# Supplementary material for: A population based expression atlas provides insights into disease resistance and other physiological traits in cassava (Manihot esculenta Crantz)
Source: Sci Rep. 2021 Dec 7;11:23520. doi: 10.1038/s41598-021-02794-y (PMC8651776; doi:10.1038/s41598-021-02794-y)
Supplement: Supplementary file 4 — Supplementary Table S3. [file 41598_2021_2794_MOESM4_ESM.csv]

Supplementary Table S3: A total of 31,895 genes were mapped to at least one read in each of the tissue samples.
	8720_5751_60872_HHG23BGX3_CassavaRNA_PL02_A01_20A_UG15F118P001_Leaf_ACATTA_R1	8720_5751_60872_HHG23BGX3_CassavaRNA_PL02_A02_20B_UG15F118P001_Stem_GGTGAG_R1	8720_5751_60872_HHG23BGX3_CassavaRNA_PL02_A03_20C_UG15F118P001_Flower_CGAAGG_R1	8720_5751_60872_HHG23BGX3_CassavaRNA_PL02_A04_20D_UG15F118P001_FiRoots_AAGACA_R1	8720_5751_60872_HHG23BGX3_CassavaRNA_PL02_A05_20E_UG15F118P001_Tuber_TAATCG_R1	8720_5751_60872_HHG23BGX3_CassavaRNA_PL02_A06_21A_UG15F306P006_Leaf_CGCAAC_R1	8720_5751_60872_HHG23BGX3_CassavaRNA_PL02_A07_21B_UG15F306P006_Stem_AATAGC_R1	8720_5751_60872_HHG23BGX3_CassavaRNA_PL02_A08_21C_UG15F306P006_Flower_TTAACT_R1	8720_5751_60872_HHG23BGX3_CassavaRNA_PL02_A09_21D_UG15F306P006_FiRoots_AATGAA_R1	8720_5751_60872_HHG23BGX3_CassavaRNA_PL02_A10_21E_UG15F306P006_Tuber_GATTGT_R1	8720_5751_60872_HHG23BGX3_CassavaRNA_PL02_A11_22A_UG15F203P005_Leaf_ATAAGA_R1	8720_5751_60872_HHG23BGX3_CassavaRNA_PL02_A12_22B_UG15F203P005_Stem_GCCACA_R1	8720_5751_60872_HHG23BGX3_CassavaRNA_PL02_B01_22C_UG15F203P005_Flower_GAACCT_R1	8720_5751_60872_HHG23BGX3_CassavaRNA_PL02_B02_22D_UG15F203P005_FiRoots_CGGTTA_R1	8720_5751_60872_HHG23BGX3_CassavaRNA_PL02_B03_22E_UG15F203P005_Tuber_AACGCC_R1	8720_5751_60872_HHG23BGX3_CassavaRNA_PL02_B04_23A_UG15F278P001_Leaf_CAGATG_R1	8720_5751_60872_HHG23BGX3_CassavaRNA_PL02_B05_23B_UG15F278P001_Stem_GATCAC_R1	8720_5751_60872_HHG23BGX3_CassavaRNA_PL02_B06_23C_UG15F278P001_Flower_CGCGGA_R1	8720_5751_60872_HHG23BGX3_CassavaRNA_PL02_B07_23D_UG15F278P001_FiRoots_CCTAAG_R1	8720_5751_60872_HHG23BGX3_CassavaRNA_PL02_B08_23E_UG15F278P001_Tuber_GGCTGC_R1	8720_5751_60872_HHG23BGX3_CassavaRNA_PL02_B09_24A_UG15F111P011_Leaf_ACCAGT_R1	8720_5751_60872_HHG23BGX3_CassavaRNA_PL02_B10_24B_UG15F111P011_Stem_GTGCCA_R1	8720_5751_60872_HHG23BGX3_CassavaRNA_PL02_B11_24C_UG15F111P011_Flower_AGATAG_R1	8720_5751_60872_HHG23BGX3_CassavaRNA_PL02_B12_24D_UG15F111P011_FiRoots_TCGAGG_R1	8720_5751_60872_HHG23BGX3_CassavaRNA_PL02_C01_24E_UG15F111P011_Tuber_ACAACG_R1	8720_5751_60872_HHG23BGX3_CassavaRNA_PL02_C02_25A_UG15F251P006_Leaf_GCGCTG_R1	8720_5751_60872_HHG23BGX3_CassavaRNA_PL02_C03_25B_UG15F251P006_Stem_CAAGCA_R1	8720_5751_60872_HHG23BGX3_CassavaRNA_PL02_C04_25C_UG15F251P006_Flower_GTTACC_R1	8720_5751_60872_HHG23BGX3_CassavaRNA_PL02_C05_25D_UG15F251P006_FiRoots_CTCTCG_R1	8720_5751_60872_HHG23BGX3_CassavaRNA_PL02_C06_25E_UG15F251P006_Tuber_CCAATT_R1	8720_5751_60872_HHG23BGX3_CassavaRNA_PL02_C07_26A_UG15F025P004_Leaf_TTCGAG_R1	8720_5751_60872_HHG23BGX3_CassavaRNA_PL02_C08_26B_UG15F025P004_Stem_CGTCGC_R1	8720_5751_60872_HHG23BGX3_CassavaRNA_PL02_C09_26C_UG15F025P004_Flower_TGTGCA_R1	8720_5751_60872_HHG23BGX3_CassavaRNA_PL02_C10_26D_UG15F025P004_FiRoots_ACCGTG_R1	8720_5751_60872_HHG23BGX3_CassavaRNA_PL02_C11_26E_UG15F025P004_Tuber_ATACTG_R1	8720_5751_60872_HHG23BGX3_CassavaRNA_PL02_C12_27A_UG15F326P001_Leaf_ATGAAC_R1	8720_5751_60872_HHG23BGX3_CassavaRNA_PL02_D01_27B_UG15F326P001_Stem_AGTTGA_R1	8720_5751_60872_HHG23BGX3_CassavaRNA_PL02_D02_27C_UG15F326P001_Flower_GACGAT_R1	8720_5751_60872_HHG23BGX3_CassavaRNA_PL02_D03_27D_UG15F326P001_FiRoots_CACACT_R1	8720_5751_60872_HHG23BGX3_CassavaRNA_PL02_D04_27E_UG15F326P001_Tuber_CAGCGT_R1	8720_5751_60872_HHG23BGX3_CassavaRNA_PL02_D05_28A_UG15F020P001_Leaf_TGCTAT_R1	8720_5751_60872_HHG23BGX3_CassavaRNA_PL02_D06_28B_UG15F020P001_Stem_TCTTAA_R1	8720_5751_60872_HHG23BGX3_CassavaRNA_PL02_D07_28C_UG15F020P001_ApiMer_CCGCAA_R1	8720_5751_60872_HHG23BGX3_CassavaRNA_PL02_D08_28D_UG15F020P001_FiRoots_CTCCAT_R1	8720_5751_60872_HHG23BGX3_CassavaRNA_PL02_D09_28E_UG15F020P001_Tuber_GTCAGG_R1	8720_5751_60872_HHG23BGX3_CassavaRNA_PL02_D10_29A_UG15F276P015_Leaf_ACGTCT_R1	8720_5751_60872_HHG23BGX3_CassavaRNA_PL02_D11_29B_UG15F276P015_Stem_GAGTCC_R1	8720_5751_60872_HHG23BGX3_CassavaRNA_PL02_D12_29C_UG15F276P015_Flower_GACATC_R1	8720_5751_60872_HHG23BGX3_CassavaRNA_PL02_E01_29D_UG15F276P015_FiRoots_AGGCAT_R1
Manes.01G000100.v6.1	0	0	0	0	0	0	0	0	0	0	0	0	0	0	0	0	0	0	0	0	0	0	0	0	0	0	0	0	0	0	0	0	0	0	0	0	0	0	0	0	0	0	0	0	0	0	0	0	0
Manes.01G000200.v6.1	0	0	0	0	0	0	0	0	0	0	0	0	0	0	0	0	0	0	0	0	0	0	0	0	0	0	0	0	0	0	0	0	0	0	0	0	0	0	0	0	0	0	0	0	0	0	0	0	0
Manes.01G000300.v6.1	17	24	6	48	108	20	64	18	17	3	13	25	23	6	29	13	66	5	127	5	7	13	20	178	62	17	89	9	25	14	13	10	4	15	13	7	150	36	32	15	8	94	33	95	16	11	39	17	83
Manes.01G000400.v6.1	1	0	7	4	8	0	0	3	3	0	0	0	3	0	1	0	1	0	0	1	0	2	1	0	0	0	3	0	0	0	0	1	2	3	1	1	2	5	1	1	1	5	1	5	0	1	0	2	2
Manes.01G000500.v6.1	1	0	3	1	0	4	0	2	1	0	2	0	0	0	0	5	1	0	0	0	2	2	5	0	0	0	1	7	1	0	1	0	3	0	0	0	0	0	0	0	1	0	2	0	0	1	0	2	0
Manes.01G000600.v6.1	1	1	0	2	7	2	2	0	2	0	1	0	0	0	0	0	0	1	0	0	2	0	0	7	0	0	0	0	0	0	0	2	0	1	0	1	0	0	1	0	1	4	0	0	0	1	0	0	0
Manes.01G000700.v6.1	0	0	1	2	0	1	0	3	0	0	2	0	3	0	0	1	1	0	1	0	0	1	0	0	0	0	3	0	0	0	0	0	0	0	1	0	0	1	0	3	1	1	0	2	0	1	1	2	1
Manes.01G000800.v6.1	83	9	233	56	147	38	52	39	27	18	74	88	62	3	58	38	44	20	32	14	25	41	77	76	49	29	42	10	19	41	30	21	54	32	35	40	55	23	24	44	32	42	39	23	21	53	58	33	39
Manes.01G000900.v6.1	2	0	0	0	0	0	0	0	0	0	1	0	0	0	0	1	0	0	0	0	4	0	2	0	0	0	0	0	0	0	0	0	0	0	0	0	0	0	0	0	1	0	0	0	0	0	0	2	0
Manes.01G001000.v6.1	0	0	0	2	0	1	0	0	0	0	0	0	1	0	0	1	2	0	0	0	4	1	0	0	0	2	0	0	0	0	1	1	0	0	0	2	0	2	0	2	0	4	0	0	0	1	0	0	0
Manes.01G001100.v6.1	95	58	199	116	183	69	64	115	50	26	107	167	74	23	118	50	97	24	66	15	51	92	79	124	43	64	129	112	39	89	55	32	51	75	74	59	53	95	67	62	57	127	66	22	39	56	75	97	145
Manes.01G001200.v6.1	53	12	49	20	58	42	23	63	18	8	52	45	55	10	24	30	23	10	37	11	20	7	36	42	10	31	16	29	7	10	33	14	28	16	22	47	28	51	26	7	37	16	24	14	9	30	13	54	33
Manes.01G001300.v6.1	0	0	0	2	1	0	0	0	0	0	0	0	0	0	0	0	1	0	0	0	0	0	0	1	0	0	0	1	0	0	0	0	0	0	0	0	0	0	0	0	0	0	0	0	0	2	0	0	1
Manes.01G001400.v6.1	662	204	526	1032	959	604	1233	578	367	46	1239	2616	817	153	330	627	1178	168	466	53	738	876	380	1169	180	232	2479	577	295	30	488	746	555	493	43	367	684	322	276	85	566	1550	453	212	31	231	1003	250	1295
Manes.01G001500.v6.1	0	0	0	0	0	0	0	0	0	0	0	0	0	0	0	0	0	0	0	0	0	0	0	0	0	0	0	0	0	0	0	0	0	0	0	0	0	0	0	0	0	0	0	0	0	0	0	0	0
Manes.01G001600.v6.1	28	6	15	100	114	23	33	11	57	10	27	21	27	18	31	13	16	10	107	6	8	25	21	219	69	15	60	15	31	11	15	7	18	32	26	19	72	5	18	27	5	73	16	58	9	9	21	14	34
Manes.01G001700.v6.1	24	3	39	99	48	21	21	26	48	22	30	36	18	10	35	19	52	7	67	1	17	34	30	93	19	16	63	20	20	43	10	15	31	43	43	16	57	26	15	23	29	66	41	31	42	17	29	23	73
Manes.01G001800.v6.1	4	3	38	11	7	4	8	28	3	0	15	11	12	0	5	9	16	1	9	2	6	6	15	34	9	7	10	22	2	13	2	4	11	5	5	10	10	22	14	16	12	18	19	4	1	5	19	13	4
Manes.01G001900.v6.1	15	6	12	15	13	12	32	38	9	10	5	6	23	12	14	12	36	8	21	1	6	8	12	38	25	11	29	73	4	16	8	5	3	8	16	8	15	54	10	16	11	29	15	15	34	3	9	26	8
Manes.01G002000.v6.1	0	0	0	0	0	0	0	0	0	0	0	0	0	0	0	0	0	0	0	0	0	0	0	0	0	0	0	0	0	0	0	0	0	0	0	0	0	0	0	0	0	0	0	0	0	0	0	0	0
Manes.01G002100.v6.1	682	287	1138	2310	1541	829	1174	941	1265	1016	751	1195	686	556	1294	1023	1244	85	900	261	616	654	565	2529	1078	321	1046	592	451	1304	292	619	517	1059	1145	409	1104	672	479	611	280	1974	639	726	993	951	831	807	997
Manes.01G002200.v6.1	6	2	16	17	11	1	11	18	34	6	4	7	8	0	23	3	6	1	11	4	9	6	8	19	18	2	5	12	3	22	0	4	6	28	12	2	8	2	4	9	8	10	5	3	9	4	5	13	10
Manes.01G002300.v6.1	501	54	315	449	410	315	189	259	118	26	743	335	341	36	62	551	480	69	89	33	438	392	669	1079	160	852	559	259	60	37	856	164	307	356	26	995	735	258	85	59	770	802	283	79	29	184	191	198	83
Manes.01G002400.v6.1	14359	844	11141	14698	17852	8473	7280	5004	4380	6708	8383	8202	7249	1709	11226	5650	5666	861	4633	2825	6670	4316	6516	14060	8434	3276	6658	5863	2798	9839	3783	6972	6311	5872	7510	8052	6792	3263	2143	4734	4992	9939	5278	2476	6398	7297	9161	6616	6634
Manes.01G002500.v6.1	100	9	177	226	99	76	104	92	81	50	81	65	100	72	102	88	217	50	58	20	55	95	101	213	56	42	142	176	31	110	49	86	63	86	52	45	113	100	26	81	50	186	79	84	47	42	122	76	62
Manes.01G002600.v6.1	1	0	0	16	0	0	1	0	2	0	0	2	0	1	0	0	16	0	3	0	1	3	0	12	1	0	9	0	1	1	0	1	0	4	0	0	5	0	0	0	0	33	4	0	0	0	7	0	3
Manes.01G002700.v6.1	0	0	0	0	0	0	0	0	0	0	0	0	0	0	0	0	0	0	0	0	0	0	4	0	0	0	0	0	0	0	0	0	0	0	0	0	0	0	0	0	0	0	0	0	0	0	0	3	0
Manes.01G002800.v6.1	7	2	9	143	2	4	2	2	2	0	5	0	1	0	2	4	11	1	15	2	2	10	8	27	0	4	3	1	23	0	0	12	10	47	0	1	0	0	1	6	1	2	1	11	0	0	26	2	0
Manes.01G002900.v6.1	0	0	4	27	1	6	3	3	22	11	0	0	0	5	1	10	28	0	3	2	10	23	7	13	0	0	3	2	10	2	1	17	4	18	5	3	5	0	1	14	1	24	2	15	6	5	13	2	0
Manes.01G003000.v6.1	0	0	0	0	0	0	0	1	0	0	1	0	0	0	0	0	0	0	0	0	0	0	0	0	0	0	0	0	0	0	0	0	0	0	0	0	0	0	0	0	0	0	0	0	0	0	0	0	0
Manes.01G003100.v6.1	71	24	231	97	148	41	75	113	45	51	86	126	75	23	130	49	74	11	40	25	15	28	76	102	99	33	54	30	23	117	39	26	34	49	86	33	47	49	47	63	38	89	67	32	78	35	68	55	123
Manes.01G003200.v6.1	896	19	489	275	305	379	158	200	75	95	720	191	266	36	329	429	210	68	45	48	253	199	260	233	195	440	169	351	42	184	506	184	259	90	116	1239	177	199	71	313	558	254	204	45	143	209	174	354	141
Manes.01G003300.v6.1	4	2	28	28	16	4	15	12	11	13	3	8	14	5	28	11	16	3	12	1	5	13	13	33	17	0	17	1	2	32	4	1	9	14	21	1	19	9	7	33	1	23	7	11	13	3	37	9	19
Manes.01G003400.v6.1	0	0	0	0	0	0	0	2	0	0	0	0	0	0	0	0	0	0	0	0	0	0	0	0	0	0	0	1	0	0	0	0	0	0	0	0	0	2	0	0	0	0	0	0	0	0	0	1	0
Manes.01G003500.v6.1	31	1	14	14	17	6	7	7	7	12	7	15	11	4	14	14	10	0	10	2	9	12	17	30	6	4	14	12	3	6	9	9	5	12	11	3	18	5	2	6	7	19	5	24	6	4	15	10	4
Manes.01G003600.v6.1	0	0	0	0	0	0	0	0	0	0	0	0	0	0	0	0	0	0	0	1	0	0	0	0	1	0	2	7	0	0	0	0	1	0	0	1	1	1	0	0	0	1	0	0	0	1	1	0	0
Manes.01G003700.v6.1	0	3	1	7	6	0	1	2	0	2	0	0	4	2	1	4	2	0	2	4	1	6	1	11	7	1	12	6	1	2	0	2	2	4	2	2	11	1	2	0	2	9	0	0	3	3	8	2	2
Manes.01G003800.v6.1	13318	3249	23727	13174	28595	10327	15134	10383	6409	3389	19894	17074	11883	4842	18385	10137	7851	2037	8580	3126	3933	4216	10172	13740	7773	8066	6789	6387	4375	7199	5516	5209	6584	5578	8780	10043	6786	8062	6768	6679	4604	10110	8451	5360	7823	10416	10157	9932	15828
Manes.01G003900.v6.1	3	2	8	16	27	6	15	12	8	14	8	4	11	1	33	8	37	5	9	6	7	32	16	31	23	1	13	3	5	18	7	36	9	36	10	9	26	17	7	56	19	61	14	16	29	5	17	12	13
Manes.01G004000.v6.1	0	0	3	9	8	0	0	4	0	0	0	0	3	0	0	0	1	0	1	0	0	0	4	3	0	1	1	0	1	0	0	0	4	3	0	2	0	2	1	0	0	4	3	3	0	2	2	2	0
Manes.01G004100.v6.1	61	9	116	16	47	33	14	35	12	7	56	32	42	15	26	19	12	2	6	5	15	6	49	17	10	24	14	8	5	25	29	1	35	2	9	59	20	29	20	20	23	11	21	7	17	33	26	28	12
Manes.01G004200.v6.1	1	0	1	0	0	1	0	1	0	0	0	0	2	0	0	2	1	0	0	0	1	0	1	0	0	0	1	0	0	0	0	0	0	0	0	0	0	0	0	0	2	0	2	0	1	0	1	0	0
Manes.01G004300.v6.1	3	15	8	3	9	1	0	2	6	4	2	1	1	0	12	1	0	0	1	6	1	0	1	3	4	1	20	24	1	62	0	0	0	3	14	1	29	1	10	0	1	4	4	0	1	1	34	5	15
Manes.01G004400.v6.1	0	0	0	0	0	0	0	1	0	0	0	0	0	0	0	0	0	0	0	1	0	0	0	0	0	0	0	1	0	0	0	0	0	0	0	0	0	4	0	0	0	0	0	0	0	0	0	5	0
Manes.01G004500.v6.1	20	6	332	40	81	15	14	33	6	8	106	10	22	0	13	29	24	7	11	2	7	0	53	25	8	34	32	1	6	43	11	8	24	17	13	17	29	12	13	15	17	25	44	6	8	11	33	15	68
Manes.01G004600.v6.1	1	0	0	0	0	0	0	0	0	0	0	0	0	0	0	0	0	0	0	0	0	0	0	0	0	0	0	0	0	0	0	0	0	0	0	0	0	0	0	0	0	0	0	0	0	1	0	0	0
Manes.01G004700.v6.1	11	4	127	44	44	19	56	42	24	31	14	19	38	6	57	10	58	12	12	3	17	29	46	20	28	6	41	16	10	36	1	43	38	26	10	6	28	12	5	21	5	107	37	16	15	3	33	18	21
Manes.01G004800.v6.1	155	30	313	73	210	92	59	97	55	63	213	162	109	32	137	68	48	14	40	38	94	59	117	87	85	64	72	78	34	81	68	65	68	55	79	99	48	82	84	79	54	61	63	33	72	59	74	90	105
Manes.01G004900.v6.1	0	0	1	0	0	0	0	0	0	0	0	0	1	0	0	0	0	0	0	0	0	0	0	2	0	0	0	1	0	1	0	0	0	0	0	0	0	0	0	0	0	0	0	0	0	0	0	0	0
Manes.01G005000.v6.1	189	47	254	281	449	110	210	133	90	79	144	244	161	72	245	119	214	18	137	31	95	86	99	323	237	59	239	42	84	180	59	128	88	116	162	75	212	111	75	167	63	298	111	178	114	101	127	79	226
Manes.01G005100.v6.1	2	10	11	162	193	2	87	9	70	17	0	62	3	17	49	1	98	1	60	7	3	60	2	54	20	3	90	1	31	18	0	30	1	82	25	2	72	8	9	25	2	162	4	22	9	1	109	0	63
Manes.01G005200.v6.1	11	0	2	36	10	11	3	13	10	1	5	7	1	1	3	10	14	1	7	0	4	12	2	24	3	8	18	32	7	1	3	5	1	19	0	11	5	1	3	5	6	44	1	2	0	7	15	20	8
Manes.01G005300.v6.1	0	0	0	0	0	0	0	0	0	0	0	0	0	0	0	0	0	0	1	0	0	0	0	0	0	0	0	0	0	0	0	0	0	1	0	0	0	0	0	0	0	0	0	0	0	0	0	0	0
Manes.01G005400.v6.1	0	0	0	0	0	0	0	0	0	0	0	0	0	0	0	0	0	0	0	0	0	0	0	0	0	0	0	0	0	0	0	0	0	0	0	0	0	0	0	0	0	0	0	0	0	0	0	0	0
Manes.01G005500.v6.1	4	0	0	0	13	1	1	2	0	1	3	2	2	0	0	0	1	1	4	2	2	1	0	10	4	2	4	4	5	0	9	0	0	1	0	3	9	0	1	0	0	1	2	17	1	1	0	0	3
Manes.01G005600.v6.1	11	4	38	37	14	15	17	39	23	31	19	17	19	10	23	19	30	3	7	8	17	22	26	32	9	7	28	11	9	22	1	4	15	33	15	11	19	16	5	15	20	38	15	16	12	13	12	16	16
Manes.01G005700.v6.1	1	0	4	3	3	0	1	2	1	0	0	0	2	0	1	5	4	1	0	0	4	1	4	4	2	1	2	0	2	0	2	2	2	0	1	1	4	4	0	2	1	5	5	3	2	1	1	1	1
Manes.01G005800.v6.1	2	0	10	1	6	2	1	2	2	2	2	1	1	1	3	3	4	0	0	0	2	0	4	2	3	4	0	0	0	1	1	1	2	3	0	0	2	0	2	0	4	2	0	2	3	2	1	1	4
Manes.01G005900.v6.1	0	0	0	0	0	0	0	0	0	0	0	0	0	0	0	0	0	0	0	0	0	0	2	0	0	0	0	1	0	0	0	0	0	0	0	0	0	0	0	0	0	0	1	0	0	0	0	0	0
Manes.01G006000.v6.1	0	0	0	0	0	0	0	0	0	0	0	0	0	0	0	1	0	0	0	0	0	0	0	1	0	0	0	0	0	0	0	0	0	0	0	0	0	0	0	0	0	0	0	0	0	0	0	0	0
Manes.01G006100.v6.1	385	42	684	247	421	256	152	258	83	72	477	354	207	34	319	215	201	35	85	40	233	139	216	212	98	167	181	172	56	89	205	187	167	143	114	292	122	132	106	187	297	252	107	21	81	190	194	176	105
Manes.01G006200.v6.1	8	1	23	6	21	5	3	17	5	2	17	5	15	4	2	7	12	0	2	0	7	4	18	7	7	9	4	1	3	3	7	2	14	2	4	10	12	8	4	2	6	17	5	3	4	8	3	4	9
Manes.01G006300.v6.1	223	26	367	180	206	130	100	258	94	132	254	174	163	38	244	146	117	24	103	67	118	81	134	216	272	82	111	402	39	506	85	68	81	114	236	185	144	184	110	167	159	163	134	40	138	146	109	305	176
Manes.01G006400.v6.1	4188	50	868	113	41	3238	950	476	55	10	1719	237	471	33	29	2935	894	118	35	39	2729	386	725	47	66	658	443	362	37	31	630	501	627	81	22	5243	693	227	207	42	2355	1187	484	24	24	3313	429	574	28
Manes.01G006500.v6.1	7	0	0	0	0	2	0	1	0	0	1	0	0	0	0	7	0	0	0	0	1	0	0	0	0	1	0	0	0	0	1	0	0	0	0	4	0	0	1	0	4	1	0	0	0	2	0	0	0
Manes.01G006600.v6.1	0	0	0	1	0	2	0	1	0	0	0	0	4	0	0	0	3	0	0	0	0	0	0	2	1	0	0	0	0	2	0	0	2	0	1	0	0	0	0	0	1	1	0	0	0	0	0	0	0
Manes.01G006700.v6.1	0	0	0	0	0	0	0	0	0	0	0	0	0	0	0	0	0	0	1	0	0	0	0	0	4	0	1	0	0	0	0	0	0	0	0	0	0	0	0	0	0	0	0	1	0	1	0	1	0
Manes.01G006800.v6.1	0	0	0	0	0	0	0	0	0	0	0	0	0	0	0	0	0	0	0	0	0	0	0	0	0	0	0	0	0	0	0	0	0	0	0	0	0	0	0	0	0	1	0	2	0	0	0	0	0
Manes.01G006900.v6.1	0	0	0	0	0	0	0	0	0	0	0	0	0	0	0	0	0	0	0	0	0	0	0	0	0	0	0	0	0	0	0	0	0	0	0	0	0	0	0	0	0	0	0	0	0	0	0	0	0
Manes.01G007000.v6.1	7	0	40	103	37	2	16	37	37	14	6	8	18	11	67	14	31	5	27	25	10	13	39	173	50	4	26	9	31	40	3	9	17	34	34	3	25	22	4	22	4	40	20	31	31	5	11	20	50
Manes.01G007100.v6.1	11	3	14	20	7	12	16	16	8	1	9	8	7	9	13	16	13	2	15	4	8	5	6	23	7	2	15	5	7	3	7	5	7	4	5	11	21	4	13	6	11	17	4	15	8	9	10	17	8
Manes.01G007200.v6.1	2	0	3	4	0	6	0	6	0	0	7	2	2	0	0	2	1	2	0	0	2	0	3	1	0	0	2	6	0	0	0	0	1	0	0	1	0	0	0	0	2	0	1	0	0	2	0	3	0
Manes.01G007300.v6.1	48	10	60	57	76	38	60	51	18	30	40	30	27	4	47	45	77	12	46	15	31	24	33	66	41	28	52	26	22	42	26	27	22	28	41	45	44	31	18	26	15	60	31	41	30	51	35	39	26
Manes.01G007400.v6.1	105	43	171	128	198	93	93	92	57	35	90	143	67	26	122	67	116	19	72	21	61	61	63	192	73	61	116	75	58	99	62	44	36	64	76	106	111	76	60	91	57	162	82	71	54	39	68	67	120
Manes.01G007500.v6.1	7	3	5	2	0	3	4	21	6	1	4	1	14	0	2	6	9	1	3	3	7	4	7	13	1	3	6	19	3	2	1	1	2	1	0	11	9	18	4	0	2	5	5	9	0	3	4	16	5
Manes.01G007600.v6.1	1	1	8	22	16	2	13	5	15	14	5	1	2	0	16	3	21	0	2	1	2	12	2	3	25	0	7	1	4	24	0	7	1	13	6	4	9	1	2	33	5	18	1	18	10	1	10	4	5
Manes.01G007700.v6.1	12	9	23	72	45	19	38	19	23	13	18	44	17	14	20	9	49	4	56	8	6	18	6	116	24	6	55	4	12	19	16	17	4	29	18	7	28	10	13	19	6	72	10	14	9	7	25	5	41
Manes.01G007800.v6.1	457	67	833	518	783	239	280	264	265	165	468	583	335	107	700	213	292	73	263	105	219	282	319	630	283	213	317	308	163	236	295	311	274	255	345	281	460	236	187	633	293	517	228	403	232	205	488	330	382
Manes.01G007900.v6.1	4	3	24	6	12	9	10	12	9	2	6	6	4	7	7	4	5	2	5	2	9	7	15	5	4	2	5	3	1	8	1	3	10	5	4	8	2	6	4	6	5	24	13	1	2	2	11	7	7
Manes.01G008000.v6.1	60	4	49	95	69	53	32	53	49	25	67	51	32	10	52	58	48	14	22	5	27	24	30	76	26	14	42	47	10	27	31	22	35	49	47	56	50	31	17	41	48	67	17	18	37	36	51	54	48
Manes.01G008100.v6.1	0	0	0	0	0	0	0	0	0	0	0	0	0	0	1	0	0	0	0	0	0	0	0	0	1	0	0	0	0	0	0	0	0	0	0	0	0	0	0	1	0	0	0	0	1	0	0	0	0
Manes.01G008200.v6.1	0	0	0	0	1	0	0	0	0	0	0	0	0	0	0	0	0	0	0	0	0	1	0	0	0	1	0	0	0	0	0	0	1	0	0	0	0	0	0	0	0	0	0	2	0	0	0	0	0
Manes.01G008300.v6.1	3	0	0	0	0	2	0	0	0	0	1	1	0	0	0	1	0	0	0	0	0	4	0	0	0	0	0	0	0	0	0	1	1	0	0	1	1	0	0	0	2	0	0	1	0	1	0	0	0
Manes.01G008400.v6.1	0	0	2	0	0	0	0	0	0	0	0	0	1	0	0	0	0	0	0	0	2	1	0	0	0	0	0	0	0	4	0	0	0	0	0	0	0	0	0	0	3	1	0	0	0	0	1	0	0
Manes.01G008500.v6.1	26	3	37	19	70	9	14	16	6	6	20	15	20	0	20	8	12	3	13	7	12	23	26	28	19	16	17	5	5	10	8	7	10	15	5	9	15	13	12	18	14	22	15	8	15	11	13	10	13
Manes.01G008600.v6.1	33	6	34	21	20	65	14	20	16	14	34	6	13	0	26	61	15	2	14	6	19	17	8	5	21	4	7	0	2	7	7	20	20	28	14	34	17	11	7	18	24	19	7	1	7	100	21	23	7
Manes.01G008700.v6.1	0	0	0	0	0	0	1	0	0	0	0	0	0	0	0	0	0	0	0	0	0	0	0	0	0	0	0	0	0	0	0	0	0	0	0	0	0	0	0	0	0	0	0	0	0	0	0	0	0
Manes.01G008800.v6.1	824	102	842	210	200	352	123	429	77	38	745	553	441	44	190	281	284	44	100	37	214	97	264	221	107	332	268	135	68	131	334	237	272	182	95	703	362	232	181	220	333	247	168	28	84	269	474	259	181
Manes.01G008900.v6.1	61	17	159	89	153	23	33	45	35	26	65	69	64	16	93	45	43	17	50	13	42	32	64	109	63	39	70	22	36	52	36	19	54	44	32	31	41	48	23	32	35	84	48	99	28	29	60	33	78
Manes.01G009000.v6.1	53	5	80	134	127	49	51	36	45	14	45	36	30	18	95	46	85	4	48	6	42	31	33	114	56	13	63	70	24	68	21	84	39	75	32	44	74	30	28	64	49	105	38	39	30	25	40	42	47
Manes.01G009100.v6.1	73	15	131	223	305	93	9	158	49	23	225	69	175	45	352	67	25	16	73	21	55	32	132	205	52	71	93	124	98	37	63	60	40	118	62	53	42	143	70	71	59	29	59	104	77	69	40	142	75
Manes.01G009200.v6.1	0	0	0	0	0	0	0	0	0	0	0	0	0	0	0	0	0	0	0	0	0	0	0	0	0	0	0	0	0	0	0	0	0	0	0	0	0	1	0	0	0	0	0	0	0	0	0	1	0
Manes.01G009300.v6.1	0	0	11	1	0	0	0	2	0	3	5	0	1	0	1	2	1	1	2	1	0	0	1	0	2	0	0	0	0	1	0	1	3	0	2	2	0	2	2	2	0	0	5	0	0	2	3	3	0
Manes.01G009400.v6.1	220	35	184	257	439	179	204	68	187	83	130	144	74	57	248	113	215	16	140	53	97	110	80	338	205	76	266	100	66	117	87	105	68	122	177	116	209	74	78	189	84	348	92	177	199	85	210	88	172
Manes.01G009500.v6.1	6	0	0	4	3	1	4	3	4	1	3	8	1	0	9	1	1	0	1	1	2	3	0	1	0	1	2	0	0	0	0	6	3	5	1	1	6	4	0	0	2	3	0	0	0	1	2	1	3
Manes.01G009600.v6.1	0	0	0	0	0	0	0	2	0	0	0	0	0	0	0	0	0	0	0	0	0	0	0	0	0	0	0	0	0	0	0	0	0	0	0	0	0	0	0	0	0	0	0	0	0	0	0	0	0
Manes.01G009700.v6.1	129	13	93	68	142	61	68	34	28	30	114	58	50	26	70	58	35	19	104	20	47	37	51	176	76	65	96	13	45	31	88	21	32	35	41	115	160	34	51	48	68	117	47	63	27	72	68	35	116
Manes.01G009800.v6.1	2	3	7	178	18	1	33	22	27	2	3	24	8	19	7	3	35	1	58	2	6	16	6	133	4	1	9	29	46	0	1	4	11	36	0	1	19	3	2	17	1	57	2	6	1	0	12	52	15
Manes.01G009900.v6.1	9	1	29	16	5	8	5	18	5	12	19	16	12	0	17	6	4	11	4	3	3	2	12	8	11	2	7	2	2	12	8	6	8	15	18	8	10	17	4	23	7	25	13	3	7	4	15	16	18
Manes.01G010000.v6.1	142	256	181	240	577	55	155	111	102	81	85	259	90	108	314	54	142	19	209	83	80	165	100	233	308	76	204	69	125	297	81	47	38	210	303	73	143	114	212	196	63	414	76	128	223	69	122	92	437
Manes.01G010100.v6.1	2261	70	737	176	197	1315	138	465	96	73	1515	366	254	83	121	1243	110	42	69	33	992	92	232	168	84	507	76	171	40	107	927	96	212	99	93	2201	146	238	335	85	698	153	201	46	77	1395	108	218	109
Manes.01G010200.v6.1	8	0	13	3	18	3	3	4	21	21	1	3	7	6	28	6	1	0	24	5	3	0	5	9	26	0	6	1	1	24	5	1	2	14	17	7	7	6	9	3	0	8	5	4	5	4	6	23	13
Manes.01G010300.v6.1	0	0	0	0	0	5	0	0	0	1	1	0	0	0	3	1	0	0	0	7	0	0	0	0	0	0	0	0	0	0	0	0	2	1	1	3	0	1	3	1	0	0	0	0	0	0	0	0	0
Manes.01G010400.v6.1	0	0	0	0	0	0	0	0	0	0	0	0	0	0	0	0	0	0	0	0	0	0	0	0	0	0	0	0	0	0	0	0	0	0	0	0	0	0	0	0	0	0	0	0	0	0	0	0	0
Manes.01G010500.v6.1	0	0	0	0	0	0	0	0	0	0	0	0	0	0	0	0	0	0	0	0	0	0	0	0	0	0	0	0	0	0	0	0	0	0	0	0	0	0	0	0	0	0	0	0	0	0	0	0	0
Manes.01G010600.v6.1	0	0	0	0	0	0	0	0	0	0	0	1	0	0	0	0	0	0	0	0	0	0	0	0	0	0	0	0	0	0	0	0	0	0	0	0	0	0	0	0	0	0	3	0	0	0	0	0	0
Manes.01G010700.v6.1	26	3	0	1	13	5	5	0	1	0	8	1	9	0	2	1	0	2	2	4	11	1	2	4	13	10	10	0	1	1	26	0	0	0	0	5	17	0	23	0	6	10	1	61	3	8	7	2	2
Manes.01G010800.v6.1	8	5	15	13	21	3	2	11	4	5	8	16	7	7	20	7	4	2	6	4	4	5	4	11	11	5	6	1	2	11	3	7	3	6	7	9	11	5	8	14	5	19	8	6	6	16	8	8	16
Manes.01G010900.v6.1	0	0	0	2	0	0	0	0	0	0	0	0	0	0	0	0	0	0	0	0	0	0	0	0	0	1	0	0	0	0	0	0	0	0	0	0	0	0	0	0	0	0	0	0	0	0	0	0	0
Manes.01G011000.v6.1	164	22	256	54	118	120	82	159	58	34	205	127	78	12	92	86	34	3	65	13	82	21	86	67	45	35	35	36	12	71	61	33	74	40	70	74	53	112	40	36	65	71	71	31	36	88	40	78	90
Manes.01G011100.v6.1	194	143	256	93	200	95	78	147	81	67	137	218	86	56	207	100	49	30	51	59	59	40	80	141	93	75	77	46	25	75	89	30	45	70	171	82	51	121	199	72	41	80	60	29	73	61	80	84	145
Manes.01G011200.v6.1	1	1	0	21	0	1	12	0	0	0	0	27	0	0	1	0	28	0	10	0	0	5	1	24	1	0	13	0	2	0	0	6	0	3	0	0	16	1	1	0	1	25	4	0	0	0	8	0	2
Manes.01G011300.v6.1	2	2	11	9	3	1	6	21	12	0	8	5	10	0	2	3	5	1	10	1	1	4	12	19	2	2	8	0	2	1	1	4	17	3	0	3	10	9	2	3	3	17	7	14	1	1	2	13	1
Manes.01G011400.v6.1	299	135	325	4738	7606	175	668	291	5849	3161	179	360	391	2757	5513	180	865	110	2431	2764	220	653	316	5635	3169	140	350	558	1626	2749	208	528	487	3781	5008	231	399	180	543	2065	139	1524	175	3571	2806	113	381	293	1199
Manes.01G011500.v6.1	74733	1296	3185	609	185	20986	1341	2727	325	91	23753	1548	2016	576	142	19383	764	558	167	307	22814	535	2417	435	432	17781	666	2334	309	254	34954	564	2141	255	126	60661	1183	1110	15026	192	19054	1375	1436	191	363	33979	597	2025	264
Manes.01G011600.v6.1	1	0	0	2	1	2	2	2	0	1	2	0	1	0	1	1	1	0	0	0	2	5	1	0	0	1	0	3	3	1	2	5	1	1	0	3	1	1	0	1	2	9	1	2	0	3	2	1	0
Manes.01G011700.v6.1	0	0	4	0	0	0	0	5	0	0	0	0	1	0	0	1	0	0	0	0	0	0	1	0	1	0	0	0	0	0	0	0	1	2	0	0	0	2	0	0	0	0	0	0	0	0	0	1	0
Manes.01G011800.v6.1	54	6	115	51	75	59	24	70	16	15	82	40	85	22	85	58	33	8	24	12	57	40	71	39	40	37	40	22	18	46	46	30	49	39	36	62	18	30	30	56	42	49	33	14	26	41	53	40	45
Manes.01G011900.v6.1	0	0	0	0	0	0	0	0	0	0	0	0	0	0	0	0	0	0	0	0	0	0	0	0	0	0	1	0	0	0	0	0	0	0	0	0	0	0	0	0	0	0	0	7	0	0	0	0	0
Manes.01G012000.v6.1	120	0	0	1	0	35	0	0	0	0	12	2	1	1	0	19	0	1	0	0	38	0	1	2	0	25	0	0	0	0	23	0	2	1	0	64	0	2	3	0	64	0	1	0	0	56	1	0	0
Manes.01G012100.v6.1	10	1	4	2	9	4	1	1	0	0	7	9	1	0	1	11	1	0	2	1	3	6	0	4	1	4	1	1	3	2	9	1	0	2	0	5	1	1	8	0	7	0	1	0	0	5	1	3	3
Manes.01G012200.v6.1	11	3	3	79	53	16	16	9	24	29	12	41	9	16	24	13	48	2	23	4	40	42	9	43	19	2	23	11	20	30	6	25	4	43	23	23	40	7	8	19	20	106	7	92	19	19	46	15	16
Manes.01G012300.v6.1	71	9	181	233	210	88	105	54	67	69	73	92	72	33	223	41	184	21	106	18	59	614	104	208	210	30	172	26	90	92	9	228	63	472	53	38	291	30	32	328	99	865	203	143	28	50	128	19	42
Manes.01G012400.v6.1	679	298	472	771	1135	399	445	513	210	136	525	1130	357	155	827	293	1029	115	1209	119	348	605	236	640	446	221	821	731	171	112	214	437	233	809	159	293	1194	493	411	244	268	883	387	1227	106	298	1477	871	1069
Manes.01G012500.v6.1	1038	33	195	84	126	402	119	89	45	36	395	141	66	9	99	358	100	17	68	19	353	65	79	65	45	238	82	52	20	20	371	51	103	64	37	831	110	68	122	39	463	176	61	24	23	452	56	81	75
Manes.01G012600.v6.1	100	7	11	25	15	79	28	15	19	3	27	38	10	2	18	65	22	3	15	2	59	18	11	21	9	13	23	3	4	4	25	19	17	18	10	83	20	11	9	12	45	39	7	5	8	48	24	7	17
Manes.01G012700.v6.1	60	8	160	45	90	33	27	72	16	20	81	40	41	3	45	46	34	4	13	13	31	34	42	56	37	27	32	30	22	46	23	27	32	45	43	45	40	34	26	49	50	75	33	20	32	49	40	43	46
Manes.01G012800.v6.1	220	35	685	383	1035	146	169	220	183	114	345	279	288	102	415	117	93	33	186	51	115	75	350	404	214	131	127	92	112	223	134	60	247	147	194	137	154	155	101	197	155	225	285	140	194	114	213	184	340
Manes.01G012900.v6.1	25	8	24	37	49	17	21	26	16	11	26	20	15	4	42	25	17	3	18	1	20	21	19	52	14	4	34	28	10	16	10	15	24	21	10	20	23	14	19	19	14	41	7	50	11	12	25	12	14
Manes.01G013000.v6.1	1	0	0	2	0	2	0	2	0	0	0	0	0	0	0	1	0	0	0	0	2	3	0	0	0	0	0	0	0	2	0	0	0	0	0	4	0	0	0	0	2	1	1	0	0	1	3	1	2
Manes.01G013100.v6.1	98	0	1	0	0	0	0	0	1	0	44	2	0	1	0	1	0	2	0	1	243	0	2	0	2	45	0	0	0	0	11	0	1	2	0	0	0	0	5	0	112	2	0	0	0	2	0	0	0
Manes.01G013200.v6.1	0	0	0	0	0	0	0	0	0	0	0	0	0	0	0	0	0	0	0	0	0	0	0	0	0	0	0	0	0	0	0	0	0	0	0	0	0	0	0	0	0	0	0	0	0	0	0	0	0
Manes.01G013300.v6.1	0	1	5	18	21	4	2	4	26	6	2	2	6	0	5	8	6	2	5	2	12	10	9	25	9	3	16	2	8	5	2	7	7	24	3	6	26	1	0	15	8	51	9	24	12	9	15	7	14
Manes.01G013400.v6.1	209	62	174	60	156	99	55	147	43	39	133	205	105	15	173	49	36	16	50	44	62	32	53	75	103	86	68	35	21	47	114	23	57	30	73	182	47	84	71	31	80	30	47	20	62	72	47	68	104
Manes.01G013500.v6.1	8	0	6	18	16	6	3	12	1	2	12	3	3	7	6	6	23	0	2	0	5	12	8	25	1	2	13	14	14	2	1	17	5	28	5	3	8	1	1	9	5	36	12	18	0	3	7	3	4
Manes.01G013600.v6.1	82	7	108	150	143	42	43	45	49	23	47	31	50	13	93	44	64	20	68	11	55	59	50	148	62	25	76	26	50	100	44	46	44	79	46	48	76	30	26	77	44	134	40	83	56	56	85	61	72
Manes.01G013700.v6.1	102	7	375	1	11	6	11	98	0	4	56	88	319	0	0	58	22	15	3	2	5	5	283	1	3	9	12	140	2	2	2	5	47	1	0	15	12	106	19	0	2	31	263	2	2	37	20	211	1
Manes.01G013800.v6.1	4	2	22	34	62	5	20	6	7	0	3	19	15	1	12	1	14	5	11	5	2	5	21	57	13	0	13	1	10	4	4	11	7	14	5	1	25	4	1	31	1	16	12	9	8	3	18	5	25
Manes.01G013900.v6.1	2	6	1	18	13	1	7	7	19	5	0	15	2	3	24	0	4	2	4	5	2	7	1	1	5	4	5	1	1	6	0	10	1	11	8	0	9	3	4	3	2	9	2	2	3	0	4	2	13
Manes.01G014000.v6.1	0	0	0	1	0	0	0	0	3	0	0	0	0	0	0	2	0	0	0	0	0	3	0	1	0	0	0	0	0	0	0	0	0	0	0	0	0	1	0	0	0	2	0	0	1	0	1	0	0
Manes.01G014100.v6.1	0	0	28	1	0	1	1	6	0	0	5	1	4	0	0	0	3	2	0	0	0	0	9	3	0	4	0	0	0	1	0	0	4	2	1	0	1	1	0	2	1	5	8	0	3	0	2	0	1
Manes.01G014200.v6.1	4	0	5	5	0	12	0	4	0	0	5	4	0	0	0	16	4	0	1	0	10	3	0	0	0	4	0	2	1	0	0	9	2	1	0	4	1	3	1	0	12	16	3	0	0	4	3	6	0
Manes.01G014300.v6.1	0	0	116	3	0	3	2	19	7	4	0	0	0	0	0	5	2	0	3	0	0	0	0	0	2	1	0	1	0	0	0	0	0	0	0	3	6	20	0	0	0	0	2	0	0	2	3	11	2
Manes.01G014400.v6.1	0	0	0	0	0	0	0	1	0	0	0	0	0	0	0	0	0	0	0	0	0	0	0	0	0	0	0	0	0	0	0	0	0	0	0	0	0	0	0	0	0	0	0	0	0	0	0	0	0
Manes.01G014500.v6.1	45	4	22	3	5	12	8	10	4	0	125	84	28	8	6	20	2	1	1	3	25	36	5	8	0	22	2	7	5	1	50	56	3	4	1	25	3	9	11	2	44	19	22	0	4	35	3	8	0
Manes.01G014600.v6.1	0	0	0	0	0	0	0	0	0	0	0	0	0	0	0	0	0	0	0	0	0	0	0	0	0	0	0	0	0	0	0	0	0	0	0	0	0	0	0	0	0	0	0	0	0	0	0	0	0
Manes.01G014700.v6.1	2	0	68	1	0	3	0	18	0	1	16	2	3	0	1	5	1	0	4	0	2	3	17	0	1	7	1	0	2	3	0	1	6	2	1	3	0	3	11	2	3	0	10	0	0	2	2	4	1
Manes.01G014800.v6.1	437	319	789	6330	9986	368	4046	378	1804	1223	682	7942	462	437	20821	102	7206	209	1431	1275	349	3694	300	1863	5100	230	7526	308	1410	6882	268	7690	230	3105	1711	194	4590	319	645	11225	313	7316	512	656	1906	104	9456	583	4671
Manes.01G014900.v6.1	81	30	278	62	68	84	34	216	51	58	143	110	128	18	85	56	59	9	28	16	60	44	110	75	83	41	69	108	21	90	43	40	88	41	84	38	47	144	62	22	67	70	45	14	50	54	33	92	56
Manes.01G015000.v6.1	0	0	0	0	0	4	0	0	0	0	1	0	0	0	0	0	3	0	0	0	2	1	0	1	0	1	1	0	0	0	0	0	1	2	0	1	0	1	0	0	1	0	0	0	0	0	0	0	0
Manes.01G015100.v6.1	1	0	0	7	8	0	4	2	2	1	0	0	4	0	0	0	8	2	0	0	2	6	0	2	2	0	0	1	0	0	0	7	2	1	2	0	0	0	0	0	0	0	0	0	1	3	2	1	1
Manes.01G015200.v6.1	3	0	1	1	0	1	0	1	0	0	1	2	0	0	0	0	0	0	0	0	0	4	1	0	0	2	0	0	0	0	0	1	0	2	0	1	0	1	1	2	0	2	1	2	2	1	1	2	0
Manes.01G015300.v6.1	138	12	327	130	165	115	134	125	68	65	142	135	102	40	239	149	168	39	72	51	108	192	137	189	171	62	150	358	49	83	136	88	157	73	107	114	116	94	60	139	98	159	65	55	81	86	137	200	99
Manes.01G015400.v6.1	12	3	11	11	6	6	8	4	6	4	8	13	8	1	28	5	5	0	0	2	4	10	3	10	5	4	18	1	8	11	1	4	5	15	2	1	6	3	2	15	10	32	6	1	11	2	6	4	1
Manes.01G015500.v6.1	0	0	0	0	0	1	0	1	0	0	0	0	2	0	0	0	0	0	0	0	0	0	0	0	0	0	0	1	0	0	0	0	1	0	0	2	3	5	0	0	0	0	0	0	0	0	0	3	0
Manes.01G015600.v6.1	2	1	0	0	0	0	0	0	0	0	0	0	3	0	0	0	0	0	0	0	0	0	0	0	0	0	0	0	0	0	0	0	0	0	0	0	0	4	0	0	0	0	0	0	0	0	0	0	0
Manes.01G015700.v6.1	9	3	22	31	50	12	20	40	12	13	8	13	24	5	17	16	22	3	8	15	8	17	16	17	16	9	27	14	11	29	7	20	25	23	15	9	32	45	22	14	3	36	11	7	15	9	14	18	6
Manes.01G015800.v6.1	36	6	59	48	74	31	33	29	22	12	42	18	39	14	35	19	66	5	20	9	24	45	22	76	20	16	38	38	18	28	13	26	25	28	6	30	56	15	17	34	20	94	33	157	23	30	34	42	22
Manes.01G015900.v6.1	0	0	0	0	0	0	0	0	0	0	0	0	0	0	0	0	0	0	0	0	0	0	0	0	0	0	0	0	0	0	0	0	0	0	0	0	0	0	0	0	0	0	0	0	0	0	0	0	0
Manes.01G016000.v6.1	34	1	82	65	88	26	43	64	32	5	45	24	53	6	60	27	37	7	25	7	18	15	39	41	37	14	29	23	21	35	14	18	55	24	22	38	44	21	20	27	39	47	24	18	16	33	40	47	36
Manes.01G016100.v6.1	13	8	343	76	133	15	20	32	33	33	53	41	38	50	150	12	33	10	29	18	4	27	43	41	47	12	18	18	15	39	2	21	37	35	12	5	13	21	20	63	24	45	81	40	36	11	25	19	25
Manes.01G016200.v6.1	0	0	0	0	0	0	0	0	0	0	0	0	0	0	0	0	0	0	0	0	0	0	0	0	0	0	0	0	0	0	0	0	0	0	0	0	0	0	0	0	0	0	0	0	0	0	0	0	0
Manes.01G016300.v6.1	114	14	481	228	310	105	88	102	78	118	161	119	115	42	217	124	116	34	49	41	86	96	151	221	107	64	106	64	45	138	63	137	162	134	153	101	151	84	41	285	113	211	103	52	111	80	174	102	67
Manes.01G016400.v6.1	0	0	0	0	0	0	0	0	0	0	0	0	0	0	0	0	0	0	0	0	0	0	0	0	0	0	0	0	0	0	0	0	0	0	0	0	0	0	0	0	0	0	0	0	0	0	0	0	0
Manes.01G016500.v6.1	0	0	0	0	0	0	0	0	0	0	0	0	0	0	0	0	0	0	0	0	0	0	0	0	2	0	0	0	0	0	0	0	0	0	0	0	0	0	0	0	0	0	0	0	0	0	0	0	0
Manes.01G016600.v6.1	657	39	190	152	114	251	64	140	66	38	467	85	99	28	158	511	75	21	63	19	250	40	85	102	79	289	55	131	26	49	391	35	74	58	88	623	55	134	85	80	280	74	78	19	76	288	53	96	64
Manes.01G016700.v6.1	0	0	0	0	0	0	0	0	0	0	0	0	0	0	0	0	0	0	0	0	0	0	0	0	0	0	0	0	0	0	0	0	0	0	0	0	0	0	0	0	0	0	0	0	0	0	0	0	0
Manes.01G016800.v6.1	141	154	2407	73	22	98	67	561	18	29	756	55	351	25	22	102	100	81	20	23	48	27	873	62	41	318	121	17	38	179	31	65	574	58	74	89	97	254	312	51	71	140	633	7	43	48	103	116	27
Manes.01G016900.v6.1	75	30	280	140	235	105	96	170	178	114	101	128	61	21	97	115	121	18	96	35	84	88	117	218	107	42	97	53	43	103	23	102	90	132	133	56	48	73	30	67	45	145	85	40	58	93	81	67	62
Manes.01G017000.v6.1	831	198	7072	2818	3104	685	868	1125	1322	1290	1386	1618	1181	421	2576	1033	1015	333	586	213	708	864	1778	2488	1192	557	972	298	612	1513	297	1094	1435	1132	879	513	820	602	434	1820	962	1986	1422	514	1057	1314	2054	773	986
Manes.01G017100.v6.1	2	1	1	1	5	1	2	1	1	1	1	1	0	0	0	1	4	0	0	0	1	1	2	0	4	0	0	0	0	0	1	2	4	6	6	2	4	0	1	1	1	1	1	4	0	0	3	0	1
Manes.01G017200.v6.1	17	22	24	28	49	6	26	5	10	3	15	13	23	4	13	5	27	7	43	10	7	17	54	54	32	18	81	6	9	20	13	29	34	35	31	9	81	21	33	93	18	131	45	9	35	11	82	40	36
Manes.01G017300.v6.1	508	273	578	487	1183	209	409	350	202	98	510	735	441	167	705	180	345	54	244	107	173	158	308	529	377	252	403	275	193	417	222	197	193	200	269	309	390	319	291	280	186	426	293	154	317	178	376	327	509
Manes.01G017400.v6.1	0	0	0	0	0	0	0	0	0	0	0	0	0	0	0	0	0	0	0	0	0	0	0	0	0	0	0	0	0	0	0	0	0	0	0	0	0	0	0	0	0	0	0	0	0	0	0	0	0
Manes.01G017500.v6.1	74	7	129	67	156	36	37	64	19	21	64	47	46	20	94	47	51	18	49	17	45	38	52	71	56	49	34	43	14	42	45	34	49	29	54	96	48	26	30	30	41	55	28	28	20	38	50	47	40
Manes.01G017600.v6.1	23	7	249	46	62	5	27	51	18	36	36	33	74	10	40	5	39	4	17	8	11	6	55	16	53	16	31	11	5	75	16	8	35	25	29	21	45	18	16	16	7	29	70	18	30	3	37	21	69
Manes.01G017700.v6.1	10	1	5	35	18	8	20	8	10	10	12	2	15	0	8	7	38	4	45	1	4	3	11	80	12	7	57	4	21	9	1	5	9	3	6	4	37	3	3	28	5	54	8	54	14	9	37	8	11
Manes.01G017800.v6.1	13	0	0	20	0	22	4	0	7	0	4	2	0	2	0	16	10	0	0	0	16	12	1	32	0	1	3	0	3	0	2	5	1	4	0	14	6	0	0	16	18	12	2	1	0	26	2	2	0
Manes.01G017900.v6.1	0	0	0	2	0	0	2	0	1	0	0	0	0	0	0	0	0	0	0	0	0	0	0	9	0	0	0	0	0	0	0	0	0	0	0	0	0	0	0	0	0	0	0	0	0	0	1	0	0
Manes.01G018000.v6.1	0	0	0	1	0	0	0	0	0	0	0	0	0	0	0	0	0	0	0	0	0	0	0	1	0	0	0	0	0	0	0	0	0	0	0	0	0	0	0	0	0	1	0	0	0	0	0	0	0
Manes.01G018100.v6.1	0	0	0	0	0	0	0	0	0	1	0	0	0	0	0	0	0	0	0	0	0	0	0	0	0	0	0	0	0	0	0	0	0	0	0	0	0	0	0	0	0	1	0	0	0	0	0	0	0
Manes.01G018200.v6.1	0	0	0	2	0	0	0	1	2	0	0	0	0	0	0	0	0	0	0	0	0	0	0	0	0	0	0	0	0	0	0	0	0	0	0	0	0	0	0	0	0	0	0	0	0	1	0	1	0
Manes.01G018300.v6.1	14	3	21	34	90	2	11	6	15	10	7	6	15	10	20	3	20	3	29	4	2	34	11	48	19	6	20	10	22	7	14	46	21	90	20	3	36	3	9	57	8	68	7	24	11	6	37	11	18
Manes.01G018400.v6.1	1	0	0	0	0	0	0	0	0	0	1	0	1	0	0	0	0	0	0	0	0	0	0	0	0	0	0	0	0	0	0	0	0	0	0	0	0	0	0	0	0	0	0	0	0	0	0	0	0
Manes.01G018500.v6.1	32	6	49	112	44	44	35	12	52	8	3	2	3	9	9	100	109	8	31	6	30	62	35	45	15	18	59	24	34	27	12	151	78	118	57	61	92	32	9	176	3	91	7	27	10	68	80	42	14
Manes.01G018600.v6.1	265	34	338	221	309	422	185	257	210	503	258	88	203	36	420	279	249	37	120	60	413	184	195	201	322	71	161	79	47	341	124	174	174	284	323	329	179	104	95	306	165	338	143	90	335	180	237	122	221
Manes.01G018700.v6.1	13	1	8	2	1	28	4	9	0	0	13	0	1	0	0	20	11	1	0	2	32	17	9	2	3	5	5	0	0	0	22	5	24	0	0	62	13	2	1	0	11	14	7	0	0	19	2	0	0
Manes.01G018800.v6.1	317	93	646	501	729	198	483	197	287	335	263	427	559	134	1643	152	539	148	166	227	242	708	415	366	596	132	439	218	159	503	187	585	423	451	338	343	602	219	219	1334	214	1003	277	368	650	47	606	242	226
Manes.01G018900.v6.1	4	0	3	0	0	3	1	1	0	0	7	1	0	0	0	6	1	0	0	0	2	3	1	0	0	0	1	0	0	0	3	6	2	0	0	11	1	0	0	11	6	3	1	1	0	7	0	0	0
Manes.01G019000.v6.1	5	2	20	4	0	8	0	2	0	0	17	23	6	0	13	7	3	0	2	0	4	7	3	3	1	1	3	1	0	0	11	30	17	7	0	2	0	0	2	9	9	21	13	2	1	5	8	1	0
Manes.01G019100.v6.1	0	0	0	0	0	0	0	0	0	0	0	0	0	0	0	0	0	0	0	0	0	0	0	0	0	0	0	0	0	0	0	0	0	0	0	0	0	0	0	0	0	0	0	0	0	0	0	0	0
Manes.01G019200.v6.1	0	0	0	0	0	0	0	0	0	0	0	0	0	0	0	0	0	0	0	0	0	0	0	0	0	0	0	0	0	0	0	0	0	0	0	0	0	0	0	0	0	0	0	0	0	0	0	0	0
Manes.01G019300.v6.1	0	0	0	0	0	0	0	0	0	0	0	0	0	0	0	0	0	0	0	0	0	0	0	0	0	0	0	0	0	0	0	0	0	0	0	0	0	0	0	0	0	0	0	0	0	0	0	0	0
Manes.01G019400.v6.1	0	0	0	0	0	0	0	0	0	0	0	0	0	0	0	0	0	0	0	0	0	0	0	0	0	0	0	0	0	0	0	0	0	0	0	0	0	0	0	0	0	0	0	0	0	0	0	0	0
Manes.01G019500.v6.1	0	0	0	0	0	0	0	0	0	0	0	0	0	0	0	0	0	0	0	0	0	0	0	4	0	0	0	0	0	0	0	0	0	0	0	0	0	0	0	0	0	0	0	0	0	0	0	0	0
Manes.01G019600.v6.1	318	29	181	169	316	246	151	175	73	117	274	492	115	42	417	193	155	20	136	62	196	146	88	198	253	107	168	102	49	158	194	113	80	84	153	199	157	130	118	185	140	216	79	50	145	207	147	112	164
Manes.01G019700.v6.1	0	0	0	0	1	0	0	0	0	0	0	0	0	0	0	0	0	0	0	0	0	0	0	0	0	0	0	0	0	0	0	0	0	0	0	0	0	1	0	0	0	0	0	0	0	0	0	0	0
Manes.01G019800.v6.1	1	0	1	4	0	2	1	1	5	0	0	0	0	0	0	1	2	0	0	1	3	8	1	0	0	1	1	0	3	0	0	0	0	0	0	3	3	0	0	2	1	11	1	3	0	6	2	0	0
Manes.01G019900.v6.1	0	0	0	0	0	0	0	0	0	0	0	0	0	0	0	0	0	0	0	0	0	0	0	0	0	0	0	0	0	0	0	0	0	0	0	0	0	0	0	0	0	0	0	0	0	0	0	0	0
Manes.01G020000.v6.1	0	0	0	0	0	1	0	0	0	0	0	0	0	0	0	3	0	0	0	0	3	0	0	0	1	0	0	0	0	0	0	0	1	3	0	2	3	0	0	0	0	1	0	3	1	2	2	0	0
Manes.01G020100.v6.1	275	68	243	134	201	125	98	255	70	53	198	228	113	43	152	135	98	25	97	46	62	64	92	183	84	83	86	263	46	67	209	61	77	111	128	117	73	155	112	43	97	72	58	40	62	105	90	231	134
Manes.01G020200.v6.1	67	8	106	24	202	35	48	45	31	54	63	105	49	5	225	10	30	7	35	47	35	39	55	68	198	28	36	7	6	45	29	17	20	16	51	59	52	35	43	163	25	76	45	61	116	10	38	15	21
Manes.01G020300.v6.1	0	0	0	0	0	0	0	0	0	0	0	0	1	0	1	0	0	0	0	0	0	0	1	0	0	0	0	0	0	0	0	0	0	1	0	0	0	0	0	0	0	0	0	0	0	0	0	0	0
Manes.01G020400.v6.1	34	4	106	86	126	32	30	31	58	11	21	29	31	16	46	27	65	5	39	4	17	29	45	100	33	14	54	26	29	32	16	41	37	51	26	28	37	16	7	46	27	89	29	56	23	18	30	25	41
Manes.01G020500.v6.1	162	20	107	93	279	67	51	66	65	74	71	112	51	24	181	70	65	7	39	69	71	83	40	76	103	25	66	54	40	76	60	31	48	84	89	107	59	48	67	94	71	71	32	41	129	68	52	46	91
Manes.01G020600.v6.1	91	7	143	18	51	68	18	38	4	2	56	29	42	9	37	49	28	13	18	2	38	19	43	34	17	18	36	11	14	24	51	9	33	7	19	23	16	23	24	16	23	30	52	6	15	39	31	16	44
Manes.01G020700.v6.1	2	0	23	5	0	3	6	1	5	0	4	15	0	0	1	2	25	0	3	0	1	21	4	1	1	0	22	0	2	0	1	0	7	8	0	1	5	0	4	0	3	10	5	0	0	0	14	1	9
Manes.01G020800.v6.1	64	15	142	134	261	45	92	46	112	34	71	118	51	51	207	37	113	14	81	22	35	84	72	177	119	30	76	26	43	53	30	36	41	73	87	29	85	32	34	84	34	146	47	80	73	36	77	57	143
Manes.01G020900.v6.1	0	0	0	0	0	0	0	0	0	0	0	0	0	0	0	0	0	0	0	0	0	0	0	1	0	0	0	0	0	0	0	0	0	0	0	0	0	0	0	0	0	0	0	0	0	0	0	0	0
Manes.01G021000.v6.1	0	0	0	0	0	0	0	0	0	0	0	0	0	0	0	0	0	0	0	0	0	0	0	0	0	0	0	0	0	0	0	0	0	0	0	0	0	0	0	0	0	0	0	0	0	0	0	0	0
Manes.01G021100.v6.1	0	0	0	0	1	0	0	0	1	0	0	0	0	0	0	0	0	0	0	0	0	0	0	0	0	0	1	0	3	0	0	0	0	7	0	0	0	0	0	0	0	0	0	0	0	0	0	0	0
Manes.01G021200.v6.1	52	16	152	60	66	40	21	67	16	29	80	68	39	16	89	45	28	10	14	5	39	21	60	39	21	23	16	10	20	27	20	28	25	23	63	37	19	22	38	51	27	42	20	17	32	35	27	29	55
Manes.01G021300.v6.1	74	36	25	386	693	13	29	20	383	21	32	176	11	156	294	32	6	5	34	15	22	37	6	284	74	21	31	31	128	58	41	72	2	84	52	23	43	12	66	55	18	80	19	112	41	16	10	33	180
Manes.01G021400.v6.1	674	98	1058	1114	1602	496	1010	576	796	803	464	386	606	444	2741	816	1537	118	820	1333	771	621	729	1742	2200	227	458	1765	352	741	390	593	561	610	1589	453	638	436	347	966	420	828	313	1016	895	358	483	615	538
Manes.01G021500.v6.1	677	46	882	517	481	340	147	279	215	135	522	369	301	71	437	380	218	112	101	85	445	309	482	480	128	240	114	322	88	160	396	280	539	264	233	490	168	188	108	243	393	332	207	127	193	273	281	394	201
Manes.01G021600.v6.1	2	0	2	3	0	2	5	8	2	0	0	1	9	0	1	0	8	0	4	0	2	1	3	8	0	1	1	7	0	0	4	0	4	3	0	2	0	2	1	0	1	7	1	1	0	1	2	2	0
Manes.01G021700.v6.1	51	9	310	96	134	39	30	52	40	19	83	67	96	17	51	35	59	16	26	15	35	46	130	108	42	41	96	29	32	63	27	73	156	84	63	42	46	43	31	63	53	69	90	15	31	43	76	41	56
Manes.01G021800.v6.1	28	3	76	33	116	26	17	22	16	11	23	28	17	3	35	23	17	6	21	11	17	15	24	33	24	7	26	8	9	20	13	18	19	10	27	22	12	15	8	24	11	33	30	26	17	13	30	15	19
Manes.01G021900.v6.1	6	2	154	5	4	4	1	18	4	2	18	0	12	1	1	8	3	4	2	0	3	0	41	6	1	1	2	3	1	9	0	4	18	2	0	6	11	3	2	2	6	0	40	0	2	0	6	6	0
Manes.01G022000.v6.1	1	0	6	0	1	0	0	0	0	0	0	0	2	0	0	1	3	1	1	0	0	3	3	7	2	0	2	0	2	0	1	0	2	0	0	1	3	1	0	0	0	0	2	2	1	0	1	1	2
Manes.01G022100.v6.1	32	3	114	55	82	27	26	42	65	31	24	31	29	14	63	18	24	1	22	7	25	43	42	67	19	11	29	16	16	16	7	14	33	46	24	18	15	28	16	37	12	34	20	23	6	12	23	34	15
Manes.01G022200.v6.1	8	8	2	2	11	0	6	3	0	0	3	1	1	0	4	1	0	0	16	0	0	0	0	34	15	6	3	2	4	0	8	1	0	1	0	0	8	0	3	2	0	1	0	67	0	2	1	0	1
Manes.01G022300.v6.1	22	3	24	35	46	32	28	24	17	9	15	22	22	7	46	33	37	8	34	12	38	19	15	43	32	13	20	29	15	16	34	9	13	24	14	37	30	27	24	24	20	58	15	34	6	23	35	37	22
Manes.01G022400.v6.1	2	2	59	16	6	8	4	18	9	3	4	3	20	0	4	3	0	0	1	0	4	5	15	3	3	2	8	58	0	3	0	8	25	16	2	2	1	9	0	2	16	8	8	6	4	1	3	20	1
Manes.01G022500.v6.1	0	0	0	0	0	0	0	1	0	0	0	0	0	0	0	0	0	0	0	0	0	0	0	2	0	0	0	0	0	3	0	0	0	1	0	0	0	0	0	6	0	0	0	0	0	0	0	0	0
Manes.01G022600.v6.1	74	3	27	2	0	38	3	12	0	1	35	12	6	1	0	43	3	5	0	0	37	5	6	0	2	16	7	3	4	2	28	11	12	10	5	70	10	10	5	2	50	15	3	1	0	39	2	3	1
Manes.01G022700.v6.1	23	3	45	20	14	11	11	29	4	9	25	14	16	1	16	12	11	9	17	9	16	10	16	16	9	9	22	7	3	20	23	7	8	10	13	17	21	11	13	13	27	17	15	3	11	14	25	11	11
Manes.01G022800.v6.1	0	0	0	0	0	0	0	0	0	0	0	0	0	0	0	0	0	0	0	0	0	0	0	0	0	0	0	0	0	0	0	0	0	0	0	0	0	0	0	0	0	0	0	0	0	0	0	0	0
Manes.01G022900.v6.1	253	32	317	678	893	180	196	119	513	240	181	139	134	105	479	223	437	28	251	79	141	203	178	710	392	57	214	127	155	216	80	129	140	295	216	173	245	94	62	284	139	489	115	253	357	174	258	119	266
Manes.01G023000.v6.1	0	0	0	0	0	0	0	2	0	0	0	0	4	0	0	0	0	0	0	0	0	0	0	0	0	1	0	1	0	0	0	0	0	0	0	0	0	11	0	0	0	0	0	0	0	0	0	0	0
Manes.01G023100.v6.1	0	0	0	0	0	0	0	0	0	0	0	0	0	0	0	0	0	0	0	0	0	0	0	0	0	0	0	0	0	0	0	0	0	0	0	0	0	0	0	0	0	0	0	0	0	0	0	0	0
Manes.01G023200.v6.1	9	5	32	71	21	8	10	42	6	4	15	32	23	3	20	3	11	6	12	1	4	33	30	35	11	7	17	31	11	4	8	22	24	37	12	5	18	23	13	17	6	49	15	9	1	2	25	32	13
Manes.01G023300.v6.1	20	2	22	14	19	10	2	13	5	6	23	6	9	2	4	20	7	4	5	6	6	0	11	21	4	6	2	8	3	1	7	2	11	4	3	15	5	6	4	4	15	10	3	0	7	20	9	13	11
Manes.01G023400.v6.1	45	16	1800	63	63	18	16	88	16	17	195	26	143	6	29	34	29	19	30	8	13	11	266	41	13	42	38	18	9	47	18	32	205	31	30	22	24	51	57	13	19	20	204	0	19	13	64	95	47
Manes.01G023500.v6.1	0	0	1	0	0	0	0	1	0	0	1	0	2	0	0	4	1	0	0	0	1	1	0	0	0	0	0	0	0	0	0	0	0	0	0	0	0	0	0	0	0	0	0	0	0	0	0	0	0
Manes.01G023600.v6.1	3	0	0	7	2	2	4	3	1	0	1	0	2	4	1	0	3	0	5	0	1	6	3	9	0	0	6	8	3	0	1	4	1	4	0	0	8	0	1	8	1	8	1	3	0	1	5	23	0
Manes.01G023700.v6.1	100	1	302	67	94	79	61	96	38	57	88	90	97	3	60	71	78	8	35	20	61	41	141	80	58	42	38	16	10	65	36	55	105	37	58	49	27	50	28	44	68	47	69	22	15	81	77	88	46
Manes.01G023800.v6.1	0	0	0	3	3	0	2	3	6	5	0	0	0	0	0	0	2	0	2	6	0	0	0	1	4	0	0	0	0	0	0	0	0	0	0	0	0	0	0	0	0	0	0	0	0	0	1	0	2
Manes.01G023900.v6.1	5	0	7	46	8	21	8	21	10	9	9	2	9	7	14	3	16	3	2	0	14	45	8	27	12	5	20	9	8	0	2	61	22	49	5	31	13	7	1	46	27	58	10	9	3	10	11	12	3
Manes.01G024000.v6.1	15	1	15	2	16	5	5	9	0	2	5	1	7	4	5	6	11	7	6	1	6	2	5	14	8	3	6	3	2	7	3	3	5	1	2	7	11	12	3	10	15	14	3	0	3	9	7	8	12
Manes.01G024100.v6.1	14	0	0	0	0	3	0	0	0	0	6	1	0	0	1	5	6	0	0	0	4	0	1	0	0	3	0	0	0	0	1	0	1	0	0	9	0	0	0	0	9	0	0	0	0	6	0	0	0
Manes.01G024200.v6.1	0	0	0	0	0	1	0	1	0	0	4	0	0	0	0	0	0	0	0	0	0	0	0	0	0	0	0	0	0	0	0	0	2	0	0	0	0	0	1	0	0	0	0	0	0	0	0	0	0
Manes.01G024300.v6.1	332	22	31	33	67	208	139	36	21	2	207	211	84	22	90	80	55	2	31	10	75	18	28	77	45	99	109	28	19	20	75	25	27	11	17	127	140	72	49	47	117	206	57	75	24	81	36	56	84
Manes.01G024400.v6.1	151	37	361	121	187	94	58	146	98	80	137	188	180	59	189	142	110	22	88	44	68	90	187	123	109	94	81	37	62	171	72	92	140	142	201	119	103	132	86	186	63	172	121	68	90	85	104	113	146
Manes.01G024500.v6.1	0	0	0	0	0	0	0	0	0	0	0	0	0	0	0	0	1	0	0	0	0	0	0	0	0	0	0	0	0	0	1	0	0	1	0	0	0	0	0	0	0	0	0	0	0	0	0	0	0
Manes.01G024600.v6.1	23	3	70	7	21	15	11	39	2	4	32	12	24	7	13	16	5	3	3	8	5	2	28	6	10	7	6	0	2	12	15	3	6	5	19	12	1	12	7	10	9	7	12	1	20	25	9	15	16
Manes.01G024700.v6.1	7	1	7	9	0	7	5	9	9	2	1	4	16	0	2	8	1	1	0	0	4	5	6	0	0	4	5	2	1	1	5	9	6	0	2	5	6	13	3	2	4	3	9	1	1	8	8	6	3
Manes.01G024800.v6.1	0	0	0	0	0	0	0	0	0	0	0	0	4	0	0	0	0	0	0	0	0	0	0	0	0	0	0	0	0	0	0	0	1	0	0	0	0	0	0	0	0	0	0	0	0	0	0	1	0
Manes.01G024900.v6.1	0	0	0	0	0	0	0	0	0	0	0	0	0	0	0	0	0	0	0	0	0	0	0	0	0	0	0	0	0	0	0	0	0	0	0	0	0	0	0	0	0	0	0	0	0	0	0	0	0
Manes.01G025000.v6.1	31	5	35	41	63	39	29	46	16	10	41	40	20	12	29	32	39	3	19	8	27	45	17	45	14	13	39	29	19	14	12	26	16	18	13	29	44	25	13	17	16	59	25	55	13	40	30	30	36
Manes.01G025100.v6.1	31	6	6	26	17	19	20	5	5	0	8	13	1	1	10	16	28	1	25	5	12	9	3	31	6	9	39	16	7	1	14	15	0	19	7	10	17	8	13	40	17	26	2	4	3	7	10	3	5
Manes.01G025200.v6.1	1	1	1	2	2	0	3	1	0	0	0	0	0	0	0	2	3	0	2	1	2	0	0	37	0	0	3	0	0	0	2	0	1	11	0	0	3	1	2	0	0	0	1	2	0	0	0	1	0
Manes.01G025300.v6.1	1	0	0	0	0	0	0	0	1	0	0	0	0	0	2	1	0	0	0	0	0	0	0	0	0	0	1	0	0	0	0	0	0	0	1	1	0	1	0	4	1	0	0	0	1	1	0	0	0
Manes.01G025400.v6.1	3	3	13	82	5	17	18	18	37	15	0	2	2	1	12	12	31	3	18	3	24	121	6	21	13	3	5	2	28	15	7	84	14	120	2	10	22	2	7	70	8	164	12	25	4	19	19	15	8
Manes.01G025500.v6.1	3	1	37	6	5	4	0	12	0	0	6	2	10	0	0	6	4	3	0	1	7	0	10	1	0	3	2	4	1	0	5	0	18	1	0	10	3	3	4	0	11	3	11	0	0	1	2	6	5
Manes.01G025600.v6.1	0	0	0	0	0	0	0	0	0	0	0	0	4	1	0	0	0	1	0	0	0	0	4	0	0	0	0	4	0	1	0	0	1	0	0	0	0	0	0	0	0	0	0	0	0	0	0	2	0
Manes.01G025700.v6.1	0	0	1	0	0	0	1	15	0	0	0	0	17	1	0	0	0	1	0	0	0	0	28	0	0	5	0	8	1	0	0	0	13	0	1	1	0	18	2	0	0	0	1	0	0	0	0	19	0
Manes.01G025800.v6.1	0	0	4	0	0	0	0	0	0	0	1	0	0	0	0	0	0	0	0	0	0	0	4	0	0	0	0	0	0	0	0	0	1	0	0	1	0	1	0	0	0	0	2	0	0	0	0	0	0
Manes.01G025900.v6.1	161	23	286	120	226	99	56	52	15	6	100	59	93	4	28	117	102	7	38	25	108	5	78	86	17	37	209	9	14	36	40	19	67	46	35	116	99	52	31	9	84	39	112	15	31	72	61	12	125
Manes.01G026000.v6.1	20	2	36	27	31	9	14	9	10	11	14	27	7	0	18	13	16	3	18	1	8	22	9	16	29	4	17	4	5	8	12	15	10	18	10	18	12	8	6	15	14	27	8	12	8	8	15	8	11
Manes.01G026100.v6.1	1	0	7	0	0	0	0	35	2	0	0	0	55	0	0	3	0	0	0	0	0	0	41	0	0	1	1	17	0	0	1	1	24	0	0	2	0	54	0	1	0	0	1	0	0	0	0	31	0
Manes.01G026200.v6.1	0	0	4	0	0	1	0	0	1	0	0	0	0	0	0	0	1	0	0	0	0	0	2	0	0	1	0	0	1	0	0	0	1	0	0	0	4	1	0	0	0	1	4	0	0	0	0	1	0
Manes.01G026300.v6.1	31	4	229	13	12	19	27	88	5	5	44	21	48	1	7	22	16	6	7	3	15	2	76	13	14	14	17	17	6	8	25	6	75	42	4	22	21	14	28	8	33	63	79	2	9	10	33	31	14
Manes.01G026400.v6.1	0	0	0	0	0	0	0	8	0	0	1	0	15	0	0	0	0	0	0	0	0	0	7	0	0	0	0	0	0	0	0	0	8	0	0	0	0	0	0	0	0	0	0	0	0	0	0	0	0
Manes.01G026500.v6.1	13	2	20	11	7	11	2	6	0	0	13	3	3	1	2	11	10	7	3	2	16	5	11	11	3	7	9	1	3	2	10	9	9	8	4	16	2	2	1	8	17	19	10	0	1	12	18	6	5
Manes.01G026600.v6.1	179	60	564	210	605	106	129	180	153	114	217	270	164	92	463	80	106	34	115	36	80	108	225	250	220	109	91	50	81	189	110	69	123	100	195	115	73	98	146	193	86	157	138	90	104	75	106	86	225
Manes.01G026700.v6.1	16	2	159	13	7	14	3	15	17	4	38	9	22	0	15	19	7	3	4	4	8	7	36	14	2	7	5	2	1	15	11	6	21	6	6	11	7	15	6	4	22	14	20	2	1	29	10	8	8
Manes.01G026800.v6.1	11	7	70	158	38	19	40	63	146	122	22	50	23	29	106	22	53	3	34	25	20	80	36	174	81	8	36	30	27	49	6	42	26	93	72	16	39	26	19	107	13	95	24	67	55	15	53	43	21
Manes.01G026900.v6.1	879	355	1981	425	722	445	191	1047	165	242	1446	547	743	169	500	603	347	122	259	183	380	124	767	488	450	553	469	215	142	599	449	179	457	243	455	530	322	749	630	243	375	389	504	83	266	442	560	537	550
Manes.01G027000.v6.1	7	5	49	26	66	13	17	11	20	19	25	18	16	1	59	13	13	1	10	4	3	3	16	39	21	8	24	6	9	29	3	12	7	6	39	4	13	7	9	25	12	24	17	21	20	19	9	14	21
Manes.01G027100.v6.1	57	13	99	243	160	49	60	62	107	194	20	45	39	55	233	50	99	20	72	27	50	186	35	84	150	24	62	17	42	286	32	148	55	268	143	49	90	32	30	440	50	321	49	105	192	43	79	47	66
Manes.01G027200.v6.1	20	6	22	68	74	15	23	10	90	122	10	16	8	47	103	13	75	8	48	13	14	13	14	71	90	6	45	14	20	77	8	8	14	39	68	11	25	7	10	74	7	47	12	71	37	5	33	5	30
Manes.01G027300.v6.1	0	0	0	0	0	0	0	0	0	0	0	0	0	0	0	0	0	0	0	0	0	0	0	0	0	0	0	0	0	0	0	0	0	0	0	0	0	0	0	0	0	0	0	0	0	0	0	0	0
Manes.01G027400.v6.1	69	13	127	55	62	49	24	64	19	21	75	64	54	8	82	53	55	11	23	14	46	35	58	69	44	34	33	42	15	50	21	49	41	32	32	53	48	39	19	37	33	71	45	7	24	44	44	51	53
Manes.01G027500.v6.1	7	4	88	33	18	8	22	16	17	25	11	17	21	5	29	9	15	10	6	9	10	8	34	33	17	4	35	1	10	59	9	17	18	30	14	6	24	6	5	19	7	31	49	2	16	14	53	16	38
Manes.01G027600.v6.1	0	0	4	3	21	1	2	2	4	0	8	4	3	0	4	1	5	0	1	0	2	2	2	7	8	0	4	0	0	2	0	3	0	2	4	0	4	2	7	8	1	14	5	4	4	1	6	1	3
Manes.01G027700.v6.1	2	0	6	9	17	8	2	3	1	4	7	6	6	0	7	4	4	0	4	0	1	4	2	11	5	3	2	6	3	6	1	5	6	4	4	2	2	9	2	2	0	6	2	5	2	3	8	2	2
Manes.01G027800.v6.1	12	2	1	13	7	13	8	1	1	0	6	7	2	1	1	14	4	1	4	0	22	28	0	13	0	6	2	6	1	3	2	4	1	9	0	5	6	0	3	1	7	19	6	0	0	8	4	13	0
Manes.01G027900.v6.1	2	0	1	2	0	1	1	0	0	0	0	0	0	0	0	1	1	0	4	0	0	4	1	0	1	0	0	3	0	0	0	0	0	4	1	0	1	0	1	0	0	2	0	1	1	0	0	0	2
Manes.01G028000.v6.1	2	0	0	0	0	6	0	0	0	0	0	0	0	0	0	1	0	0	0	0	4	0	0	0	0	0	0	0	0	0	2	0	0	0	0	2	0	0	0	0	1	0	0	0	0	4	0	0	0
Manes.01G028100.v6.1	12	5	16	35	66	9	12	12	3	10	6	31	18	15	18	11	11	2	11	5	5	14	4	35	8	2	20	1	6	17	6	12	3	16	11	1	18	7	7	6	11	11	5	14	13	5	27	11	13
Manes.01G028200.v6.1	39	1	17	2	2	35	1	5	1	1	24	11	8	1	2	27	3	1	0	0	32	4	19	0	1	18	2	0	1	1	30	1	15	2	0	80	10	2	3	1	50	10	9	0	0	46	3	5	1
Manes.01G028300.v6.1	16	1	53	38	22	23	34	45	21	20	12	5	15	1	20	31	39	10	9	8	31	58	62	17	44	2	24	9	6	34	4	41	45	54	32	16	33	8	5	37	14	94	22	6	14	36	142	26	15
Manes.01G028400.v6.1	315	94	821	227	489	166	201	257	125	124	387	506	289	84	349	157	127	44	128	78	96	96	251	275	190	161	142	59	71	191	118	135	176	139	192	114	115	196	133	162	110	231	167	80	138	175	187	173	296
Manes.01G028500.v6.1	45	6	109	28	95	17	9	45	3	11	37	53	29	6	29	21	13	3	24	5	23	10	37	18	26	22	15	6	10	15	25	12	22	16	28	36	8	32	17	13	26	12	14	1	13	13	31	8	27
Manes.01G028600.v6.1	0	0	0	1	0	0	2	22	4	1	1	0	6	0	0	0	0	2	3	0	1	1	1	0	0	0	2	8	2	1	0	2	5	1	1	1	2	26	0	2	0	3	0	0	2	2	0	16	0
Manes.01G028700.v6.1	37	27	615	121	107	51	159	182	65	60	155	116	221	39	93	68	235	20	57	29	41	49	194	158	83	51	155	90	21	149	38	36	160	62	94	28	175	143	50	55	41	203	198	31	83	26	119	125	110
Manes.01G028800.v6.1	90	4	206	106	117	80	55	87	43	36	79	47	73	13	95	95	72	11	32	18	87	42	101	75	48	38	39	57	24	44	45	63	97	83	25	155	98	39	17	77	93	112	73	58	30	77	85	68	44
Manes.01G028900.v6.1	10	0	1	8	1	41	0	37	0	0	13	1	5	2	0	9	0	2	1	0	36	8	4	24	0	7	1	19	1	1	13	3	3	1	2	27	0	18	2	4	43	4	3	1	0	33	1	38	0
Manes.01G029000.v6.1	0	0	3	2	0	0	1	1	7	3	2	0	2	1	0	0	1	0	0	0	0	4	1	0	0	0	1	0	0	0	0	0	1	0	0	0	0	0	0	0	0	2	1	0	1	0	3	3	0
Manes.01G029100.v6.1	7	4	11	30	19	33	49	32	39	14	7	3	8	20	6	15	19	4	26	2	24	39	28	85	23	6	41	12	5	4	4	15	6	9	5	1	29	8	8	12	3	28	1	18	3	1	19	9	10
Manes.01G029200.v6.1	0	0	0	0	0	0	0	0	0	0	0	0	0	0	0	0	0	0	0	0	0	0	0	0	0	0	0	0	0	0	0	0	0	0	0	0	0	0	0	0	0	0	0	0	0	0	0	0	0
Manes.01G029300.v6.1	58	4	21	48	67	72	27	23	20	9	62	53	17	8	25	55	41	2	12	14	33	26	9	51	7	9	23	18	13	14	23	19	4	26	8	35	14	18	19	26	36	55	5	12	7	37	20	24	19
Manes.01G029400.v6.1	0	0	0	1	3	0	0	1	4	0	1	0	0	0	0	0	2	1	5	0	0	6	0	16	2	2	6	0	2	1	0	2	1	13	0	1	11	0	0	5	0	15	3	21	1	1	8	2	1
Manes.01G029500.v6.1	1	0	0	0	0	2	0	0	0	0	0	0	0	0	0	7	0	0	0	0	3	0	1	0	0	0	1	2	0	0	2	0	0	0	0	3	0	0	0	0	4	0	0	0	0	1	0	0	0
Manes.01G029600.v6.1	0	0	0	0	0	0	0	2	0	0	0	0	1	0	0	0	0	0	0	0	0	0	0	0	0	0	0	0	0	0	0	0	0	0	0	0	0	0	0	0	0	0	0	0	0	0	0	0	0
Manes.01G029700.v6.1	4	1	10	0	0	0	3	3	0	2	2	5	3	0	1	0	0	2	0	0	0	1	2	2	4	0	0	0	1	2	0	0	0	0	2	0	0	1	0	4	0	0	1	0	2	1	0	0	1
Manes.01G029800.v6.1	13	5	40	13	17	11	8	25	2	7	23	18	14	1	19	12	11	5	12	5	3	3	6	5	5	7	11	7	4	5	8	7	15	6	13	18	16	12	8	11	22	10	10	1	6	4	10	8	6
Manes.01G029900.v6.1	4	0	4	5	1	5	0	8	0	0	8	1	2	0	1	3	0	3	1	0	7	1	0	3	0	4	1	0	0	0	1	0	3	0	1	16	2	4	1	0	6	0	1	5	0	5	7	3	3
Manes.01G030000.v6.1	0	0	0	0	0	0	0	0	0	0	0	0	1	0	0	0	0	0	0	0	0	0	0	0	0	0	0	0	0	0	0	0	0	0	0	0	0	0	0	0	0	0	0	0	0	0	0	0	0
Manes.01G030100.v6.1	930	95	901	3654	1807	1660	3141	976	3120	4228	1063	545	1128	757	3975	2534	3466	177	1347	504	1450	603	944	2274	4489	246	2216	1701	943	2711	197	1606	1034	1482	1527	556	1759	384	209	1929	869	4923	703	1381	2759	1072	1516	1138	662
Manes.01G030200.v6.1	36	16	43	64	32	41	32	50	28	45	40	43	23	9	57	25	38	5	13	6	53	48	41	31	25	10	23	34	19	32	21	25	32	54	19	52	35	19	20	39	36	40	22	21	18	45	23	65	14
Manes.01G030300.v6.1	0	0	0	0	0	0	0	0	0	0	0	0	0	0	0	0	1	0	0	0	0	0	0	0	0	0	0	0	0	0	0	0	0	0	0	0	0	0	0	0	0	0	0	3	0	0	0	0	0
Manes.01G030400.v6.1	106	3	79	25	60	61	31	46	17	12	101	40	38	5	30	90	26	6	10	10	58	14	32	12	19	36	31	2	6	12	35	18	27	10	14	75	21	19	13	21	46	40	13	2	14	93	33	39	18
Manes.01G030500.v6.1	2	0	4	5	2	1	0	2	1	0	2	0	5	0	0	1	2	0	3	2	0	1	4	1	3	0	1	0	0	1	0	4	1	0	0	0	2	1	0	2	0	1	0	2	0	1	0	1	0
Manes.01G030600.v6.1	0	0	0	0	0	0	0	0	0	0	0	0	1	0	0	0	0	0	0	0	0	0	0	1	0	0	0	0	0	0	0	0	0	0	0	0	0	1	0	0	0	0	0	0	0	0	0	0	0
Manes.01G030700.v6.1	204	77	116	202	351	224	170	271	130	119	209	313	123	119	398	180	146	20	174	68	119	105	70	360	271	129	176	87	80	139	101	80	55	130	193	120	126	181	223	142	114	179	72	99	189	176	116	177	231
Manes.01G030800.v6.1	0	0	0	278	0	1	1	7	0	0	0	1	0	15	0	0	0	0	38	1	1	0	0	269	1	0	3	6	13	0	1	0	1	83	1	1	0	0	4	0	0	0	1	4	0	1	0	24	0
Manes.01G030900.v6.1	12	1	6	3	8	5	0	4	0	2	7	4	10	1	12	3	3	0	0	3	4	3	4	4	0	1	6	0	1	7	3	0	5	1	4	2	2	1	1	6	7	9	3	1	2	4	2	3	2
Manes.01G031000.v6.1	0	0	0	0	0	0	0	0	0	0	0	0	0	0	0	0	0	0	0	0	0	0	0	0	0	0	0	0	0	0	0	0	0	0	0	0	0	0	0	0	0	0	0	0	0	0	0	0	0
Manes.01G031100.v6.1	68	9	338	112	121	76	48	71	122	375	156	78	93	18	227	86	64	32	35	51	84	109	130	92	349	39	92	18	29	336	44	78	108	110	312	110	76	42	33	109	110	105	144	34	169	301	189	98	74
Manes.01G031200.v6.1	8	0	8	1	7	5	2	2	5	0	1	5	2	0	0	5	6	0	0	0	5	7	4	3	2	0	2	1	1	0	10	5	2	3	2	6	5	2	0	1	10	4	1	3	0	4	3	3	3
Manes.01G031300.v6.1	0	0	0	0	0	0	0	0	0	0	0	0	0	0	0	0	0	0	0	0	0	0	0	0	0	0	0	0	0	0	0	0	0	0	0	0	0	0	0	0	0	0	1	0	0	0	0	0	0
Manes.01G031400.v6.1	20	3	53	54	28	25	24	25	16	14	21	21	13	4	34	47	34	3	13	0	72	54	49	38	14	14	25	9	16	16	13	28	26	35	26	21	7	9	5	19	15	32	17	7	19	23	24	15	12
Manes.01G031500.v6.1	0	0	0	0	0	0	0	0	0	0	0	0	0	0	0	0	0	0	0	0	0	0	0	0	0	0	0	0	0	0	0	0	0	0	0	0	0	0	0	0	0	0	0	0	0	0	0	0	0
Manes.01G031600.v6.1	1	1	0	9	1	0	0	0	2	0	0	0	0	0	5	0	4	0	10	0	0	0	0	19	0	0	7	0	4	0	1	0	0	0	0	0	8	0	2	8	0	4	1	12	3	0	3	1	6
Manes.01G031700.v6.1	0	0	0	1	0	0	0	6	0	0	0	0	0	0	0	2	1	0	0	0	0	0	0	0	2	0	0	1	0	0	0	0	0	2	0	0	0	3	0	0	1	0	0	0	0	0	0	2	0
Manes.01G031800.v6.1	75	30	221	165	287	84	96	196	152	139	175	79	146	54	463	115	87	25	86	55	37	106	208	127	290	67	144	64	84	474	68	111	125	217	471	85	150	61	79	364	70	256	184	39	178	85	86	105	122
Manes.01G031900.v6.1	2	0	1	19	5	10	7	6	19	3	8	9	6	6	12	4	21	2	11	2	10	18	6	31	7	3	10	14	4	3	0	11	2	16	7	4	9	6	3	3	3	14	3	17	4	6	5	6	3
Manes.01G032000.v6.1	0	3	3	4	0	0	2	1	1	1	1	1	3	0	3	1	9	0	3	1	0	3	4	9	4	1	5	8	2	0	2	3	4	3	2	2	10	4	0	4	2	14	4	0	1	1	9	5	4
Manes.01G032100.v6.1	30	9	90	14	24	15	14	49	9	9	33	68	61	12	22	21	13	9	17	9	13	12	52	26	21	21	17	17	6	22	22	16	42	14	18	29	18	46	38	19	20	27	21	10	12	23	23	29	47
Manes.01G032200.v6.1	0	0	0	0	0	0	0	0	0	0	0	0	0	0	0	0	0	0	0	0	0	0	0	0	0	0	0	0	0	0	0	0	0	0	0	0	0	0	0	0	0	0	0	0	0	0	0	0	0
Manes.01G032300.v6.1	11	4	4	80	159	10	36	9	120	7	11	31	11	4	44	0	15	5	20	4	0	7	13	104	17	3	25	2	22	13	8	6	5	45	21	3	17	14	18	13	3	14	8	80	6	1	14	3	171
Manes.01G032400.v6.1	35	8	102	40	38	45	61	68	53	27	68	87	50	17	93	59	92	13	59	19	42	61	46	124	38	59	44	22	32	36	33	47	36	43	38	64	34	53	15	49	30	85	39	26	30	41	53	46	64
Manes.01G032500.v6.1	129	16	305	113	171	138	118	127	50	32	211	204	151	28	134	120	133	22	44	29	78	82	160	164	91	77	161	124	58	101	90	127	123	68	69	150	116	129	32	162	101	185	139	28	62	79	104	135	130
Manes.01G032600.v6.1	0	7	2	9	5	1	7	2	11	5	1	3	6	2	10	2	3	2	2	1	3	10	2	5	10	4	7	2	6	26	1	11	5	17	10	2	4	4	1	12	1	29	1	14	9	5	6	4	4
Manes.01G032700.v6.1	0	0	0	0	0	0	0	0	0	0	0	0	0	0	0	0	0	0	0	0	0	0	0	0	0	0	0	0	0	0	0	0	0	0	0	0	0	0	0	0	0	0	0	0	0	0	0	0	0
Manes.01G032800.v6.1	27	1	51	56	88	29	42	48	45	36	34	45	27	17	87	35	55	18	42	12	15	39	26	96	64	21	54	8	16	64	29	34	29	38	81	28	50	30	25	92	31	91	39	39	50	23	47	26	54
Manes.01G032900.v6.1	19	0	51	39	42	21	24	31	8	17	45	36	21	4	59	14	36	8	9	9	12	5	15	39	36	24	28	32	14	21	14	28	24	23	12	25	34	16	10	42	20	39	26	14	18	18	21	23	11
Manes.01G033000.v6.1	0	1	0	0	2	0	0	2	0	0	0	1	1	0	0	0	2	0	0	0	0	0	0	0	0	1	0	0	0	0	0	0	0	0	0	0	3	3	1	0	0	4	0	0	0	0	1	2	0
Manes.01G033100.v6.1	55	17	151	259	135	143	125	114	166	112	77	95	93	22	138	146	278	23	64	20	150	266	171	359	112	57	243	139	75	126	46	304	157	258	70	103	180	65	28	274	140	408	125	83	77	96	244	142	56
Manes.01G033200.v6.1	0	0	10	1	2	0	1	13	2	7	2	0	4	0	4	5	6	3	0	0	5	3	9	3	1	0	7	3	0	5	0	1	9	5	3	6	2	3	1	7	3	2	1	6	1	2	3	3	2
Manes.01G033300.v6.1	50	3	37	16	12	31	10	8	3	5	56	16	13	1	28	21	9	2	3	3	35	5	20	8	12	16	10	4	3	6	21	4	17	4	7	38	18	7	15	9	32	16	16	1	11	46	7	2	9
Manes.01G033400.v6.1	0	0	10	11	1	6	2	5	10	9	1	1	10	3	6	3	6	0	3	0	7	14	13	21	0	0	3	0	3	6	0	25	9	23	0	2	8	2	2	14	3	28	13	21	5	5	12	6	0
Manes.01G033500.v6.1	0	0	0	0	0	0	0	1	0	0	0	0	0	0	0	0	0	0	0	0	0	0	1	0	0	1	0	0	0	0	3	0	0	0	0	2	0	0	0	0	0	0	0	0	0	0	0	0	0
Manes.01G033600.v6.1	36	10	161	123	111	51	66	62	83	103	75	72	84	35	183	30	117	27	47	28	19	63	95	132	139	34	97	27	28	197	29	106	98	92	165	31	51	40	42	189	33	114	77	40	94	27	64	26	81
Manes.01G033700.v6.1	22	4	76	26	12	36	58	42	12	20	58	44	45	8	30	37	45	6	9	3	32	31	52	50	37	21	47	19	11	31	22	18	40	24	37	28	34	61	23	25	20	39	46	9	30	19	44	43	36
Manes.01G033800.v6.1	130	60	189	140	228	88	117	140	143	157	123	201	86	92	428	67	129	31	134	234	54	94	115	302	370	65	88	84	97	238	113	109	115	114	460	65	99	105	135	264	59	167	89	73	311	81	118	120	143
Manes.01G033900.v6.1	0	0	0	0	0	0	0	0	0	0	0	0	0	0	0	0	0	0	0	0	0	0	0	0	0	0	0	0	0	0	0	0	0	0	0	0	0	0	0	0	0	0	0	0	1	0	0	0	0
Manes.01G034000.v6.1	12	3	57	41	95	25	48	56	30	43	35	58	23	5	93	24	51	4	35	16	32	26	60	85	141	9	41	8	19	67	20	33	44	45	94	31	40	18	14	65	13	68	19	22	66	5	51	8	45
Manes.01G034100.v6.1	0	0	0	0	0	1	0	1	0	0	0	0	0	0	0	0	0	0	0	0	0	0	1	0	0	0	0	0	1	0	0	0	2	0	0	1	0	0	0	0	0	1	1	0	0	0	0	0	0
Manes.01G034200.v6.1	108	69	195	349	259	185	210	214	249	142	160	263	148	143	195	171	305	22	267	23	184	277	111	530	117	65	286	156	113	157	92	122	113	232	121	94	262	94	99	121	82	516	119	431	83	168	221	183	195
Manes.01G034300.v6.1	0	0	0	0	0	0	0	0	0	0	0	1	0	0	0	0	0	0	0	0	0	2	0	2	0	0	2	0	0	0	0	0	0	0	0	0	1	0	0	0	0	0	0	2	0	0	0	0	0
Manes.01G034400.v6.1	44	4	89	34	61	23	44	48	14	8	68	44	64	8	41	54	27	6	25	7	24	15	57	31	17	26	26	39	5	21	28	17	53	17	19	42	23	30	10	27	21	19	51	10	15	18	30	24	20
Manes.01G034500.v6.1	374	9	204	20	7	77	9	180	7	12	197	27	161	8	2	4	4	17	2	6	9	1	10	1	8	94	69	582	7	28	38	40	76	19	8	94	44	249	33	13	141	31	119	0	6	82	102	261	8
Manes.01G034600.v6.1	22	1	6	4	0	12	9	17	6	1	17	8	5	0	12	5	5	4	2	1	5	3	6	3	0	10	5	19	0	6	18	2	11	1	8	49	8	13	1	11	20	5	5	5	3	4	9	15	4
Manes.01G034700.v6.1	9	2	26	20	11	16	16	12	15	12	17	6	12	1	26	23	55	12	23	3	11	26	28	47	10	6	23	13	14	30	2	28	26	33	19	9	28	19	4	24	17	58	16	14	19	24	31	12	20
Manes.01G034800.v6.1	5	0	7	1	1	8	0	22	0	0	2	1	9	0	0	3	1	0	0	1	0	1	26	0	2	4	0	0	0	0	0	0	9	0	0	5	1	10	5	0	2	12	18	0	0	0	2	1	1
Manes.01G034900.v6.1	0	0	0	0	0	0	0	0	0	0	0	0	0	0	0	0	0	0	0	0	0	0	0	0	0	0	0	0	0	0	0	0	0	0	0	0	0	0	0	4	0	0	0	0	0	0	0	0	0
Manes.01G035000.v6.1	0	0	0	0	0	0	0	0	0	0	0	1	0	0	0	0	0	0	0	0	0	1	0	0	0	0	0	0	0	0	0	0	0	2	0	0	0	0	0	0	0	1	0	0	0	0	0	2	0
Manes.01G035100.v6.1	30	0	103	10	7	38	8	19	9	0	45	18	7	0	9	15	22	2	5	3	27	10	28	14	0	28	7	6	0	2	25	18	31	8	3	47	12	5	11	7	39	11	62	4	2	23	7	7	6
Manes.01G035200.v6.1	0	0	0	0	0	0	0	0	0	0	0	0	0	0	0	0	0	0	0	0	0	0	0	0	0	0	0	0	0	0	0	0	0	0	0	0	0	0	0	0	0	0	0	0	0	0	0	0	0
Manes.01G035300.v6.1	0	0	0	0	0	0	0	0	0	0	0	0	0	0	0	0	0	0	0	0	0	0	0	0	0	0	0	0	0	0	0	0	0	0	0	0	0	0	0	0	0	0	0	0	0	0	0	0	0
Manes.01G035400.v6.1	18	2	11	24	23	16	7	13	9	5	46	75	27	27	74	34	32	4	37	9	2	6	6	23	7	6	16	3	3	7	38	27	38	29	49	25	45	33	18	35	7	26	10	25	2	17	24	18	63
Manes.01G035500.v6.1	0	0	0	1	1	0	0	0	0	0	5	2	0	4	3	1	1	1	2	0	1	0	3	3	0	0	0	0	0	0	0	0	0	0	0	1	0	0	0	1	2	2	1	3	1	1	5	0	4
Manes.01G035600.v6.1	0	0	0	0	0	0	0	0	0	0	0	0	0	0	0	0	0	0	2	0	0	0	0	0	0	0	0	0	0	0	0	0	0	0	0	0	0	0	0	0	0	0	0	0	0	0	0	0	0
Manes.01G035700.v6.1	3	0	2	0	5	0	0	1	0	1	1	3	0	4	5	0	0	0	4	1	0	0	1	0	2	1	1	0	0	1	0	2	0	5	3	1	6	0	2	4	1	0	1	1	0	1	1	2	1
Manes.01G035800.v6.1	0	0	0	0	0	0	0	0	0	0	0	0	0	0	0	0	0	0	0	0	0	0	0	0	0	0	0	0	0	0	0	0	0	0	0	0	0	0	0	0	0	0	0	0	0	0	0	0	0
Manes.01G035900.v6.1	0	0	0	0	0	0	0	0	0	0	0	0	0	0	0	0	0	0	0	0	0	0	0	0	0	0	0	0	0	0	0	0	0	0	0	0	0	0	0	0	0	0	0	0	0	0	0	0	0
Manes.01G036000.v6.1	16	3	3	28	65	7	45	7	27	4	10	10	10	12	29	10	24	1	38	1	5	8	9	36	32	10	61	4	30	4	2	2	3	0	4	4	42	1	13	13	13	94	7	55	4	43	15	16	21
Manes.01G036100.v6.1	0	0	0	0	0	0	0	0	0	0	0	0	0	0	0	0	0	0	0	0	0	0	0	0	0	0	0	0	0	0	0	0	0	0	0	0	0	0	0	0	0	0	0	0	0	0	0	0	0
Manes.01G036200.v6.1	32	32	35	175	200	36	211	19	278	134	16	72	22	53	172	22	119	9	110	39	26	366	35	221	168	10	81	6	71	77	12	121	26	324	81	14	91	7	67	156	9	291	13	162	79	47	257	39	55
Manes.01G036300.v6.1	88	10	101	57	122	144	98	93	45	16	148	146	57	25	76	117	66	8	26	15	58	97	51	65	26	37	61	26	20	38	33	51	35	58	38	95	42	50	26	52	92	116	57	45	37	92	72	58	88
Manes.01G036400.v6.1	0	0	0	0	0	0	0	0	0	0	0	0	0	0	0	0	0	0	0	0	0	0	0	0	0	0	0	0	0	0	0	0	0	0	0	0	0	0	0	0	0	0	0	0	0	0	0	0	0
Manes.01G036500.v6.1	1	2	2	12	16	1	10	4	23	2	1	0	8	2	26	2	7	0	5	1	0	18	9	15	19	5	8	12	11	3	1	13	11	33	7	4	17	2	8	17	0	38	8	9	6	0	9	14	6
Manes.01G036600.v6.1	795	211	713	335	639	416	273	491	359	383	994	797	496	293	676	319	173	64	237	114	214	166	217	391	266	369	195	202	101	247	359	128	223	166	303	762	238	279	385	140	243	249	161	108	264	400	291	347	581
Manes.01G036700.v6.1	0	2	3	0	0	2	1	3	1	0	2	1	2	0	0	1	0	0	0	1	2	0	1	1	0	0	0	0	0	0	0	0	0	0	1	1	0	2	2	4	2	0	2	0	1	0	2	0	0
Manes.01G036800.v6.1	4	1	12	24	43	5	13	19	11	11	6	16	8	4	42	9	27	2	13	12	9	64	12	100	40	1	22	17	18	17	2	19	10	32	18	4	15	3	12	25	6	51	8	9	18	5	24	17	20
Manes.01G036900.v6.1	291	33	669	391	303	343	238	336	290	250	482	297	393	185	472	271	188	40	149	73	161	135	184	228	108	156	184	219	117	318	109	169	243	231	210	280	230	206	82	261	177	366	204	102	149	343	309	371	300
Manes.01G037000.v6.1	0	0	2	4	13	4	2	8	6	0	4	0	6	3	1	10	4	2	8	0	5	2	7	4	0	4	0	7	2	2	2	0	5	7	0	3	0	12	2	0	2	0	5	6	0	3	1	10	2
Manes.01G037100.v6.1	1	0	1	5	10	6	6	7	12	2	6	5	1	7	4	6	0	0	1	0	5	16	0	11	0	1	11	1	0	1	4	5	3	12	1	2	12	1	0	7	8	16	4	12	1	1	1	4	0
Manes.01G037200.v6.1	82	46	136	173	273	139	244	249	187	184	103	250	157	444	289	221	240	61	382	88	87	98	169	684	279	87	190	125	109	297	115	55	82	168	218	49	115	201	127	116	80	278	92	158	191	77	123	146	353
Manes.01G037300.v6.1	255	29	125	19	79	89	34	74	22	24	235	123	84	9	75	77	42	9	40	80	61	24	57	48	56	102	56	94	32	31	181	24	67	32	51	282	37	43	78	41	138	72	59	10	45	76	44	64	57
Manes.01G037400.v6.1	60	13	89	56	65	103	39	110	17	47	87	51	67	10	101	148	127	21	36	24	137	48	146	106	121	45	78	56	21	156	43	72	81	52	82	96	136	69	27	110	120	107	70	24	47	79	82	82	60
Manes.01G037500.v6.1	65	5	36	6	0	99	40	27	1	0	64	10	13	1	2	172	47	13	2	3	151	10	96	0	6	31	32	10	0	0	48	37	70	1	0	112	58	10	10	0	89	47	28	1	2	166	35	21	0
Manes.01G037600.v6.1	183	34	129	90	125	123	71	127	42	33	167	137	73	23	81	129	93	40	68	35	144	97	144	269	91	116	78	89	30	42	160	61	113	60	69	149	77	65	114	68	147	130	73	30	48	103	120	87	93
Manes.01G037700.v6.1	0	0	4	21	3	7	4	13	12	13	4	4	9	1	7	9	9	0	10	2	12	16	7	14	8	1	14	4	6	9	1	15	8	25	2	14	10	0	2	13	12	11	8	14	8	10	13	17	8
Manes.01G037800.v6.1	0	0	0	0	0	0	0	0	0	0	0	0	0	0	0	0	0	0	0	0	0	0	0	0	0	0	0	0	0	0	0	0	0	0	0	0	0	0	0	0	0	0	0	0	0	0	0	0	0
Manes.01G037900.v6.1	0	0	2	0	0	0	3	0	0	0	2	2	0	0	0	0	0	0	1	0	0	4	0	5	0	0	0	1	5	0	0	1	1	2	0	0	2	0	0	0	0	3	0	0	1	0	1	2	0
Manes.01G038000.v6.1	16	5	62	24	32	22	16	29	25	4	39	31	20	4	33	39	35	5	13	3	54	47	63	84	21	9	15	19	6	16	18	34	39	17	18	26	22	17	20	17	21	41	22	13	6	20	16	27	30
Manes.01G038100.v6.1	15	0	0	7	30	22	15	9	1	0	7	12	2	2	0	11	13	0	3	0	20	4	2	6	11	2	39	7	7	0	11	23	7	14	0	4	15	5	0	5	10	26	4	35	0	3	12	6	21
Manes.01G038200.v6.1	153	57	344	59	143	100	56	233	43	39	331	427	151	21	243	113	49	16	57	48	103	41	100	129	74	128	43	115	40	102	133	82	86	53	97	166	63	95	148	130	110	97	87	25	54	63	99	118	104
Manes.01G038300.v6.1	88	13	125	93	71	96	117	111	38	33	154	119	90	27	96	128	123	11	65	19	58	46	75	82	83	67	168	92	27	73	47	61	79	52	53	92	117	112	34	79	99	168	73	39	59	68	103	68	103
Manes.01G038400.v6.1	5	1	14	2	6	2	0	4	1	2	12	5	3	1	2	2	0	1	0	0	0	0	0	0	0	6	2	0	2	4	3	0	0	0	0	10	2	0	0	0	13	1	5	0	2	3	4	2	2
Manes.01G038500.v6.1	0	0	0	0	0	0	0	0	0	0	0	0	0	0	0	0	0	0	0	0	0	0	0	0	0	0	0	0	0	0	0	0	0	0	0	0	0	0	0	0	0	0	0	0	0	0	0	0	0
Manes.01G038600.v6.1	99	28	111	198	201	119	92	131	116	86	142	160	137	34	266	97	203	43	54	30	80	147	165	256	74	68	162	167	68	110	50	214	178	170	126	159	134	79	54	242	139	331	106	88	141	92	220	163	135
Manes.01G038700.v6.1	37	5	14	2	1	21	10	10	0	1	27	15	8	5	1	36	14	8	3	1	34	23	7	15	6	12	16	3	2	1	22	6	18	1	2	43	13	7	12	0	21	20	3	3	0	20	5	5	1
Manes.01G038800.v6.1	0	0	0	0	0	0	0	0	0	0	0	0	0	0	0	0	0	0	0	0	0	0	0	0	0	0	0	0	0	0	0	0	0	0	0	0	0	0	0	0	0	0	0	0	0	0	0	0	0
Manes.01G038900.v6.1	26	13	8	37	70	23	35	42	37	7	16	301	8	12	235	16	57	11	37	5	11	218	8	78	43	7	110	58	36	6	10	169	45	30	9	6	58	9	33	165	14	183	12	37	11	12	75	72	24
Manes.01G039000.v6.1	0	0	0	0	0	0	0	0	0	0	0	0	0	0	0	0	0	0	0	0	0	0	0	0	0	0	0	1	0	0	0	0	0	0	0	0	0	0	0	0	0	0	0	0	0	0	0	1	0
Manes.01G039100.v6.1	0	0	0	0	0	0	0	0	0	0	0	0	0	0	0	0	0	0	0	0	0	0	0	0	0	0	0	0	0	0	0	0	0	0	0	0	0	0	0	0	0	0	0	0	0	0	0	0	0
Manes.01G039200.v6.1	18	2	19	20	23	11	13	17	25	13	9	13	7	0	21	19	40	6	23	2	23	28	20	29	23	7	32	3	11	19	12	27	34	35	13	17	37	8	3	24	31	70	17	39	16	14	38	11	18
Manes.01G039300.v6.1	0	0	5	0	0	0	0	1	0	1	1	0	1	0	0	0	0	0	0	0	0	0	3	0	0	0	0	0	0	0	0	1	3	2	0	1	1	0	2	0	1	0	3	0	0	0	2	0	0
Manes.01G039400.v6.1	4	15	8	67	6	3	96	76	44	1	4	103	196	8	8	3	193	6	19	5	1	38	180	63	15	0	98	2	7	14	0	8	65	46	5	2	170	5	8	4	3	180	3	1	1	0	104	40	22
Manes.01G039500.v6.1	0	0	0	0	0	0	0	0	0	0	0	0	0	0	0	0	0	0	0	0	0	0	0	0	0	0	0	0	0	0	0	0	0	0	0	0	0	0	0	0	0	0	0	3	0	0	0	0	0
Manes.01G039600.v6.1	26	2	33	23	30	28	39	33	14	27	29	35	28	2	51	69	65	7	14	51	60	46	58	65	65	12	41	42	18	44	21	71	45	41	48	24	43	15	20	55	34	103	29	15	40	52	86	60	17
Manes.01G039700.v6.1	1140	21	454	40	46	590	107	144	19	54	1582	146	229	7	78	558	66	63	25	38	339	27	195	70	73	488	54	109	15	63	814	50	228	32	80	1243	75	130	92	35	730	70	123	16	48	631	73	146	32
Manes.01G039800.v6.1	6	2	1	0	4	1	0	0	0	0	1	0	1	0	1	8	5	1	3	1	13	0	11	7	0	31	2	2	0	0	20	1	3	0	0	27	0	1	2	1	12	2	6	0	3	0	1	0	1
Manes.01G039900.v6.1	0	0	0	0	0	0	0	0	3	0	0	0	0	0	0	0	0	0	0	0	0	2	1	0	0	0	0	0	0	0	0	0	0	0	0	0	0	0	0	0	0	0	0	0	0	0	0	1	0
Manes.01G040000.v6.1	5	0	7	7	0	6	1	2	0	1	2	2	1	0	0	8	0	4	0	0	2	0	3	1	0	4	4	0	2	1	2	1	1	2	0	14	2	2	3	2	8	9	2	0	2	3	0	3	1
Manes.01G040100.v6.1	110	12	172	143	183	99	136	63	80	41	149	108	116	18	207	62	139	8	93	39	58	90	105	222	143	68	105	81	38	78	55	115	97	80	103	98	130	68	42	80	92	147	94	44	92	47	94	82	160
Manes.01G040200.v6.1	211	102	203	120	204	152	152	230	70	111	198	401	201	76	326	144	149	30	132	84	96	142	101	229	245	116	166	119	62	320	154	86	79	126	301	121	134	192	196	138	92	191	110	69	288	122	143	160	199
Manes.01G040300.v6.1	103	8	65	35	758	93	31	1	44	7	38	56	2	13	98	81	10	13	14	30	137	3	15	6	11	7	25	3	9	9	43	4	6	86	1	27	24	1	14	5	101	52	24	5	3	86	33	2	1275
Manes.01G040400.v6.1	55	25	97	34	76	59	43	64	21	38	54	78	41	26	68	62	43	11	21	18	39	32	23	58	40	24	61	52	18	48	41	23	25	32	86	46	62	37	41	30	31	60	34	16	55	51	51	57	60
Manes.01G040500.v6.1	504	11	75	34	40	524	115	74	12	5	330	70	111	24	26	505	103	13	22	6	427	32	83	42	24	161	71	181	10	18	247	51	98	13	2	315	87	44	45	14	254	93	58	18	17	419	66	70	15
Manes.01G040600.v6.1	19	1	41	60	46	25	35	24	67	45	28	22	35	12	77	42	76	8	24	7	38	53	36	87	60	6	43	22	15	44	16	49	19	89	40	18	38	19	11	52	23	61	23	37	24	28	42	25	28
Manes.01G040700.v6.1	13	3	1	3	0	10	1	3	0	1	14	5	4	2	0	14	2	1	7	0	9	5	2	5	0	5	7	0	1	1	6	0	2	2	3	8	0	2	12	2	1	3	4	0	1	19	4	2	6
Manes.01G040800.v6.1	0	0	0	0	0	0	0	0	0	0	0	0	0	0	0	0	0	0	0	0	0	0	0	0	0	0	0	0	0	0	0	0	0	0	0	0	0	0	0	0	0	0	0	0	0	0	0	0	0
Manes.01G040900.v6.1	0	0	0	0	0	0	0	0	0	0	0	0	0	0	0	0	0	0	0	0	0	0	0	0	0	0	0	0	0	0	0	0	0	0	0	0	0	0	0	0	0	0	0	0	0	1	0	0	0
Manes.01G041000.v6.1	1	0	0	3	0	2	0	0	0	0	1	2	2	0	0	0	0	0	0	0	0	1	0	0	0	0	1	0	0	0	0	0	0	0	0	0	0	0	0	5	2	3	1	0	0	0	1	0	0
Manes.01G041100.v6.1	2	3	2	8	0	2	4	2	0	0	2	4	1	3	0	5	5	0	5	0	2	15	16	12	0	0	2	0	0	0	0	11	6	4	0	0	0	1	1	7	3	11	2	3	0	0	1	10	3
Manes.01G041200.v6.1	0	0	1	2	1	1	4	7	0	1	0	8	1	3	1	3	7	2	0	1	1	15	1	2	1	0	4	3	4	1	2	2	1	5	0	0	13	0	5	5	3	11	0	1	1	0	7	6	1
Manes.01G041300.v6.1	103	25	270	373	259	134	168	216	220	120	157	246	160	133	328	117	253	29	76	27	77	132	111	284	129	60	241	155	70	214	40	227	170	185	151	128	210	109	60	308	110	471	208	260	153	142	183	120	71
Manes.01G041400.v6.1	0	0	5	0	0	3	0	5	0	5	2	0	5	0	1	0	0	1	0	0	1	1	6	0	0	1	1	0	0	3	2	2	4	0	3	0	0	3	1	5	4	1	7	0	0	9	7	2	0
Manes.01G041500.v6.1	35	18	103	58	57	40	34	90	33	33	86	74	77	7	118	41	51	14	28	15	43	29	108	87	47	50	57	44	24	83	31	64	75	57	45	48	57	73	32	117	50	90	57	6	38	44	70	68	46
Manes.01G041600.v6.1	0	0	0	0	8	0	2	1	0	0	2	0	0	0	0	0	0	0	0	0	0	0	0	0	3	0	1	0	0	0	0	0	0	0	2	0	0	1	0	0	0	3	0	0	1	0	0	0	0
Manes.01G041700.v6.1	0	0	0	0	1	0	1	0	0	1	0	0	0	0	0	1	0	0	3	0	0	0	1	0	1	0	0	0	1	0	0	2	0	1	0	0	0	0	0	0	0	1	0	1	0	0	1	0	1
Manes.01G041800.v6.1	1	1	25	0	7	0	0	29	0	0	3	5	64	0	4	1	0	3	19	0	0	1	157	27	13	0	3	1	0	1	4	0	35	4	3	0	4	7	26	1	0	1	27	0	1	0	1	30	4
Manes.01G041900.v6.1	8	0	199	2	0	6	1	38	1	0	13	7	28	0	6	4	3	6	0	0	2	0	77	1	1	3	3	0	0	2	1	0	51	0	2	5	4	10	5	1	6	1	95	4	1	3	2	22	0
Manes.01G042000.v6.1	2	1	5	0	4	2	3	1	2	3	0	1	2	2	5	1	3	0	0	0	0	0	0	1	3	0	4	2	1	2	4	1	1	5	3	2	1	0	1	0	3	6	1	0	5	1	3	1	3
Manes.01G042100.v6.1	0	0	1	0	3	0	1	0	0	0	0	1	0	0	0	0	0	0	0	0	0	0	0	4	0	0	0	0	0	0	0	0	0	0	0	0	0	0	0	0	1	0	0	0	0	1	0	0	0
Manes.01G042200.v6.1	1035	349	653	276	2454	152	2319	85	1037	5198	250	860	126	655	1225	111	505	302	546	1090	105	221	67	468	2250	207	643	250	476	3534	436	177	43	457	2421	85	627	76	1063	555	98	777	309	418	5494	53	779	98	3044
Manes.01G042300.v6.1	0	0	3	0	0	4	0	3	0	0	7	1	3	0	0	9	0	2	0	0	6	3	3	6	0	1	2	2	1	0	6	15	4	0	0	7	2	0	0	1	8	1	6	0	0	1	2	2	0
Manes.01G042400.v6.1	308	62	474	134	322	201	168	294	60	83	364	378	237	64	262	201	136	31	99	51	212	73	323	198	175	155	146	142	44	222	218	90	192	106	202	235	115	192	190	139	163	166	173	35	132	187	180	175	263
Manes.01G042500.v6.1	0	0	0	0	0	0	0	0	0	0	0	0	0	0	0	0	0	0	0	0	0	0	0	0	0	0	0	0	0	0	0	0	0	0	0	0	0	0	0	0	0	0	0	0	0	0	0	0	0
Manes.01G042600.v6.1	805	216	1069	279	622	427	378	678	198	181	856	883	598	131	699	330	282	100	216	200	274	188	503	356	363	372	323	422	125	386	547	235	318	191	398	606	262	470	522	271	381	324	350	75	281	298	410	609	666
Manes.01G042700.v6.1	69	19	66	34	72	25	40	41	30	7	56	49	39	26	72	13	16	8	20	10	8	3	19	46	22	28	22	19	11	13	52	7	16	23	15	25	19	20	30	20	44	45	17	44	13	26	14	22	44
Manes.01G042800.v6.1	99	27	274	160	236	104	87	193	117	122	196	229	119	54	328	146	103	17	49	47	117	75	101	129	85	59	59	108	47	116	73	57	96	121	162	92	83	69	50	128	65	135	96	29	122	95	77	122	117
Manes.01G042900.v6.1	2	0	4	0	0	0	0	1	2	2	2	0	0	0	0	0	1	1	0	0	2	2	1	0	0	0	0	0	0	0	1	0	0	1	0	4	0	2	0	1	6	0	0	0	0	6	0	0	0
Manes.01G043000.v6.1	12	12	26	21	9	34	87	143	6	28	21	38	46	4	107	23	153	23	16	13	80	242	67	57	105	13	69	340	13	28	24	57	64	36	46	10	31	143	15	55	15	110	11	5	21	3	36	146	4
Manes.01G043100.v6.1	2	3	7	15	7	4	7	10	5	2	5	2	7	8	12	2	11	1	9	7	7	14	5	24	12	2	6	3	2	4	7	8	4	17	8	0	7	3	0	10	1	6	5	27	7	5	6	5	6
Manes.01G043200.v6.1	36	4	13	54	96	52	27	18	105	6	29	27	16	19	6	53	110	6	89	7	72	30	22	177	9	9	58	9	53	0	27	22	17	72	5	41	83	35	12	6	52	151	17	188	6	86	26	42	13
Manes.01G043300.v6.1	75	10	53	66	68	53	70	81	20	7	73	41	27	15	43	117	114	4	36	12	74	73	43	99	23	30	149	58	44	10	31	82	32	73	6	92	82	20	25	5	47	55	42	31	12	67	28	133	32
Manes.01G043400.v6.1	7	2	2	10	7	32	7	12	8	6	9	11	19	10	1	16	22	3	8	1	22	29	12	16	0	6	16	18	6	4	3	14	15	8	6	36	18	5	5	9	19	47	14	3	2	20	8	4	0
Manes.01G043500.v6.1	5	0	3	6	0	25	2	9	1	0	3	5	8	0	7	1	2	0	0	0	4	43	1	5	0	1	4	0	7	0	0	52	3	7	0	16	2	0	2	28	47	126	26	1	0	13	4	3	1
Manes.01G043600.v6.1	1	0	0	1	0	2	1	0	0	0	1	0	0	0	0	5	0	0	0	0	5	3	0	0	0	0	1	0	0	0	0	1	1	0	0	1	0	0	0	0	7	3	3	0	0	1	0	0	0
Manes.01G043700.v6.1	0	0	0	0	0	0	0	0	0	0	0	0	0	0	0	0	0	0	0	0	0	0	0	0	0	0	0	0	0	0	0	0	0	0	0	0	0	0	0	0	1	1	0	0	0	0	0	0	0
Manes.01G043800.v6.1	1	0	19	0	0	0	0	0	0	2	0	0	0	0	2	0	0	0	0	0	1	1	8	0	0	0	1	0	0	0	1	0	3	0	1	0	1	1	1	0	0	0	3	0	0	0	1	2	0
Manes.01G043900.v6.1	1402	200	4626	2003	3580	1066	2428	918	2032	2536	2338	1761	1870	540	5908	946	1428	319	1122	1238	827	991	3030	2599	5043	758	1244	897	781	4276	719	1468	2169	1281	4132	1040	1627	1027	523	3182	1316	3266	2174	686	4376	867	1416	985	2055
Manes.01G044000.v6.1	0	0	0	1	0	0	0	0	0	0	0	0	0	0	0	0	0	0	7	0	0	0	0	34	0	0	0	0	0	0	0	0	0	0	0	0	1	1	0	0	0	0	0	0	0	0	0	0	0
Manes.01G044100.v6.1	9	2	5	28	7	7	17	8	2	2	2	11	7	5	16	21	99	10	27	4	21	33	10	78	23	6	23	27	11	36	6	33	8	24	34	11	28	12	8	40	11	40	5	24	16	9	27	10	7
Manes.01G044200.v6.1	0	0	0	0	0	0	0	0	0	0	0	0	0	0	0	0	0	0	0	0	0	7	0	0	0	0	0	0	0	0	0	2	0	0	0	0	0	0	0	0	0	3	0	0	0	0	0	0	0
Manes.01G044300.v6.1	0	1	2	2	0	3	1	0	6	2	7	16	10	0	2	0	1	4	1	0	1	24	0	3	0	0	2	1	1	2	3	4	4	0	1	1	2	0	2	1	2	5	4	0	0	0	4	4	1
Manes.01G044400.v6.1	113	40	168	25	87	138	31	896	35	101	257	55	568	23	41	165	66	34	42	82	26	40	141	21	51	170	81	3050	20	288	76	21	158	12	122	131	116	1394	134	29	234	41	146	8	159	20	137	1102	37
Manes.01G044500.v6.1	20	11	51	25	26	30	24	60	20	19	42	47	35	25	45	29	15	11	27	12	29	31	42	44	26	26	36	71	11	24	28	13	27	30	21	27	17	53	27	37	33	39	20	34	25	16	31	57	56
Manes.01G044600.v6.1	3	0	0	0	11	1	8	0	1	0	0	0	3	0	6	12	15	0	20	4	0	4	3	42	30	6	8	9	3	3	4	3	3	1	5	10	16	6	1	2	0	20	5	21	3	1	11	17	13
Manes.01G044700.v6.1	38	6	40	19	50	45	28	53	23	9	44	39	30	17	55	55	53	19	52	13	60	36	41	85	34	28	32	19	17	29	37	40	33	26	36	41	24	29	46	51	23	62	20	25	19	30	23	22	38
Manes.01G044800.v6.1	0	0	0	0	0	0	0	0	0	0	0	0	0	0	0	0	0	0	0	0	0	0	0	0	0	0	0	0	0	0	0	0	0	0	0	0	0	0	0	0	0	0	0	0	0	0	0	0	0
Manes.01G044900.v6.1	0	0	0	0	0	0	0	0	0	0	0	0	0	0	0	0	0	0	0	0	0	0	0	0	0	0	0	0	0	0	0	0	0	0	0	0	0	0	0	0	0	0	0	0	0	0	0	0	0
Manes.01G045000.v6.1	4	0	4	2	0	5	0	14	0	0	9	3	7	0	0	5	0	1	1	0	6	0	5	14	0	7	0	4	3	1	1	0	1	1	0	0	0	14	2	0	3	0	1	0	2	2	0	3	0
Manes.01G045100.v6.1	0	0	0	0	0	0	0	0	0	0	0	0	0	0	0	0	0	0	0	0	0	0	0	0	0	0	0	0	0	0	0	0	0	0	0	0	0	0	0	0	0	0	0	0	0	0	0	0	0
Manes.01G045200.v6.1	1	1	0	1	0	0	2	0	9	0	1	0	0	5	3	0	0	0	0	0	0	0	0	0	2	0	0	0	2	0	0	0	0	4	0	1	0	0	0	0	0	0	0	1	1	0	0	0	0
Manes.01G045300.v6.1	72	16	197	128	129	106	176	126	114	30	69	106	143	48	114	77	235	26	100	11	83	66	101	317	92	41	91	47	35	10	37	44	131	124	32	59	93	23	32	29	59	310	82	85	50	20	146	70	72
Manes.01G045400.v6.1	0	0	2	1	0	1	2	2	0	2	1	2	2	0	1	1	0	0	0	0	3	7	1	1	2	0	1	0	0	1	0	4	2	2	0	2	0	2	0	2	1	4	3	0	0	3	1	1	0
Manes.01G045500.v6.1	0	0	8	7	18	2	4	8	6	2	1	1	2	0	1	3	7	1	1	0	0	17	1	5	6	0	2	1	7	2	0	17	1	4	0	1	14	5	0	17	2	23	6	12	4	3	3	5	0
Manes.01G045600.v6.1	18	2	27	9	16	7	11	25	4	9	5	19	15	3	22	16	12	2	16	9	18	14	26	37	20	8	15	15	2	10	7	4	8	11	6	12	14	16	4	10	11	32	12	22	11	17	11	23	27
Manes.01G045700.v6.1	0	0	1	1	0	1	0	0	0	0	0	0	0	0	0	0	5	0	0	0	1	3	0	0	0	0	1	0	0	0	4	5	0	1	0	0	1	0	0	0	0	4	0	0	0	4	7	2	0
Manes.01G045800.v6.1	0	0	0	0	0	0	0	0	0	0	0	0	0	0	0	0	0	0	0	0	0	0	0	0	0	0	0	0	0	0	0	0	0	0	0	0	0	0	0	0	0	0	0	0	0	0	0	0	0
Manes.01G045900.v6.1	8	3	10	57	47	9	35	13	35	27	7	17	6	15	30	7	27	2	51	13	6	13	11	159	56	3	45	10	16	28	9	7	6	39	53	1	36	7	5	26	0	37	10	46	52	3	26	20	21
Manes.01G046000.v6.1	0	0	0	0	0	0	0	0	0	0	0	0	0	0	0	0	0	0	0	0	0	0	0	0	0	0	0	0	0	0	0	0	0	0	0	0	0	1	0	0	0	0	0	0	0	0	0	1	0
Manes.01G046100.v6.1	17	2	59	9	22	8	3	19	2	3	29	40	18	1	34	4	11	2	0	6	7	7	40	18	10	13	13	7	2	13	16	16	17	7	13	18	3	6	12	35	21	10	15	0	8	10	20	11	10
Manes.01G046200.v6.1	0	0	0	0	0	0	0	0	0	0	0	0	1	0	0	0	0	0	1	0	1	0	0	0	0	0	0	0	0	0	0	0	0	0	0	0	0	0	0	0	0	1	0	0	0	0	0	0	0
Manes.01G046300.v6.1	0	0	0	0	0	0	0	0	0	0	0	0	0	0	0	0	0	0	0	0	0	0	0	0	0	0	0	0	0	0	0	0	0	0	0	0	0	0	0	0	0	0	0	0	0	0	0	0	0
Manes.01G046400.v6.1	0	0	0	0	0	0	0	0	0	0	0	0	0	0	0	0	0	0	0	0	0	0	0	0	0	0	0	0	0	0	0	0	0	0	0	0	0	0	0	0	0	0	0	0	0	0	0	0	0
Manes.01G046500.v6.1	0	0	0	0	0	0	0	0	0	0	0	0	0	0	0	0	0	0	0	0	0	0	0	0	0	0	0	0	0	0	0	0	0	0	0	0	0	0	0	0	0	0	0	0	0	0	0	0	0
Manes.01G046600.v6.1	0	0	0	0	0	0	0	0	0	0	0	0	0	0	0	0	0	0	0	0	0	0	0	0	0	0	0	0	0	0	0	0	0	0	0	0	0	0	0	0	0	0	0	0	0	0	0	0	0
Manes.01G046700.v6.1	2	2	9	1	2	2	2	13	0	3	7	0	7	1	3	11	1	1	5	1	4	3	9	1	2	5	4	0	0	5	2	6	12	8	3	4	11	2	1	6	1	14	14	4	1	3	3	6	3
Manes.01G046800.v6.1	2	1	0	1	1	0	0	0	0	0	0	0	0	0	0	0	0	0	0	4	0	0	0	6	10	0	3	0	1	0	2	0	0	0	0	0	8	0	3	2	0	0	1	12	1	0	0	0	4
Manes.01G046900.v6.1	0	0	0	0	0	0	0	0	0	0	0	0	0	0	0	0	0	0	0	0	0	0	0	0	0	1	0	0	0	0	0	0	0	1	0	0	0	0	0	0	0	0	0	0	0	0	0	0	0
Manes.01G047000.v6.1	31	4	99	20	3	28	13	67	0	6	14	47	77	3	14	20	14	4	8	2	35	11	79	15	9	13	12	5	2	6	9	18	39	9	8	8	2	9	29	7	18	31	42	7	8	38	26	30	16
Manes.01G047100.v6.1	427	1337	148	2000	5339	1845	909	95	278	298	351	3915	62	307	3917	524	4991	177	232	245	527	290	30	899	702	154	3117	171	162	227	192	802	38	773	939	146	1856	137	1265	148	481	2132	103	40	451	330	1800	94	4546
Manes.01G047200.v6.1	4	0	5	4	4	7	2	7	1	0	11	3	4	0	10	15	2	1	5	0	23	6	5	6	3	2	3	1	11	1	26	4	4	2	7	13	10	1	3	3	3	11	13	34	10	1	4	7	1
Manes.01G047300.v6.1	0	0	0	0	0	0	0	0	0	0	0	0	0	0	0	0	0	0	0	0	0	0	0	0	0	0	0	0	0	0	0	0	0	0	0	0	0	0	0	0	0	0	0	0	0	0	0	0	0
Manes.01G047400.v6.1	6	1	16	24	13	26	17	7	11	6	15	31	0	2	44	14	17	0	16	1	10	6	3	37	3	9	14	8	4	13	12	30	11	24	20	11	20	3	10	45	15	42	13	19	4	9	9	10	4
Manes.01G047500.v6.1	203	7	102	10	10	155	22	51	5	9	161	57	35	3	3	157	21	5	1	8	198	15	44	9	5	133	51	14	6	8	326	11	34	2	3	387	23	25	45	7	236	41	35	1	6	165	28	17	2
Manes.01G047600.v6.1	4	1	0	1	0	7	0	2	0	0	3	0	1	0	0	3	2	0	0	0	1	0	0	0	0	0	3	0	0	0	3	0	2	0	0	10	2	0	3	0	1	0	1	0	0	2	1	0	0
Manes.01G047700.v6.1	0	0	0	0	0	1	0	0	0	0	0	0	0	0	0	0	0	0	0	0	0	0	0	0	0	0	0	0	0	0	0	0	0	0	0	0	0	0	0	0	0	0	0	0	0	0	0	0	0
Manes.01G047800.v6.1	3	0	15	2	4	7	4	12	0	0	6	5	12	0	0	7	2	2	2	0	8	1	15	1	0	7	5	9	0	3	12	4	4	8	0	14	6	8	5	6	4	8	4	0	1	6	7	7	3
Manes.01G047900.v6.1	14	2	19	12	27	17	17	28	22	20	10	16	3	6	40	20	15	5	25	2	12	20	20	45	16	4	17	9	17	19	6	6	10	16	25	9	36	13	3	27	7	34	9	27	16	10	23	18	22
Manes.01G048000.v6.1	4	4	2	28	51	6	14	11	8	2	5	12	9	3	15	4	18	3	14	8	6	9	7	66	21	1	23	12	3	3	3	5	4	12	3	2	11	15	6	7	4	27	0	11	7	3	15	17	34
Manes.01G048100.v6.1	63	9	108	116	132	108	87	88	75	69	79	154	72	48	153	113	94	9	64	8	67	53	40	89	60	18	81	74	32	87	19	68	42	56	103	43	59	65	43	68	52	142	53	60	78	109	55	69	51
Manes.01G048200.v6.1	0	0	0	0	0	0	0	0	0	0	0	0	0	0	0	0	0	0	0	0	0	0	0	0	0	0	0	0	0	0	0	0	0	0	0	0	0	0	0	0	0	0	0	0	0	0	0	0	0
Manes.01G048300.v6.1	0	0	0	0	0	0	0	0	0	0	0	1	0	0	0	0	0	0	0	0	0	0	0	12	0	0	0	0	0	0	1	0	0	0	0	0	0	0	1	0	0	0	0	0	0	0	0	0	0
Manes.01G048400.v6.1	1131	45	1377	148	195	837	292	309	69	179	2574	334	549	50	266	964	155	76	68	75	582	81	410	113	110	569	122	143	53	188	618	153	656	106	269	1532	154	172	218	113	1055	220	329	51	112	988	172	291	165
Manes.01G048500.v6.1	0	0	0	0	0	0	0	1	0	0	1	0	1	0	0	0	0	0	0	0	0	0	3	0	0	0	0	0	0	0	0	1	0	0	0	0	0	0	0	0	0	0	1	0	1	1	0	0	0
Manes.01G048600.v6.1	80	9	13	21	28	77	24	99	7	8	51	46	71	5	9	69	28	7	17	4	63	15	117	47	14	38	40	168	8	13	50	28	61	11	8	114	25	28	24	11	47	76	14	1	14	34	26	92	8
Manes.01G048700.v6.1	0	0	0	0	0	0	0	0	0	0	0	0	0	0	0	0	0	0	0	0	0	0	0	0	0	0	0	0	0	0	0	0	0	0	0	0	0	0	0	0	0	0	0	0	0	0	0	0	0
Manes.01G048800.v6.1	0	0	0	0	0	0	0	0	0	0	0	0	0	0	0	0	0	0	0	0	0	0	0	0	0	0	0	0	0	0	0	0	0	0	0	0	0	0	0	0	0	0	0	0	0	0	0	0	0
Manes.01G048900.v6.1	382	14	273	55	10	381	29	262	13	3	430	41	287	9	10	456	49	68	21	21	415	20	175	70	5	287	64	203	14	4	188	25	85	13	4	505	25	477	72	8	419	67	104	7	5	385	44	219	13
Manes.01G049000.v6.1	0	0	0	0	0	0	0	0	0	0	0	0	0	0	0	0	0	0	0	0	0	0	0	0	0	0	0	0	0	0	0	0	0	0	0	0	0	0	0	0	0	0	0	0	0	0	0	0	0
Manes.01G049100.v6.1	157	32	632	368	413	258	302	251	263	143	265	218	298	150	303	334	333	58	135	25	239	244	597	473	145	96	287	292	125	198	143	236	420	308	118	190	251	145	49	239	192	459	408	142	96	185	298	194	132
Manes.01G049200.v6.1	87	2	3	17	3	24	10	12	2	0	52	16	14	1	1	17	20	3	10	5	5	1	2	6	4	28	17	21	4	0	44	10	5	11	4	85	44	12	5	1	21	26	6	3	2	5	23	4	2
Manes.01G049300.v6.1	61	13	228	155	89	88	41	106	83	40	152	110	118	63	114	100	93	34	56	23	87	85	140	160	59	60	87	165	27	51	47	92	157	90	58	61	60	33	33	30	71	148	70	56	47	58	116	161	92
Manes.01G049400.v6.1	0	0	0	0	0	0	0	0	0	0	0	0	0	0	0	0	0	0	0	0	0	0	0	0	0	0	0	0	0	0	0	0	0	0	0	3	3	0	0	1	0	0	0	2	0	0	0	0	0
Manes.01G049500.v6.1	15	3	46	24	23	23	9	23	15	13	33	17	20	5	24	14	29	0	10	2	15	15	40	28	19	13	10	20	5	8	19	6	35	20	17	29	15	12	12	19	24	27	26	17	4	17	31	38	13
Manes.01G049600.v6.1	0	0	0	0	0	0	0	0	0	0	0	0	0	0	0	0	0	0	0	0	0	0	0	0	0	0	0	0	0	0	0	0	0	0	0	0	0	0	0	0	0	0	0	0	0	0	0	0	0
Manes.01G049700.v6.1	317	82	634	501	548	341	370	319	319	187	433	445	489	130	348	310	531	31	222	79	318	403	478	987	377	182	398	523	184	361	191	399	438	440	300	240	390	362	158	444	320	802	505	294	381	382	455	487	314
Manes.01G049800.v6.1	208	159	428	150	283	121	139	315	99	162	333	241	268	90	358	133	143	26	126	144	106	55	178	228	377	157	141	271	69	424	116	45	164	99	335	118	143	211	187	172	97	114	198	57	323	133	184	198	305
Manes.01G049900.v6.1	1	2	1	0	0	0	5	1	0	0	0	4	2	0	0	0	9	4	0	1	0	2	0	0	1	0	8	6	0	1	0	4	1	0	0	0	2	1	2	0	0	12	0	0	1	0	0	17	0
Manes.01G050000.v6.1	0	0	0	0	0	0	0	0	0	0	0	0	0	0	0	0	0	0	0	0	0	0	0	0	0	0	0	0	0	0	0	0	0	0	0	0	0	0	0	0	0	0	0	0	0	0	0	0	0
Manes.01G050100.v6.1	0	0	0	0	0	0	0	0	0	0	0	0	0	0	0	0	0	0	0	0	0	0	0	0	0	0	0	0	0	0	0	0	0	0	0	0	0	0	0	0	0	0	0	0	0	0	0	0	0
Manes.01G050200.v6.1	36	11	28	23	41	31	12	38	17	11	44	37	22	5	61	30	25	9	22	9	16	13	33	51	23	23	36	15	9	21	20	24	39	33	46	42	26	29	20	32	18	26	25	43	35	22	45	37	37
Manes.01G050300.v6.1	432	70	225	247	210	691	240	328	126	21	583	451	329	64	228	688	280	26	143	22	582	138	284	248	75	230	267	107	65	84	244	117	211	147	55	431	154	228	136	84	359	311	183	71	33	685	175	226	153
Manes.01G050400.v6.1	9	0	2	0	0	2	0	1	0	0	8	2	5	0	1	5	2	0	6	0	9	0	5	1	2	7	0	2	0	1	3	5	1	0	1	15	1	5	5	2	12	0	3	0	0	4	4	1	0
Manes.01G050500.v6.1	0	0	0	0	0	0	0	2	0	0	1	0	0	0	0	0	0	0	1	0	0	4	1	7	1	0	1	0	2	0	0	2	1	0	1	2	4	0	0	0	1	6	0	0	0	1	0	2	1
Manes.01G050600.v6.1	3	3	6	5	0	9	4	18	5	0	11	5	7	2	4	13	14	0	2	0	8	11	9	12	1	5	12	9	0	1	2	2	13	5	0	11	1	10	1	1	8	16	5	1	1	7	10	5	0
Manes.01G050700.v6.1	127	75	62	73	43	125	437	203	43	31	278	387	154	22	88	77	999	15	47	22	65	40	193	23	102	95	817	128	21	47	70	125	112	147	24	119	566	187	44	13	90	1336	38	2	14	24	797	155	130
Manes.01G050800.v6.1	13	2	0	5	2	13	10	10	0	6	2	20	5	0	1	16	40	0	0	6	12	6	1	1	4	2	18	1	3	0	1	17	0	1	0	1	30	1	3	1	6	53	0	1	5	12	29	2	0
Manes.01G050900.v6.1	0	0	2	1	0	1	0	1	0	0	1	0	3	0	0	1	1	0	0	0	0	1	0	1	0	0	0	0	0	0	0	1	1	0	0	0	0	0	0	0	0	0	2	5	0	0	0	0	0
Manes.01G051000.v6.1	34	2	11	8	11	33	22	29	4	1	33	27	25	3	16	16	18	5	0	4	24	12	14	13	3	5	14	25	8	6	10	9	12	21	11	9	11	17	8	6	19	32	8	11	6	5	6	8	4
Manes.01G051100.v6.1	0	0	0	0	0	0	0	0	0	0	0	0	0	0	0	0	0	0	0	0	0	0	0	0	0	0	0	0	0	0	0	0	0	0	0	0	0	0	0	0	0	0	0	0	0	0	0	0	0
Manes.01G051200.v6.1	0	0	0	0	0	0	0	0	0	0	0	0	0	0	0	0	0	0	0	0	0	0	0	0	0	0	0	0	0	0	0	0	0	0	0	0	0	1	0	0	1	0	0	0	0	0	0	0	0
Manes.01G051300.v6.1	0	0	0	0	0	0	0	0	0	0	0	0	0	0	0	0	0	0	0	0	0	0	0	0	0	0	0	0	0	0	0	0	0	0	0	0	0	0	0	0	0	0	0	0	0	0	0	0	0
Manes.01G051400.v6.1	0	0	3	12	0	6	2	2	3	3	0	9	0	0	0	2	3	0	1	3	4	10	1	3	0	0	2	1	1	1	0	0	1	1	0	0	6	4	0	0	0	10	4	6	2	1	3	2	0
Manes.01G051500.v6.1	40	23	87	22	41	55	30	66	22	65	59	105	59	38	117	44	32	10	29	24	22	32	98	77	96	42	44	14	16	57	21	18	47	31	92	18	22	76	47	56	24	49	45	31	77	72	43	32	58
Manes.01G051600.v6.1	75	17	92	47	101	56	59	65	48	15	82	174	57	12	87	49	67	7	61	21	38	24	37	70	36	34	77	57	30	38	30	45	37	48	46	52	54	69	31	41	35	67	46	44	37	24	38	34	47
Manes.01G051700.v6.1	61	22	72	17	54	22	9	70	25	6	51	47	36	21	41	26	7	10	19	7	30	14	39	37	17	32	20	19	10	12	53	14	13	22	23	48	8	33	59	25	28	27	20	10	20	34	34	44	41
Manes.01G051800.v6.1	45	8	16	2	2	65	4	63	2	0	111	13	48	1	2	77	31	16	2	6	84	90	61	19	2	75	30	41	0	3	57	4	32	3	1	99	10	46	63	0	124	34	26	0	3	92	7	108	5
Manes.01G051900.v6.1	0	0	0	0	1	0	0	5	1	0	0	0	2	0	0	2	0	0	1	0	0	0	3	0	0	0	2	6	0	0	0	0	1	5	3	0	0	1	0	0	1	3	1	0	0	4	5	8	0
Manes.01G052000.v6.1	0	0	0	0	0	0	0	0	0	0	0	0	0	0	0	0	0	0	0	0	0	0	0	0	0	0	0	0	0	0	0	0	0	0	0	0	0	0	0	0	0	0	0	0	0	1	0	0	0
Manes.01G052100.v6.1	10	0	34	9	23	17	15	31	9	18	25	10	30	6	32	23	17	6	11	7	18	18	35	21	16	13	10	17	4	15	8	5	17	25	15	16	13	31	6	46	24	20	18	1	17	13	13	22	10
Manes.01G052200.v6.1	262	5	130	46	18	200	52	57	26	9	237	77	72	6	58	159	36	11	12	8	109	29	32	7	14	209	68	36	26	39	150	36	84	28	8	540	55	23	29	21	140	50	21	9	15	171	46	21	4
Manes.01G052300.v6.1	252	127	778	750	1716	147	391	298	791	993	216	654	349	267	2961	55	241	88	281	400	19	49	14	91	118	81	187	88	184	545	126	365	211	790	1674	114	376	350	147	1135	74	395	203	207	740	55	137	77	425
Manes.01G052400.v6.1	25	8	42	55	30	24	35	33	24	13	22	25	33	4	22	29	39	6	16	6	18	24	24	44	14	16	33	27	15	19	8	39	24	23	19	25	36	11	12	20	18	71	23	29	20	21	37	16	17
Manes.01G052500.v6.1	549	105	172	719	618	590	422	311	319	46	417	766	250	288	394	682	511	131	538	53	620	356	288	1694	158	222	833	456	277	88	326	274	168	395	79	658	673	271	281	282	410	890	145	452	72	335	430	403	477
Manes.01G052600.v6.1	3	1	9	20	19	1	18	3	23	6	3	4	0	7	5	2	32	1	6	0	0	2	2	11	2	0	30	0	7	0	0	7	3	10	7	0	17	0	0	3	0	13	1	7	4	0	13	0	7
Manes.01G052700.v6.1	0	0	1	0	0	0	0	0	0	0	0	0	0	0	0	0	2	1	0	1	0	0	1	2	1	0	1	5	2	0	0	0	0	0	0	0	3	0	0	6	1	4	1	10	0	0	0	1	1
Manes.01G052800.v6.1	0	0	0	0	0	0	0	1	0	0	1	0	0	0	0	0	0	0	0	0	0	0	0	0	0	0	0	0	0	0	0	0	5	0	1	1	0	1	0	0	0	0	5	0	0	0	1	0	0
Manes.01G052900.v6.1	0	0	0	0	0	0	0	0	0	0	0	0	0	0	0	0	0	0	0	0	0	0	0	0	0	0	0	0	0	0	0	0	0	0	0	0	0	0	0	0	0	0	0	0	0	0	0	0	0
Manes.01G053000.v6.1	12	7	9	77	58	8	15	16	33	12	5	26	12	27	24	15	24	0	24	5	15	27	14	61	17	5	25	5	26	22	8	16	8	51	14	8	26	8	10	20	8	42	7	34	9	12	21	16	26
Manes.01G053100.v6.1	2	1	2	30	3	0	0	17	1	4	0	0	22	6	71	1	0	1	22	9	0	0	171	34	1	2	0	0	6	0	0	1	35	17	1	1	3	1	12	13	1	0	1	2	3	0	0	33	14
Manes.01G053200.v6.1	179	29	139	295	472	92	218	109	249	213	147	158	110	121	507	112	250	32	160	48	73	150	96	439	276	49	182	97	109	419	57	121	74	206	391	151	193	100	57	286	87	410	72	160	367	58	144	92	143
Manes.01G053300.v6.1	479	99	666	362	450	911	286	607	205	105	972	531	637	88	228	574	225	61	334	56	340	343	670	515	159	478	230	297	162	203	211	260	371	393	189	1079	209	500	414	280	589	654	392	109	150	645	631	1068	445
Manes.01G053400.v6.1	0	0	0	0	0	0	0	0	0	0	0	0	0	0	0	0	0	0	0	0	0	0	0	0	0	0	0	0	0	0	0	0	0	0	0	0	0	0	0	0	0	0	0	0	0	0	0	0	0
Manes.01G053500.v6.1	73	9	150	175	181	161	178	158	79	148	80	122	110	49	354	172	145	6	80	36	120	115	99	170	115	66	108	86	63	343	32	111	99	104	109	121	106	80	48	174	74	208	86	49	101	163	99	106	75
Manes.01G053600.v6.1	74	6	54	41	42	85	26	60	24	17	150	46	38	18	55	108	57	7	40	12	17	58	8	86	39	108	30	29	15	51	98	42	78	30	25	203	45	28	22	55	67	86	63	22	25	64	47	135	55
Manes.01G053700.v6.1	7	1	0	1	8	10	30	2	5	2	3	29	4	0	7	3	21	1	5	1	0	1	5	6	5	3	22	1	0	11	3	8	0	2	3	13	80	4	5	4	4	27	1	4	1	8	24	3	4
Manes.01G053800.v6.1	32	8	115	45	29	51	35	94	28	19	71	59	66	12	33	59	42	16	44	4	56	42	126	88	10	44	29	71	24	21	40	29	79	55	16	60	59	47	24	33	61	77	54	30	7	38	62	75	43
Manes.01G053900.v6.1	0	0	0	0	0	0	0	0	0	0	0	0	0	0	0	0	0	0	0	0	0	0	0	0	0	0	0	0	0	0	0	0	0	0	0	0	0	0	0	0	0	0	0	0	0	0	0	0	0
Manes.01G054000.v6.1	0	0	0	2	0	1	0	0	0	0	0	0	1	0	0	0	1	0	0	0	0	0	1	0	0	0	0	0	0	0	0	0	2	0	0	0	0	0	0	0	1	3	1	1	0	0	0	1	0
Manes.01G054100.v6.1	0	0	2	0	0	0	0	1	0	0	0	0	0	0	0	0	0	0	0	0	0	0	0	0	1	0	0	0	0	0	0	0	0	0	0	0	0	0	0	0	0	0	1	0	0	0	0	0	0
Manes.01G054200.v6.1	0	0	0	0	0	0	0	0	0	0	0	0	0	0	0	0	0	0	0	0	0	0	0	0	0	0	0	0	0	0	0	0	0	0	0	0	0	0	0	0	0	0	0	0	0	0	0	0	0
Manes.01G054300.v6.1	0	0	2	1	0	0	1	0	0	1	0	0	2	0	0	0	0	0	0	0	0	0	3	0	0	0	0	0	1	0	0	0	3	0	0	0	0	0	0	0	1	4	4	0	0	0	0	0	0
Manes.01G054400.v6.1	4	2	59	2	0	1	1	16	3	0	4	7	16	0	0	1	6	1	0	1	0	2	27	2	0	3	5	0	1	2	0	3	29	3	6	1	3	12	13	0	2	9	29	1	1	5	10	12	1
Manes.01G054500.v6.1	262	34	486	235	185	315	235	475	164	191	92	159	222	94	306	436	251	21	135	55	432	320	146	177	186	67	177	337	81	291	124	193	189	213	124	308	207	234	145	173	251	367	195	58	88	395	285	452	243
Manes.01G054600.v6.1	3	1	0	1	5	1	6	0	0	0	7	3	1	0	0	0	3	0	7	0	1	0	0	6	6	1	11	0	1	0	2	0	0	0	0	0	13	1	2	0	1	5	3	33	1	1	4	1	11
Manes.01G054700.v6.1	0	0	0	0	0	0	0	0	0	0	0	0	0	0	0	0	0	0	0	0	0	0	0	0	0	0	0	0	0	0	0	0	0	0	0	0	0	0	0	0	0	0	0	0	0	0	0	0	0
Manes.01G054800.v6.1	56	8	540	92	129	37	32	151	73	34	126	54	257	19	87	61	31	30	31	20	31	25	332	74	43	26	52	58	20	100	37	17	224	142	77	36	35	103	30	35	36	42	149	17	45	23	58	100	89
Manes.01G054900.v6.1	759	81	724	318	539	960	353	649	316	891	1082	671	490	248	902	1641	343	59	219	173	1215	277	449	645	740	382	206	325	111	906	453	250	462	398	1453	1125	282	500	278	406	753	536	367	142	1002	1772	327	570	677
Manes.01G055000.v6.1	9	1	60	69	8	13	9	48	16	5	19	22	18	2	5	70	31	25	4	0	25	17	32	14	1	2	3	19	20	3	5	38	39	13	0	59	18	10	6	3	28	28	26	6	1	3	23	8	2
Manes.01G055100.v6.1	21	2	26	11	0	11	2	36	0	2	19	4	5	1	2	136	36	58	6	2	63	22	81	14	2	10	3	73	20	0	47	34	62	2	0	168	30	29	6	5	67	23	37	0	3	10	15	31	4
Manes.01G055200.v6.1	239	15	195	71	141	257	88	262	59	28	273	121	170	3	102	306	110	29	48	13	320	55	134	104	47	142	65	541	19	47	88	87	160	83	43	387	115	303	54	48	174	135	114	36	29	159	56	308	75
Manes.01G055300.v6.1	2	2	78	4	0	5	5	24	1	2	18	1	22	0	0	6	13	3	0	2	0	0	37	2	0	6	4	0	2	7	0	4	17	5	6	0	9	7	2	6	1	12	38	1	1	0	11	8	1
Manes.01G055400.v6.1	0	0	0	0	0	0	0	0	0	0	0	0	0	0	0	0	0	0	0	0	0	0	0	0	0	0	0	0	0	0	0	0	0	0	0	0	1	0	0	0	0	0	0	0	0	0	0	0	0
Manes.01G055500.v6.1	162	52	470	215	432	119	173	239	134	95	266	279	256	81	542	120	183	40	112	71	125	116	244	290	227	115	186	184	77	328	68	141	187	147	234	126	201	203	138	293	105	280	256	68	207	68	207	197	224
Manes.01G055600.v6.1	94	43	81	139	262	122	208	109	75	61	109	184	107	68	254	111	158	20	276	39	89	65	94	425	183	64	179	68	79	105	85	64	52	90	117	73	236	96	123	82	62	194	68	192	94	79	99	78	227
Manes.01G055700.v6.1	0	2	25	1	2	1	0	103	2	0	4	1	146	0	0	3	1	1	0	0	2	1	21	2	0	10	1	2	0	1	0	0	10	0	0	0	0	125	35	0	1	1	10	0	0	1	0	2	0
Manes.01G055800.v6.1	0	0	0	0	0	0	0	0	0	0	0	0	0	0	0	0	0	0	0	0	0	0	0	0	0	0	0	0	0	0	0	0	0	0	0	0	0	0	0	0	0	0	0	0	0	0	0	0	0
Manes.01G055900.v6.1	0	0	0	0	0	0	0	0	0	0	0	0	0	0	0	0	0	0	0	0	0	0	0	0	0	0	0	0	0	0	0	0	0	0	0	0	0	0	0	0	0	0	0	0	0	0	0	0	0
Manes.01G056000.v6.1	97	42	263	27	34	74	43	197	8	18	197	76	189	26	26	67	52	22	26	9	70	17	156	56	28	72	36	48	24	63	53	10	130	36	40	70	40	140	110	30	74	39	117	4	43	108	54	144	40
Manes.01G056100.v6.1	85	14	80	49	116	84	96	101	26	27	94	160	89	19	131	100	91	16	26	27	77	92	69	92	78	47	67	98	34	74	57	79	52	45	50	72	61	60	57	102	69	82	46	35	44	67	96	67	41
Manes.01G056200.v6.1	0	0	0	0	0	0	1	1	0	1	0	0	0	0	0	0	0	0	0	0	0	0	1	0	0	1	0	0	0	0	0	1	0	0	0	0	0	0	0	0	0	0	1	0	0	0	0	0	0
Manes.01G056300.v6.1	0	0	0	0	0	0	0	0	0	1	1	0	1	0	0	0	0	1	0	0	0	0	0	0	0	0	0	1	0	1	0	0	3	0	0	0	0	0	0	0	0	0	0	0	0	0	0	0	0
Manes.01G056400.v6.1	0	0	0	0	0	0	0	0	0	0	0	0	0	0	0	0	0	0	0	0	0	0	0	0	0	0	0	0	0	0	0	0	0	0	0	0	0	0	0	0	0	0	0	0	0	0	0	0	0
Manes.01G056500.v6.1	0	0	0	0	0	0	0	0	0	0	0	0	0	0	0	0	0	0	0	0	0	0	0	0	1	0	1	0	0	0	0	0	0	0	0	0	0	0	0	0	0	1	0	6	0	0	0	0	1
Manes.01G056600.v6.1	290	155	476	587	829	277	519	357	579	399	428	634	322	358	1024	259	464	84	590	169	162	187	268	1228	657	167	376	316	247	407	169	159	204	428	778	189	308	242	258	333	119	544	242	475	535	268	281	352	609
Manes.01G056700.v6.1	0	0	0	0	0	0	0	61	1	0	0	1	82	1	0	0	0	0	0	0	0	0	67	0	0	0	1	7	0	0	0	0	116	0	0	0	0	0	0	0	0	1	0	0	0	0	0	0	0
Manes.01G056800.v6.1	12	9	33	20	29	12	19	37	15	16	24	20	41	18	19	19	13	6	15	15	13	11	28	43	32	16	19	14	6	27	13	6	11	9	20	17	16	37	24	19	10	19	23	10	13	17	25	16	26
Manes.01G056900.v6.1	43	15	214	223	165	45	84	78	113	73	115	154	129	60	167	49	120	17	75	15	51	68	81	215	80	22	98	109	31	113	22	82	80	134	70	29	132	92	32	56	38	235	102	69	63	29	65	65	113
Manes.01G057000.v6.1	0	0	0	0	0	0	0	0	0	0	0	0	0	0	0	0	0	0	0	0	0	0	0	0	0	0	0	0	0	0	0	0	0	0	0	0	0	0	0	0	0	0	0	0	0	0	0	0	0
Manes.01G057100.v6.1	0	0	0	15	0	0	1	0	2	0	0	0	0	2	1	0	1	0	5	0	0	0	0	13	1	0	0	1	0	0	0	0	0	0	0	0	3	0	0	0	0	0	0	0	0	0	1	4	0
Manes.01G057200.v6.1	1	3	1	0	6	0	8	3	2	1	0	16	0	0	1	0	27	0	0	1	0	1	1	0	10	0	25	0	1	3	0	9	1	6	1	0	79	1	1	0	1	49	1	3	0	0	38	0	10
Manes.01G057300.v6.1	4	0	4	1	1	2	12	2	3	0	3	2	1	1	2	1	2	1	10	2	0	0	10	30	6	4	7	0	3	0	3	0	2	1	0	5	20	4	5	3	1	8	2	1	0	0	2	3	7
Manes.01G057400.v6.1	13	0	21	52	78	29	35	17	27	40	25	21	19	5	49	48	56	11	25	8	43	33	15	61	53	11	68	12	24	63	12	64	18	35	25	40	43	19	11	129	28	89	15	51	54	28	29	21	36
Manes.01G057500.v6.1	0	0	0	0	0	0	0	0	0	0	0	0	0	0	0	0	0	0	0	0	0	0	0	0	0	0	0	0	0	0	1	0	0	0	0	0	0	0	0	0	0	0	0	0	0	0	0	0	0
Manes.01G057600.v6.1	0	0	0	0	0	0	0	0	0	0	0	0	0	0	0	0	0	0	0	0	0	0	0	0	0	0	0	0	0	0	0	0	0	0	0	0	0	0	0	0	0	0	0	0	0	0	0	0	0
Manes.01G057700.v6.1	0	0	0	0	0	0	0	0	0	0	0	0	0	0	0	0	0	0	0	0	0	0	0	0	0	0	0	0	0	0	0	0	0	0	0	0	0	0	0	0	0	0	0	0	0	0	0	0	0
Manes.01G057800.v6.1	54	20	55	150	87	44	115	105	92	6	75	136	67	19	62	70	218	7	94	12	58	32	63	135	37	29	190	274	57	15	45	49	31	75	33	57	234	53	31	25	43	183	52	90	20	25	75	19	190
Manes.01G057900.v6.1	28	10	75	57	111	45	30	54	50	33	27	40	25	16	73	47	56	5	56	12	47	71	56	154	31	19	63	20	37	29	17	41	56	70	42	39	70	17	27	65	55	129	55	96	36	58	80	31	35
Manes.01G058000.v6.1	47	0	2	1	0	69	0	3	2	0	21	0	14	0	0	80	3	5	0	1	90	1	10	0	0	11	0	2	0	2	13	1	4	1	0	54	2	4	1	3	23	4	2	0	1	25	1	5	0
Manes.01G058100.v6.1	39	8	25	10	18	30	2	9	5	10	34	19	15	2	15	51	8	0	4	6	41	6	20	11	4	15	4	2	1	8	19	9	13	2	13	70	8	7	10	30	55	3	12	0	7	17	21	9	13
Manes.01G058200.v6.1	0	0	2	0	0	1	1	0	0	0	0	0	3	0	0	0	1	0	0	0	0	2	0	2	1	0	1	0	1	0	0	0	0	0	1	0	0	0	1	1	0	6	0	0	0	0	0	0	0
Manes.01G058300.v6.1	1	0	6	8	0	4	3	4	5	0	4	2	3	0	0	6	4	0	2	0	0	2	0	11	3	1	3	0	3	1	0	3	1	1	0	5	4	1	1	1	5	1	2	2	0	0	0	0	0
Manes.01G058400.v6.1	0	0	0	0	0	0	0	0	0	0	0	0	0	0	0	0	0	0	0	0	0	0	0	0	0	0	0	0	0	0	0	0	0	0	0	0	0	0	0	0	0	0	0	0	0	0	0	0	0
Manes.01G058500.v6.1	0	0	0	0	0	0	0	0	0	0	0	1	0	0	0	0	0	0	0	0	0	0	0	0	0	0	0	0	0	0	0	0	0	0	0	0	0	0	0	0	0	0	0	0	0	0	0	0	0
Manes.01G058600.v6.1	4	1	94	11	3	7	11	39	8	9	14	4	18	10	16	9	25	3	7	1	3	0	82	8	5	1	14	5	4	39	1	2	45	31	21	4	16	7	3	11	8	23	66	8	22	4	15	14	8
Manes.01G058700.v6.1	65	1	7	30	11	107	3	16	1	1	39	8	5	4	6	86	9	4	6	2	83	20	4	46	0	22	7	8	1	1	34	9	4	10	1	41	7	10	8	3	32	35	2	11	0	67	3	13	5
Manes.01G058800.v6.1	24	3	60	12	25	28	16	44	23	18	48	12	30	6	18	36	20	0	7	0	25	4	41	19	11	8	24	7	3	15	16	8	33	9	21	16	17	24	16	6	24	37	20	6	12	37	13	21	13
Manes.01G058900.v6.1	7	4	9	17	12	3	48	21	15	7	2	12	4	0	39	4	62	0	49	35	6	59	14	90	48	9	119	11	27	30	10	53	9	34	6	8	82	9	20	50	14	251	36	14	15	6	83	11	34
Manes.01G059000.v6.1	0	0	0	0	0	0	0	0	0	0	0	0	0	0	0	0	0	0	0	0	0	0	0	0	0	0	0	0	0	0	0	0	0	0	0	0	0	0	0	0	0	0	0	0	0	0	0	0	0
Manes.01G059100.v6.1	0	0	0	0	0	0	0	0	0	0	0	0	0	0	0	0	0	0	0	0	0	0	0	0	0	0	0	0	0	0	0	0	0	0	0	0	0	0	0	0	0	0	0	0	0	0	0	0	0
Manes.01G059200.v6.1	35	8	39	48	60	62	17	49	20	19	34	61	29	3	49	56	47	5	24	5	44	56	28	68	29	16	88	55	13	37	10	46	18	28	18	54	80	32	22	86	33	81	23	19	22	34	57	38	27
Manes.01G059300.v6.1	3	2	11	2	0	4	5	9	0	0	3	8	4	0	0	5	11	0	5	3	3	5	2	4	0	5	8	2	1	0	4	1	2	4	0	8	4	2	5	0	7	19	14	0	0	2	8	8	2
Manes.01G059400.v6.1	2	0	1	5	0	0	3	3	7	0	1	1	0	0	2	0	1	2	14	0	7	1	2	8	0	2	10	0	3	0	2	0	3	2	0	2	1	0	0	0	3	5	3	9	1	1	14	1	1
Manes.01G059500.v6.1	92	14	127	96	336	121	220	170	124	78	187	205	158	24	484	91	170	20	74	33	81	72	140	127	162	77	257	155	53	222	78	98	122	138	203	73	128	102	65	110	115	214	98	69	111	47	128	65	170
Manes.01G059600.v6.1	461	158	1546	264	833	394	672	1029	129	111	1311	457	961	104	350	539	807	118	203	179	303	87	957	257	326	466	541	812	128	260	340	119	567	133	185	393	426	735	425	75	312	527	615	107	164	275	351	618	387
Manes.01G059700.v6.1	1127	19	706	15	6	862	6	381	8	3	1477	34	442	14	3	779	9	86	7	19	999	11	549	5	16	727	68	328	18	6	692	43	660	3	3	1416	19	212	81	7	1093	21	385	5	5	311	22	284	7
Manes.01G059800.v6.1	2463	31	109	41	2	1526	12	341	11	4	1822	12	253	13	6	2686	6	176	22	19	2184	8	238	19	13	1024	12	65	23	14	1359	8	136	11	4	3613	27	505	181	13	2192	18	177	10	13	699	7	301	13
Manes.01G059900.v6.1	5	1	3	47	12	24	37	31	61	8	12	21	21	37	5	21	41	1	14	2	16	45	12	113	4	3	25	42	20	8	2	25	11	35	6	6	46	18	3	11	9	77	9	30	5	17	19	26	18
Manes.01G060000.v6.1	0	0	0	0	0	0	0	1	0	0	1	1	0	0	1	0	2	4	0	0	0	0	0	0	0	0	0	0	0	0	0	0	0	0	0	1	0	0	0	0	0	0	0	0	0	0	1	2	0
Manes.01G060100.v6.1	23	9	33	37	48	32	36	27	26	23	30	34	13	5	48	26	71	5	23	13	17	22	21	72	39	12	39	14	9	36	22	33	20	28	25	12	41	24	10	39	12	72	25	51	34	28	28	33	53
Manes.01G060200.v6.1	19	4	23	60	96	12	45	18	57	22	11	28	39	16	131	27	105	9	61	18	14	61	44	151	107	8	45	22	48	59	9	45	22	48	39	18	67	28	12	112	20	114	21	42	48	14	65	26	49
Manes.01G060300.v6.1	38	16	332	68	93	21	53	129	85	76	70	50	145	29	82	28	64	16	71	60	41	24	318	116	139	61	57	19	30	103	66	17	204	92	78	41	63	90	73	60	46	119	166	72	115	54	123	163	144
Manes.01G060400.v6.1	210	28	329	106	519	106	100	107	120	148	207	237	123	50	478	97	103	32	94	175	76	48	138	182	321	104	89	74	37	196	162	40	88	104	380	173	101	64	116	147	107	136	92	63	342	76	71	90	264
Manes.01G060500.v6.1	0	0	0	2	2	0	0	0	0	1	0	0	1	0	1	0	0	0	0	0	0	0	0	6	0	0	0	0	2	0	0	0	0	0	2	0	0	0	0	0	0	0	0	10	1	0	0	0	1
Manes.01G060600.v6.1	1	0	3	0	0	0	0	1	0	0	0	0	0	0	0	0	0	0	0	0	0	0	0	0	0	0	0	0	0	0	0	0	0	0	0	0	0	3	0	0	0	0	4	0	0	0	0	1	0
Manes.01G060700.v6.1	7	2	52	32	31	17	50	37	35	20	14	15	40	9	39	31	30	2	14	7	18	25	42	38	21	5	30	13	11	28	4	18	41	30	23	11	23	5	4	27	14	70	30	9	17	19	23	14	18
Manes.01G060800.v6.1	0	0	0	0	0	0	0	0	0	0	0	0	0	0	0	0	0	0	0	0	0	0	0	0	0	0	0	0	0	0	0	0	0	0	0	0	0	0	0	0	0	0	0	0	0	0	0	0	0
Manes.01G060900.v6.1	0	0	0	0	0	0	0	0	0	0	0	0	0	0	0	0	0	0	0	0	0	0	0	0	0	0	0	0	0	0	0	0	0	0	0	0	0	0	0	0	0	0	0	0	0	0	0	0	0
Manes.01G061000.v6.1	0	0	8	4	6	1	5	6	1	1	0	1	3	0	0	2	3	0	0	0	0	1	5	7	4	1	1	2	2	1	0	0	2	4	2	1	0	2	2	1	4	0	1	2	0	2	3	2	6
Manes.01G061100.v6.1	1	1	0	10	23	4	18	4	0	2	8	6	8	23	1	6	12	0	44	2	1	0	2	63	8	3	17	4	19	2	0	2	3	0	2	0	29	1	10	8	0	9	7	112	0	0	6	1	5
Manes.01G061200.v6.1	273	185	388	457	781	237	551	428	352	395	405	796	369	296	1052	283	456	57	443	202	167	282	232	652	663	140	330	503	199	1046	162	240	172	350	809	161	374	328	356	396	139	535	273	238	495	151	281	436	844
Manes.01G061300.v6.1	0	0	0	0	0	0	0	0	0	0	0	0	0	0	0	0	0	0	0	0	0	0	0	0	0	0	0	0	0	0	0	0	0	0	0	0	0	0	0	0	0	0	0	0	0	0	0	0	0
Manes.01G061400.v6.1	117	149	566	237	208	123	295	745	591	1754	109	365	324	108	561	61	642	35	151	110	155	236	371	301	854	80	474	869	56	2016	90	244	413	418	595	40	1057	482	224	509	165	1113	376	139	975	189	1449	1007	244
Manes.01G061500.v6.1	11	4	14	60	17	18	14	10	21	9	12	39	13	7	29	22	32	1	19	0	26	20	13	39	10	11	21	10	1	13	4	16	12	31	13	9	28	5	3	13	24	34	18	5	5	15	25	6	48
Manes.01G061600.v6.1	185	6	29	42	39	266	72	102	18	11	139	94	52	22	37	197	107	15	35	10	180	71	49	137	52	89	87	287	19	27	117	22	51	44	25	331	89	67	35	49	150	146	48	46	20	197	68	127	43
Manes.01G061700.v6.1	0	0	0	0	0	0	0	0	0	0	0	0	0	0	0	0	0	0	0	0	0	0	0	0	0	0	0	0	0	0	0	0	0	0	0	0	0	0	0	0	0	0	0	0	0	0	0	0	0
Manes.01G061800.v6.1	56	7	111	43	27	55	22	53	20	9	55	51	41	14	44	94	60	21	32	5	51	30	51	60	20	19	19	68	12	17	19	27	57	12	15	73	57	35	20	22	27	41	17	15	7	53	90	132	65
Manes.01G061900.v6.1	9	3	37	27	47	44	18	44	15	11	27	15	32	11	23	30	17	9	11	6	13	13	27	32	19	6	19	17	5	22	5	24	19	24	20	15	8	26	10	15	8	31	25	45	19	14	16	16	10
Manes.01G062000.v6.1	12	2	64	8	30	12	14	65	14	5	25	24	42	12	57	15	22	1	23	6	7	11	51	26	16	13	16	1	5	11	11	6	26	16	20	9	8	30	29	21	5	9	39	6	17	9	14	19	45
Manes.01G062100.v6.1	0	1	0	0	0	0	0	0	0	0	0	0	1	0	0	0	2	0	0	0	0	0	1	5	0	0	0	0	0	0	0	1	0	0	0	0	3	0	0	0	0	2	0	0	0	0	0	0	0
Manes.01G062200.v6.1	10	0	0	0	0	0	0	0	0	0	0	0	0	0	0	7	0	0	1	0	0	0	0	0	0	0	0	0	0	0	0	0	0	0	0	15	0	0	0	0	0	0	0	0	0	4	0	0	0
Manes.01G062300.v6.1	0	0	0	0	0	0	0	0	0	0	0	0	0	0	0	0	0	0	0	0	0	0	0	0	0	0	0	0	0	0	0	0	0	0	0	0	0	0	0	0	0	0	0	0	0	0	0	0	0
Manes.01G062400.v6.1	329	58	232	474	465	582	368	245	158	112	356	290	329	78	430	285	1357	211	148	44	440	501	266	644	182	148	924	805	147	184	301	591	280	302	74	389	526	159	107	332	246	1073	186	58	78	220	680	397	128
Manes.01G062500.v6.1	4	2	2	16	16	2	6	4	10	7	3	15	5	10	20	1	6	1	10	0	2	22	4	25	5	1	6	5	9	11	2	13	11	11	6	4	7	3	3	29	4	17	5	7	16	1	9	7	14
Manes.01G062600.v6.1	105	13	126	56	55	84	15	69	25	26	146	69	56	10	57	80	29	7	16	13	67	27	40	37	25	52	42	30	4	42	87	28	45	38	43	98	46	35	43	29	50	34	22	17	22	71	38	38	31
Manes.01G062700.v6.1	25	12	28	52	59	7	25	30	7	5	6	3	15	10	16	9	20	5	20	6	2	0	5	16	2	25	43	24	17	39	9	17	14	24	34	3	6	2	14	8	5	5	3	4	3	8	21	21	65
Manes.01G062800.v6.1	67	4	4	14	7	40	7	51	3	0	33	21	11	0	5	97	32	8	5	2	154	21	13	18	7	16	44	202	10	2	61	52	31	3	2	76	24	56	10	20	81	38	11	8	4	25	9	55	3
Manes.01G062900.v6.1	0	0	0	0	0	0	0	3	0	0	0	0	2	0	0	0	0	0	0	0	0	0	0	0	0	0	0	0	0	0	0	0	0	0	0	0	0	5	0	0	0	0	0	0	0	0	0	1	0
Manes.01G063000.v6.1	3	0	2	4	15	0	2	3	2	3	4	2	1	0	8	4	14	0	10	1	1	14	1	25	21	2	9	0	10	0	0	5	4	6	1	4	14	3	2	6	1	17	5	30	2	6	7	4	4
Manes.01G063100.v6.1	82	1	52	18	25	28	20	24	4	3	74	36	35	7	25	49	17	2	7	2	28	5	25	15	14	26	22	10	9	34	38	3	26	21	11	67	22	30	12	23	43	26	17	2	17	35	18	15	32
Manes.01G063200.v6.1	0	0	0	0	0	0	0	0	0	0	0	0	0	0	0	0	0	0	0	0	0	0	0	0	0	0	0	0	0	0	0	0	0	0	0	0	0	0	0	0	0	0	0	0	0	0	0	0	0
Manes.01G063300.v6.1	19	1	7	31	6	19	21	9	25	7	32	12	10	15	26	29	13	4	9	1	24	21	6	33	16	6	12	3	5	7	10	12	12	12	13	29	16	6	2	18	34	43	18	9	14	22	13	6	8
Manes.01G063400.v6.1	0	0	0	0	0	0	0	3	0	0	0	0	1	1	0	3	0	0	0	0	0	0	1	0	0	0	0	6	0	0	0	0	1	0	0	0	0	5	0	0	0	0	0	0	0	0	0	4	0
Manes.01G063500.v6.1	35	2	23	4	0	21	9	8	0	0	33	2	14	6	0	28	15	1	0	0	43	6	32	11	1	23	5	1	1	0	13	2	26	6	0	64	39	4	6	5	40	24	16	2	0	27	8	7	0
Manes.01G063600.v6.1	5	2	8	9	14	1	11	9	2	0	6	4	9	0	9	1	6	4	9	3	1	10	9	24	5	2	3	0	1	5	2	5	3	7	2	3	7	1	8	4	7	4	8	26	2	4	10	8	8
Manes.01G063700.v6.1	1	1	0	0	0	0	0	1	0	0	0	0	6	0	0	0	0	0	0	0	0	0	0	0	0	0	0	0	0	0	0	0	1	0	0	0	0	0	0	0	0	0	0	0	0	0	0	0	0
Manes.01G063800.v6.1	0	0	0	0	12	0	0	1	0	0	0	0	0	0	0	0	0	0	0	0	0	0	1	0	0	0	0	0	0	0	0	0	0	0	0	0	0	0	0	0	0	0	0	0	0	0	0	0	0
Manes.01G063900.v6.1	0	0	0	0	0	0	0	0	0	0	0	0	0	0	0	0	0	0	0	0	0	0	0	4	0	0	0	0	0	0	0	0	0	0	0	0	0	3	0	0	0	0	0	0	0	0	0	0	0
Manes.01G064000.v6.1	123	10	294	72	111	117	57	141	41	43	350	113	109	19	128	79	34	16	16	16	76	34	120	68	55	98	40	41	30	59	100	33	128	59	64	111	71	62	31	62	87	80	68	10	36	90	38	42	52
Manes.01G064100.v6.1	0	0	0	0	0	0	0	0	0	0	0	0	0	0	0	0	0	0	0	0	0	0	0	0	0	0	0	2	0	0	0	0	0	0	0	0	0	0	0	0	0	0	0	0	0	0	0	0	0
Manes.01G064200.v6.1	441	25	331	128	69	644	28	292	33	4	192	214	80	450	21	329	234	231	117	52	512	4857	94	330	122	119	77	734	282	11	177	594	132	41	5	668	71	99	170	3879	923	392	344	49	53	80	435	2618	28
Manes.01G064300.v6.1	0	0	0	0	0	0	0	0	0	0	0	0	0	0	0	0	0	0	0	0	1	2	0	0	0	0	0	0	0	0	0	0	0	0	0	0	0	0	0	0	0	0	0	0	0	0	0	0	0
Manes.01G064400.v6.1	0	0	0	0	0	0	0	0	0	0	0	0	0	0	0	0	0	0	0	0	0	0	0	0	0	0	0	0	0	0	0	0	0	0	0	0	0	0	0	0	0	0	0	0	0	0	0	0	0
Manes.01G064500.v6.1	48	15	215	61	83	103	353	113	167	42	171	124	114	37	69	33	94	7	43	11	189	321	150	88	99	48	103	67	15	26	29	63	153	183	4	34	74	38	33	68	185	194	164	86	41	8	58	28	7
Manes.01G064600.v6.1	29	5	21	20	36	8	11	18	18	2	20	7	10	10	16	7	21	0	13	3	11	5	25	38	10	16	5	3	6	1	9	1	16	6	5	16	14	9	9	5	12	8	13	24	8	13	13	12	7
Manes.01G064700.v6.1	0	0	0	0	0	0	0	0	0	0	0	0	0	0	0	0	0	0	0	0	0	0	0	0	0	0	0	0	0	0	0	0	0	0	0	0	0	0	0	0	0	0	0	0	0	0	0	0	0
Manes.01G064800.v6.1	0	0	0	0	0	0	0	0	0	0	0	0	0	0	0	0	0	0	0	0	0	0	0	0	0	0	0	0	0	0	0	0	0	0	0	0	0	0	0	0	0	0	0	0	0	0	0	0	0
Manes.01G064900.v6.1	3	0	0	2	0	5	0	1	0	0	2	2	1	0	0	3	5	0	0	0	3	1	1	12	0	4	1	2	0	0	0	3	1	1	0	7	6	2	0	0	2	6	0	0	0	0	0	0	0
Manes.01G065000.v6.1	9	0	6	4	9	9	5	5	1	0	9	6	2	1	18	10	10	0	1	0	8	5	10	15	1	2	5	1	0	0	8	3	9	8	1	3	2	2	1	22	8	8	12	2	1	3	9	3	7
Manes.01G065100.v6.1	141	53	85	68	91	83	36	216	17	30	190	165	117	23	113	85	49	20	34	27	78	36	63	106	98	91	133	287	14	91	145	40	59	23	107	104	87	187	97	72	118	109	32	18	47	45	126	177	86
Manes.01G065200.v6.1	178	94	182	64	106	233	162	203	75	76	247	296	100	49	136	257	124	27	70	29	115	95	68	158	85	87	118	126	33	66	78	61	62	59	63	152	60	65	133	40	64	86	84	32	43	205	95	131	105
Manes.01G065300.v6.1	5	1	1	14	0	2	0	2	2	0	6	6	2	1	0	7	8	1	2	0	2	26	0	31	0	5	1	7	9	5	1	16	7	7	0	3	9	5	3	4	4	5	7	0	2	2	13	14	3
Manes.01G065400.v6.1	31	7	42	27	50	33	47	41	15	17	35	41	20	2	73	20	20	5	16	10	16	14	35	16	33	25	42	24	9	23	27	14	19	30	21	26	51	12	13	23	23	18	15	18	5	3	16	11	29
Manes.01G065500.v6.1	2	0	0	1	0	10	0	4	0	0	8	0	0	0	0	1	0	0	1	0	10	0	0	1	0	3	0	5	0	0	1	0	0	0	0	1	0	0	0	0	1	0	0	0	0	0	0	5	0
Manes.01G065600.v6.1	518	97	2874	659	753	436	421	685	325	319	1395	891	1131	168	912	776	599	229	337	142	468	313	1275	922	410	373	420	384	201	642	370	471	1038	398	362	378	435	582	281	691	535	679	910	140	341	526	1027	746	718
Manes.01G065700.v6.1	9	1	1	3	0	9	4	6	2	2	9	1	8	1	1	7	3	0	1	0	2	1	0	3	2	4	1	2	3	5	2	1	4	0	4	6	12	2	3	3	1	2	1	2	0	2	1	2	6
Manes.01G065800.v6.1	2	1	7	1	2	1	1	26	1	1	3	6	36	0	2	0	0	2	6	0	0	4	21	5	11	2	2	12	0	1	1	1	17	5	1	3	0	23	4	6	1	9	16	0	6	1	10	29	7
Manes.01G065900.v6.1	7	3	1	10	22	2	4	11	3	0	11	6	5	0	4	11	6	0	13	3	5	2	4	32	2	0	2	1	3	3	3	2	6	5	0	3	3	1	3	3	6	7	2	11	0	7	3	3	28
Manes.01G066000.v6.1	0	0	1	0	5	0	0	0	0	1	1	0	6	0	0	0	0	5	0	0	0	0	1	0	0	0	0	4	0	1	0	0	0	0	1	0	1	1	0	0	0	1	0	0	0	0	1	0	0
Manes.01G066100.v6.1	18	2	15	3	26	6	9	18	6	1	14	8	10	1	6	8	6	0	4	6	4	2	9	3	0	4	3	3	1	2	11	7	4	1	9	10	4	7	9	12	10	5	5	5	4	9	4	7	29
Manes.01G066200.v6.1	706	143	767	399	633	683	461	854	231	198	859	948	650	401	653	611	396	82	324	140	551	338	417	778	363	366	433	806	169	442	524	216	373	314	345	600	269	744	439	320	482	457	339	147	262	631	483	742	518
Manes.01G066300.v6.1	0	0	0	0	0	0	0	0	0	0	1	0	3	0	0	0	1	0	0	0	0	0	0	0	0	0	1	0	0	1	0	0	0	0	0	0	1	0	0	0	0	0	5	0	0	0	0	0	0
Manes.01G066400.v6.1	0	0	0	0	0	0	0	0	0	0	0	0	0	0	0	0	0	0	0	0	0	0	0	0	0	0	0	0	0	0	0	0	0	0	0	0	0	1	0	0	0	0	0	0	0	0	1	0	0
Manes.01G066500.v6.1	0	0	0	3	0	0	0	0	0	0	0	0	0	0	0	0	2	0	5	0	0	0	0	2	0	0	0	1	0	0	0	0	0	0	0	0	0	0	0	0	0	0	0	0	0	0	0	0	1
Manes.01G066600.v6.1	59	35	125	44	113	65	32	104	26	78	179	53	50	25	31	74	19	6	22	13	42	15	28	39	35	67	25	86	9	153	45	8	63	37	150	162	29	65	44	14	28	32	44	17	51	61	20	23	20
Manes.01G066700.v6.1	330	105	398	213	415	302	211	365	173	197	358	546	283	151	439	302	206	50	212	90	195	112	200	361	232	159	174	186	123	231	207	103	223	185	282	196	227	175	210	142	180	315	208	222	193	360	251	223	407
Manes.01G066800.v6.1	19	2	20	8	13	17	16	16	1	1	31	28	13	1	9	15	10	5	11	4	6	9	15	9	11	14	5	21	8	3	5	7	12	14	4	10	4	10	12	7	10	23	9	11	8	16	28	17	21
Manes.01G066900.v6.1	0	1	1	0	0	1	0	1	0	0	3	0	2	0	0	2	1	0	0	0	2	5	1	0	1	1	0	7	0	0	5	1	0	1	0	7	0	0	1	3	7	1	0	2	1	2	3	0	2
Manes.01G067000.v6.1	0	0	0	0	0	0	0	0	0	0	0	0	0	0	5	0	0	0	0	0	0	0	0	0	0	0	0	0	0	0	0	0	0	0	0	0	0	0	0	0	0	0	0	0	0	0	0	0	0
Manes.01G067100.v6.1	0	0	0	0	0	0	0	6	0	0	0	0	1	0	0	0	0	0	0	0	0	0	0	0	0	0	0	0	0	0	0	0	0	0	0	0	0	0	0	0	0	0	0	0	0	0	0	0	0
Manes.01G067200.v6.1	0	0	0	0	0	0	0	0	0	0	0	0	0	0	0	0	0	0	0	0	0	0	0	0	0	0	0	0	0	0	0	0	2	0	0	0	0	0	0	0	0	0	0	0	0	0	0	0	0
Manes.01G067300.v6.1	0	0	0	0	0	0	0	0	0	0	0	0	0	0	0	0	0	0	0	0	0	0	0	0	0	0	0	0	0	0	0	0	0	0	0	0	0	0	0	0	0	0	0	0	0	0	0	0	0
Manes.01G067400.v6.1	1	0	0	0	0	0	0	0	0	0	0	0	0	0	0	1	0	0	0	0	3	0	0	0	0	0	0	1	0	0	0	0	1	0	0	0	0	0	2	0	0	0	0	0	0	0	0	1	0
Manes.01G067500.v6.1	1	1	0	0	0	0	0	0	0	0	0	0	0	1	0	2	0	0	0	0	6	0	0	0	0	0	0	0	1	0	0	1	0	0	0	2	0	0	0	0	1	0	0	0	0	1	0	0	0
Manes.01G067600.v6.1	0	0	0	0	0	0	0	0	0	0	0	0	0	0	0	1	1	0	0	0	0	0	2	0	1	0	0	0	1	0	0	1	1	0	0	1	1	1	0	0	0	1	1	0	0	0	1	0	0
Manes.01G067700.v6.1	1	0	54	1	0	4	2	10	1	1	10	1	15	0	0	17	2	0	1	0	6	0	33	2	0	2	1	4	1	3	2	1	22	3	1	2	0	11	1	1	3	0	48	0	1	2	0	14	5
Manes.01G067800.v6.1	0	0	0	0	0	0	0	0	0	0	0	0	0	0	0	0	0	0	0	0	0	0	0	0	0	0	0	0	0	0	0	0	0	0	0	0	0	0	0	0	0	0	0	0	0	0	0	0	0
Manes.01G067900.v6.1	6	17	7	37	12	15	12	213	13	9	9	55	162	13	40	14	37	14	16	5	3	41	64	62	15	18	34	4	14	16	14	16	61	39	15	7	13	48	50	20	9	43	9	7	24	6	26	42	19
Manes.01G068000.v6.1	2	4	16	5	6	4	1	4	1	1	4	8	6	1	4	3	5	1	3	0	5	6	6	10	5	5	8	2	2	7	2	2	5	3	6	2	7	3	3	2	10	18	4	4	3	3	10	4	4
Manes.01G068100.v6.1	4	1	9	25	8	8	8	2	5	2	2	2	12	4	14	5	23	5	5	1	11	11	23	36	5	2	22	54	4	5	0	5	12	14	8	8	17	4	4	3	5	17	15	9	6	2	4	4	5
Manes.01G068200.v6.1	0	0	0	0	0	0	0	0	0	0	0	0	0	0	0	0	0	0	0	0	0	0	0	0	0	0	0	0	0	0	0	0	0	0	0	0	0	0	0	0	0	0	0	0	0	0	0	0	0
Manes.01G068300.v6.1	0	0	0	0	0	0	0	0	0	0	0	0	0	0	0	0	0	0	0	0	0	0	0	0	0	0	0	0	0	0	0	0	0	0	0	0	0	0	0	0	0	0	0	0	0	0	0	0	0
Manes.01G068400.v6.1	43	5	35	33	42	30	53	60	20	13	36	72	34	11	56	82	101	10	24	5	46	86	38	29	55	12	103	256	14	42	24	50	47	22	24	56	204	35	17	35	46	157	33	11	11	38	44	54	29
Manes.01G068500.v6.1	0	0	0	0	0	0	0	0	0	0	0	0	0	0	0	0	0	0	0	0	0	0	0	2	0	0	0	0	0	0	0	0	0	0	0	0	0	0	0	0	0	0	0	0	0	0	0	0	0
Manes.01G068600.v6.1	0	0	0	0	0	0	0	0	0	0	0	0	0	0	0	0	0	0	0	0	0	0	0	2	0	0	0	0	0	0	0	0	0	0	0	0	0	0	0	0	0	0	0	0	0	0	0	0	0
Manes.01G068700.v6.1	0	0	0	0	0	0	0	0	0	0	0	0	0	0	0	0	0	0	0	0	0	0	0	0	0	0	0	0	0	0	0	0	0	0	0	0	0	0	0	0	0	0	0	0	0	0	0	0	0
Manes.01G068800.v6.1	17	0	8	0	0	12	0	6	0	0	11	0	4	0	0	11	0	0	0	1	12	2	4	1	0	4	1	3	3	0	4	9	0	0	0	12	6	1	4	4	11	2	0	1	0	26	1	6	1
Manes.01G068900.v6.1	0	0	0	0	0	0	0	0	0	0	0	0	0	0	0	0	0	0	0	0	0	0	0	0	0	0	0	0	0	0	0	0	0	0	0	0	0	0	0	0	0	0	0	0	0	0	0	0	0
Manes.01G069000.v6.1	13	2	27	32	5	16	20	40	6	2	22	11	30	2	6	6	22	1	9	1	11	0	28	31	2	2	10	7	8	7	7	4	26	13	4	5	6	6	4	12	10	16	10	1	0	12	10	7	8
Manes.01G069100.v6.1	0	0	0	0	0	0	0	0	0	0	0	0	0	0	0	0	0	0	0	0	1	0	0	5	1	0	0	0	0	0	0	0	0	0	0	0	0	0	0	0	0	0	0	0	0	0	0	0	0
Manes.01G069200.v6.1	0	0	0	0	0	0	0	0	0	0	0	0	0	0	0	0	0	0	0	0	0	0	0	6	0	0	0	0	0	0	0	0	0	0	0	0	0	0	0	0	0	0	0	0	0	0	0	0	0
Manes.01G069300.v6.1	262	28	392	121	226	279	137	330	79	68	505	246	308	34	246	221	134	39	107	58	209	50	407	184	179	191	150	106	58	184	121	93	217	81	148	352	141	270	87	127	213	235	208	53	152	147	125	173	196
Manes.01G069400.v6.1	7	5	1447	9	7	5	3	33	1	1	38	2	12	7	4	35	11	26	9	9	10	5	472	6	4	12	8	0	7	8	2	2	32	4	0	15	18	25	20	18	22	20	328	0	4	11	56	62	8
Manes.01G069500.v6.1	4	1	8	32	6	1	3	6	0	2	4	11	3	10	5	6	13	0	7	3	1	21	2	49	5	4	9	2	3	2	1	6	5	3	2	9	8	5	5	12	7	14	5	5	4	0	2	12	6
Manes.01G069600.v6.1	27	2	123	37	52	28	21	36	26	12	83	57	29	4	52	32	10	14	13	13	19	9	39	25	14	29	22	15	8	16	25	15	31	14	21	29	20	23	15	21	23	34	23	16	14	28	24	39	36
Manes.01G069700.v6.1	3	4	0	2	1	2	1	62	2	0	1	0	10	19	1	3	4	13	4	0	1	12	1	19	0	1	2	472	15	2	3	1	39	1	0	5	3	25	3	2	0	3	1	0	2	0	1	154	1
Manes.01G069800.v6.1	0	0	0	0	0	0	1	0	0	0	0	0	0	0	1	0	0	0	0	0	0	0	1	0	0	0	1	0	0	0	0	0	0	0	0	0	1	0	0	1	0	0	1	9	1	0	0	0	0
Manes.01G069900.v6.1	0	0	2	0	0	1	0	0	2	0	0	0	0	0	0	0	0	0	0	0	0	0	0	0	0	0	1	0	0	0	0	0	2	0	0	0	0	0	0	0	0	0	0	0	0	0	0	1	0
Manes.01G070000.v6.1	1933	40	270	19	26	1232	167	190	15	7	1314	204	150	25	15	1082	132	55	8	13	1105	76	150	27	29	546	106	97	11	9	970	43	152	24	1	1969	142	91	301	11	860	136	105	13	18	1600	95	142	13
Manes.01G070100.v6.1	0	0	0	0	0	0	0	0	0	0	0	0	0	0	0	0	0	0	0	0	0	0	0	0	0	0	0	0	0	0	0	0	0	0	0	0	0	0	0	0	0	0	0	0	0	0	0	0	0
Manes.01G070200.v6.1	1355	93	1015	191	52	3351	91	922	52	11	11562	84	541	50	55	3613	63	73	119	45	2010	11	794	296	38	3366	414	92	44	31	1266	21	227	124	20	4566	117	277	447	68	188	214	608	26	32	1519	129	291	223
Manes.01G070300.v6.1	19	1	14	64	19	90	52	65	32	2	42	26	34	21	27	21	34	4	3	2	82	102	49	176	8	22	50	185	13	1	6	71	44	60	1	39	47	52	5	23	38	127	29	16	9	39	27	80	14
Manes.01G070400.v6.1	0	0	0	0	0	0	0	0	0	0	0	0	0	0	0	0	0	0	0	0	0	0	0	3	0	0	0	0	0	0	0	0	0	0	0	0	0	0	1	0	0	0	0	0	0	0	0	0	0
Manes.01G070500.v6.1	0	0	0	0	0	0	0	0	0	0	0	0	0	0	0	1	0	0	0	0	1	0	0	85	0	0	0	0	0	0	0	1	0	0	0	0	0	0	2	0	0	0	0	0	0	0	0	0	0
Manes.01G070600.v6.1	0	0	0	0	0	0	0	0	0	0	0	0	0	0	0	0	0	0	0	1	0	0	0	22	0	0	0	0	0	0	0	1	0	0	0	0	0	3	0	0	0	0	0	0	0	0	0	1	0
Manes.01G070700.v6.1	130	12	146	17	71	58	40	46	20	17	146	101	86	11	102	60	33	7	11	15	58	22	63	23	43	58	28	46	12	42	73	34	52	28	30	98	24	48	46	43	80	40	54	7	22	45	33	32	42
Manes.01G070800.v6.1	0	0	27	0	0	1	1	1	0	0	3	3	4	0	0	0	0	2	1	1	1	1	5	0	1	0	1	0	1	0	1	0	13	0	0	1	3	2	0	1	0	0	6	0	0	0	0	5	0
Manes.01G070900.v6.1	13	5	1	4	9	5	8	4	2	1	10	7	13	2	3	12	19	9	25	19	3	0	7	12	25	14	14	9	6	8	19	1	6	2	0	2	24	13	21	11	5	7	13	11	1	4	16	22	21
Manes.01G071000.v6.1	0	0	3	2	0	2	0	3	0	0	0	0	1	0	0	0	0	0	0	0	0	0	2	0	0	0	0	0	0	2	0	0	0	0	0	0	0	1	0	0	0	0	0	1	1	0	0	0	0
Manes.01G071100.v6.1	6	1	12	6	9	6	6	8	1	2	4	2	15	2	1	7	3	3	8	2	10	6	5	5	3	5	5	30	0	5	2	5	2	5	5	12	9	5	4	9	5	10	5	1	8	10	9	12	10
Manes.01G071200.v6.1	0	0	0	0	0	0	0	0	0	0	0	0	1	0	0	0	0	0	0	0	0	0	0	0	0	0	0	0	0	0	0	0	0	0	0	0	0	0	0	0	0	0	0	0	0	0	0	0	0
Manes.01G071300.v6.1	0	3	21	0	0	1	15	5	5	0	0	29	7	0	1	0	15	4	0	1	0	0	5	0	1	2	24	0	1	0	4	5	4	1	2	1	25	4	6	0	0	14	3	0	0	0	28	1	2
Manes.01G071400.v6.1	1554	349	2503	2580	2597	1708	2036	1345	1276	968	2510	2112	2415	1013	2738	1419	3196	197	1194	592	1378	2147	2417	4021	1618	1145	1979	2971	696	2037	875	1050	2032	1702	1737	1524	2847	863	691	1415	1004	4243	1840	1351	1361	681	1349	1696	1562
Manes.01G071500.v6.1	7	4	47	40	17	11	29	23	19	9	21	23	34	8	21	14	38	6	27	2	13	26	33	71	10	6	36	5	10	10	13	17	46	28	12	12	49	16	12	20	12	56	20	54	15	10	35	30	10
Manes.01G071600.v6.1	0	0	0	0	0	0	0	0	0	0	0	0	3	0	0	0	0	0	0	0	0	0	1	4	0	0	0	0	0	0	0	0	1	0	0	0	0	0	0	0	0	0	0	0	0	0	0	1	0
Manes.01G071700.v6.1	25	11	80	108	76	47	87	99	33	136	46	46	44	42	61	56	154	9	84	19	41	45	67	169	98	17	188	14	18	125	26	30	48	80	72	29	129	41	26	32	15	158	56	39	81	18	112	45	108
Manes.01G071800.v6.1	37	48	48	438	305	31	81	107	310	193	44	113	58	281	328	24	135	18	234	55	39	85	50	756	188	24	95	30	178	288	30	80	42	468	223	16	74	35	100	242	10	165	41	397	187	24	77	39	284
Manes.01G071900.v6.1	554	15	438	51	82	272	67	186	32	42	813	177	172	55	89	284	62	27	49	31	238	45	176	57	51	302	93	101	18	91	398	67	192	52	84	773	66	109	93	69	280	67	107	20	53	311	80	121	105
Manes.01G072000.v6.1	157	11	139	89	120	118	92	91	35	26	198	141	128	36	147	89	92	11	75	32	119	61	127	206	71	63	132	86	47	90	55	48	108	78	90	126	134	74	34	68	92	124	83	37	38	72	67	89	139
Manes.01G072100.v6.1	461	46	653	218	525	522	430	459	102	146	721	514	448	110	539	500	362	70	141	97	366	116	390	476	422	248	472	325	126	736	293	190	376	107	303	465	366	247	199	270	327	491	401	93	271	423	303	397	312
Manes.01G072200.v6.1	11	15	45	34	41	21	44	36	18	41	29	16	23	18	60	18	81	10	23	10	21	17	42	21	52	17	63	6	6	72	13	21	27	20	63	21	92	11	17	53	16	141	35	68	39	8	56	5	28
Manes.01G072300.v6.1	0	0	0	0	0	0	0	0	0	0	0	0	0	0	0	0	0	0	0	0	0	0	0	0	0	0	0	0	0	0	0	0	0	0	0	0	0	0	0	0	0	0	0	0	0	0	0	0	0
Manes.01G072400.v6.1	623	42	841	25	43	412	138	419	12	1	1265	231	488	4	7	485	106	71	30	17	327	80	475	59	20	412	130	217	19	4	390	54	340	35	4	605	188	238	135	7	384	164	230	17	5	292	40	191	36
Manes.01G072500.v6.1	0	0	0	0	0	0	0	0	0	0	0	0	0	0	0	0	0	0	0	0	0	0	0	0	0	0	0	0	0	0	0	0	0	0	0	0	0	0	0	0	0	0	0	0	0	0	0	0	0
Manes.01G072600.v6.1	0	0	0	0	0	0	0	0	0	0	0	0	0	0	0	0	0	0	0	0	0	0	0	0	0	0	0	0	0	0	0	0	0	0	0	0	0	0	0	0	0	0	0	0	0	0	0	0	0
Manes.01G072700.v6.1	0	0	0	0	0	0	0	0	0	0	0	0	0	0	0	0	0	0	0	0	0	0	0	0	0	0	0	0	0	0	0	0	0	0	0	0	0	0	0	0	0	0	0	0	0	0	0	0	0
Manes.01G072800.v6.1	0	0	0	0	0	0	0	0	0	0	0	0	0	0	0	0	0	0	0	0	0	0	0	0	0	0	0	0	0	0	0	0	0	0	0	0	0	0	0	0	0	0	0	0	0	0	0	0	0
Manes.01G072900.v6.1	0	1	0	3	0	0	1	0	1	0	0	0	0	0	3	1	0	0	5	0	0	0	0	3	3	0	2	3	0	0	0	2	0	0	0	0	5	0	0	0	1	0	0	3	0	0	1	0	0
Manes.01G073000.v6.1	54	1	52	0	0	72	1	39	2	2	80	6	25	0	1	103	6	6	0	3	83	0	71	2	2	27	8	15	4	1	29	3	44	1	1	62	2	24	16	0	58	0	39	0	0	66	1	59	1
Manes.01G073100.v6.1	47	9	67	37	71	60	46	90	27	12	89	75	42	19	65	53	37	16	16	11	38	16	50	44	31	58	38	48	18	35	47	28	33	14	37	50	41	52	21	16	36	46	39	9	24	30	36	35	53
Manes.01G073200.v6.1	24	3	24	34	40	42	15	38	9	18	39	29	24	1	40	45	39	6	17	3	34	19	30	35	14	17	23	26	9	22	15	35	24	14	21	33	24	8	5	27	32	44	11	18	13	45	38	39	10
Manes.01G073300.v6.1	17	3	39	29	51	34	26	48	31	23	37	44	31	7	73	35	63	7	23	5	31	42	62	81	43	10	66	37	26	75	15	70	51	78	73	25	39	28	18	104	30	100	37	18	36	30	68	54	16
Manes.01G073400.v6.1	508	91	1044	303	708	417	335	442	320	257	756	904	335	124	492	386	314	89	255	126	231	282	380	498	293	212	285	399	161	266	207	220	291	350	366	354	284	395	190	350	254	427	244	229	268	389	325	493	508
Manes.01G073500.v6.1	52	4	32	17	11	59	26	29	22	13	45	42	20	20	13	80	51	19	32	3	45	33	32	25	6	36	12	11	3	8	42	20	16	44	15	99	44	13	15	5	42	53	16	19	14	35	14	10	18
Manes.01G073600.v6.1	0	0	0	0	0	0	0	0	0	0	0	0	0	0	0	1	0	3	0	0	0	0	0	0	0	0	0	0	0	0	0	0	0	0	0	1	0	0	0	2	0	0	0	0	0	0	0	0	0
Manes.01G073700.v6.1	52	20	28	61	122	57	126	47	43	23	46	46	68	25	55	65	148	19	263	27	42	47	67	292	83	32	199	31	39	39	30	49	36	54	32	36	350	35	52	65	28	228	53	315	41	41	122	61	258
Manes.01G073800.v6.1	14	4	11	44	38	19	32	20	45	21	20	17	3	3	19	24	78	6	14	1	11	33	20	31	28	9	67	17	6	30	8	36	17	50	17	19	74	12	9	35	21	106	15	11	11	20	41	17	37
Manes.01G073900.v6.1	1388	699	4043	2172	1951	1579	1688	1845	1609	2431	2442	2627	2215	1694	2805	1457	1775	211	1379	619	1278	1046	1857	3964	2439	1040	1599	1384	688	3280	879	1070	1734	1474	2368	1415	1911	1110	1292	1084	1122	2351	2137	1007	1875	1184	1721	1573	1836
Manes.01G074000.v6.1	22	8	63	30	29	28	18	49	21	23	44	42	39	5	77	25	27	5	16	20	19	20	57	45	35	15	59	5	16	42	21	27	28	33	36	31	86	24	20	30	29	68	31	14	25	19	64	27	32
Manes.01G074100.v6.1	338	102	95	310	544	679	635	660	273	53	140	769	170	270	411	220	315	33	174	84	285	379	106	802	208	111	384	880	364	169	156	120	98	332	96	183	302	108	301	64	126	362	67	77	62	284	338	471	209
Manes.01G074200.v6.1	879	12	7	13	1	921	4	1	6	5	33	9	3	3	0	332	13	9	3	6	301	1	1	5	8	24	2	1	5	2	98	3	1	3	2	74	8	2	57	0	131	2	2	0	3	919	3	2	10
Manes.01G074300.v6.1	34	9	107	20	28	20	10	47	12	17	62	39	37	9	37	30	29	3	21	7	31	21	61	39	25	16	26	16	9	25	25	18	39	20	35	33	20	24	18	17	20	40	27	11	16	46	40	48	47
Manes.01G074400.v6.1	1	1	0	10	5	1	10	1	5	0	0	3	0	0	1	1	23	0	6	0	0	7	1	23	2	0	30	0	8	3	0	8	0	14	0	0	63	2	2	0	0	37	0	5	0	0	17	0	8
Manes.01G074500.v6.1	1800	341	2880	1028	2580	1577	2159	1344	1014	675	2869	3228	1471	544	3934	1073	760	213	766	712	732	633	1200	1729	1538	882	898	996	476	1518	746	733	788	761	2013	1100	901	1072	1112	1245	811	1147	872	464	1713	962	1332	1241	2124
Manes.01G074600.v6.1	32	26	16	286	4	76	129	40	135	4	53	148	25	43	6	38	300	10	105	7	49	204	24	588	18	22	168	60	57	6	14	81	22	264	3	19	210	7	39	49	30	539	28	20	8	74	83	126	58
Manes.01G074700.v6.1	105	10	40	15	41	69	27	35	10	11	154	48	39	11	31	155	30	13	18	6	112	9	57	21	15	49	24	20	6	12	55	15	50	19	23	133	22	15	60	4	157	56	20	12	13	235	25	74	30
Manes.01G074800.v6.1	2	0	3	0	6	4	0	6	1	0	14	2	5	0	0	7	0	0	0	1	2	1	4	0	0	7	4	5	0	1	1	1	4	1	0	3	1	4	1	1	4	0	0	0	0	2	1	0	0
Manes.01G074900.v6.1	4	2	5	43	0	11	65	20	22	6	9	5	20	25	4	10	18	6	73	0	16	77	38	14	7	3	17	38	43	0	1	54	14	36	2	1	4	21	9	3	6	8	18	19	5	2	25	43	2
Manes.01G075000.v6.1	118	18	61	59	160	83	94	43	55	38	160	86	49	22	90	134	109	9	126	40	67	30	75	142	76	85	63	23	34	50	105	35	53	37	66	170	117	81	58	43	98	135	84	101	82	126	74	107	153
Manes.01G075100.v6.1	167	30	110	80	135	143	159	136	78	62	132	189	81	26	125	147	101	21	42	28	88	88	98	145	89	63	103	48	54	94	70	95	62	68	99	168	128	55	136	74	64	145	52	44	107	154	158	113	115
Manes.01G075200.v6.1	0	0	0	0	0	0	0	32	0	1	0	0	14	0	0	0	0	0	0	0	0	0	0	0	0	1	0	16	0	0	0	0	0	0	0	0	0	50	0	0	0	0	0	0	0	0	0	43	0
Manes.01G075300.v6.1	0	0	0	0	0	0	0	0	0	0	0	0	0	0	0	0	0	0	0	0	0	0	0	0	0	0	0	2	0	0	0	0	0	0	0	0	0	3	0	0	0	0	0	0	0	0	0	17	0
Manes.01G075400.v6.1	0	0	0	0	0	1	0	14	0	0	0	0	4	0	0	0	0	0	0	0	0	0	0	0	0	0	0	10	0	0	0	0	0	0	0	0	0	8	1	0	0	0	0	0	1	0	0	46	0
Manes.01G075500.v6.1	0	0	0	0	0	0	0	9	0	0	0	0	3	0	0	0	0	0	0	0	0	0	0	0	0	2	0	9	0	0	0	0	0	0	0	0	0	11	0	0	0	0	0	0	0	0	0	40	0
Manes.01G075600.v6.1	0	0	0	0	0	0	0	0	0	0	0	0	0	0	0	0	0	0	0	0	0	0	0	0	0	0	0	0	0	0	0	0	0	0	0	0	0	0	0	0	0	0	0	0	0	0	0	0	0
Manes.01G075700.v6.1	11	1	3	37	52	6	32	3	63	19	0	4	0	9	12	5	44	3	35	9	4	33	0	93	60	4	58	8	30	2	4	9	2	52	14	3	46	1	16	9	4	53	2	493	19	7	31	9	22
Manes.01G075800.v6.1	3	2	5	4	4	9	7	8	4	4	3	11	1	0	1	18	44	2	10	1	3	2	1	5	16	0	18	8	1	7	4	0	1	2	6	2	16	2	1	0	9	16	1	3	12	7	9	10	21
Manes.01G075900.v6.1	1	0	0	1	1	5	2	3	3	5	1	0	0	1	2	4	6	0	0	1	9	21	0	3	1	0	2	0	1	4	0	2	2	9	0	2	4	1	0	1	3	24	1	9	2	4	0	3	0
Manes.01G076000.v6.1	1	2	2	0	0	1	0	1	0	0	0	1	0	0	1	0	0	0	0	0	1	0	0	0	0	0	0	0	0	0	5	0	0	0	0	8	1	1	0	0	0	0	0	0	0	1	0	0	0
Manes.01G076100.v6.1	66	4	36	35	19	136	53	31	33	9	136	18	20	10	27	157	87	13	13	0	144	36	43	54	5	53	59	49	14	5	60	18	28	33	10	199	40	34	18	13	110	70	25	17	6	141	12	31	18
Manes.01G076200.v6.1	0	0	2	4	1	0	1	5	1	3	1	1	5	2	1	1	2	1	4	1	0	2	6	5	1	1	4	9	0	3	2	4	9	11	1	0	6	0	0	8	2	14	7	0	1	0	5	8	2
Manes.01G076300.v6.1	5	1	466	1	0	5	1	114	0	1	38	2	113	0	1	7	0	25	2	0	5	3	359	1	4	17	6	8	1	2	5	1	261	1	2	14	2	27	16	0	7	3	176	4	1	4	1	53	1
Manes.01G076400.v6.1	145	40	3922	537	312	265	353	1230	215	351	1751	201	1282	102	147	348	440	92	207	67	218	61	1869	670	298	279	413	262	156	1150	63	150	1433	307	339	130	436	575	102	108	232	484	1677	108	276	299	723	770	302
Manes.01G076500.v6.1	68	12	82	45	2	29	9	538	1	2	61	12	203	5	4	100	20	56	21	9	38	15	178	100	5	79	15	943	5	15	44	3	77	3	1	112	9	515	108	6	61	16	36	3	7	10	55	340	6
Manes.01G076600.v6.1	176	22	203	107	194	97	62	108	39	34	166	118	106	22	152	111	113	8	52	22	99	67	140	138	89	64	68	131	29	86	67	63	92	74	77	107	110	104	62	89	102	156	66	19	59	71	78	114	61
Manes.01G076700.v6.1	0	0	0	0	0	0	0	0	0	0	0	0	0	0	0	0	0	0	0	0	0	0	0	0	0	0	0	2	0	0	0	0	0	0	0	0	0	0	0	0	0	0	0	0	0	0	0	0	0
Manes.01G076800.v6.1	0	1	8	0	3	1	2	4	0	0	0	2	0	1	0	1	0	0	1	0	0	0	10	5	0	0	1	5	0	0	1	0	3	3	0	0	2	9	2	0	0	3	0	0	1	0	0	5	0
Manes.01G076900.v6.1	22	5	28	36	45	31	28	17	17	19	23	20	24	8	29	17	28	3	21	3	15	28	15	53	20	11	26	13	15	25	9	19	20	34	26	29	21	21	9	13	15	41	26	9	22	14	20	14	22
Manes.01G077000.v6.1	0	1	4	17	12	3	7	16	10	11	10	10	3	1	11	2	20	0	5	1	7	15	7	16	7	2	10	4	2	6	2	7	7	23	13	7	6	5	1	17	2	14	3	3	9	6	11	8	7
Manes.01G077100.v6.1	0	0	0	2	0	0	0	0	0	0	0	0	0	0	0	0	0	0	0	0	0	1	0	1	0	0	0	0	0	0	0	0	0	2	1	0	0	0	0	1	0	0	0	0	0	0	0	0	0
Manes.01G077200.v6.1	1	1	21	17	7	6	5	14	12	6	6	5	7	3	8	5	12	1	3	1	3	4	25	12	1	2	10	2	2	1	4	2	11	14	6	1	7	14	4	3	6	10	9	4	2	4	16	21	9
Manes.01G077300.v6.1	10	2	5	11	44	9	6	6	2	0	5	10	5	3	3	2	13	1	1	3	3	2	13	9	2	2	6	4	11	5	8	5	8	12	6	9	4	3	2	10	5	0	7	2	2	4	4	3	19
Manes.01G077400.v6.1	6	0	39	28	16	23	3	26	17	3	19	6	24	3	4	19	18	2	8	0	22	6	73	15	9	13	25	7	7	7	10	3	24	10	2	21	34	5	6	3	23	8	15	6	1	12	30	27	25
Manes.01G077500.v6.1	6	1	17	16	16	9	5	17	12	10	16	6	5	4	11	16	22	1	4	4	12	18	15	8	8	4	8	10	7	12	4	16	9	22	2	13	7	12	1	18	11	21	11	7	5	15	6	23	9
Manes.01G077600.v6.1	0	0	0	2	0	0	0	0	0	0	0	2	1	0	0	0	0	0	0	0	0	0	1	11	0	0	1	1	0	0	0	0	0	0	0	0	1	1	0	4	0	0	0	0	0	3	1	0	2
Manes.01G077700.v6.1	1	3	16	9	0	0	1	13	0	1	0	1	13	0	1	2	2	1	2	0	1	0	15	6	3	1	5	1	2	7	1	4	12	14	4	1	2	6	2	2	2	13	13	3	1	0	9	2	2
Manes.01G077800.v6.1	0	0	0	0	0	0	0	0	0	0	0	0	1	0	0	0	0	0	0	0	0	0	0	3	0	0	0	0	0	0	0	0	0	0	0	0	0	0	0	0	0	0	0	0	0	0	0	0	0
Manes.01G077900.v6.1	0	1	1	7	0	0	0	0	0	0	0	0	0	0	0	0	4	0	1	0	0	1	0	0	0	0	1	0	0	1	0	2	0	2	0	0	0	1	0	0	0	1	1	3	0	0	3	0	0
Manes.01G078000.v6.1	0	0	6	7	0	0	1	2	0	1	0	0	13	0	0	0	0	0	0	0	0	0	4	0	2	0	1	0	0	10	0	0	5	3	1	0	0	3	0	0	0	1	1	2	0	0	0	5	2
Manes.01G078100.v6.1	20	15	6	21	147	8	18	3	11	53	4	31	5	8	11	6	81	11	34	24	3	10	5	23	44	10	165	10	9	194	3	35	2	32	40	1	127	24	28	58	4	86	3	2	20	1	313	7	190
Manes.01G078200.v6.1	1314	739	856	1941	3663	180	2296	62	701	4570	233	4836	140	623	3944	110	1599	327	1086	4867	125	389	39	2693	15628	279	1980	308	508	18434	335	705	51	916	8267	80	3850	112	823	4715	72	3537	339	274	7029	77	1808	95	1848
Manes.01G078300.v6.1	0	0	105	10	0	0	1	21	0	0	1	1	13	0	0	0	4	0	0	1	1	0	77	3	1	1	0	0	1	1	0	0	60	8	0	0	1	19	2	0	0	2	48	0	1	0	0	13	0
Manes.01G078400.v6.1	0	0	3	0	0	0	0	8	0	0	0	0	0	0	0	0	0	0	0	0	0	0	0	0	0	0	0	4	0	0	0	0	0	1	0	0	0	1	0	0	0	0	0	0	0	0	0	1	0
Manes.01G078500.v6.1	0	0	0	0	0	0	0	0	0	0	0	0	0	0	0	0	0	0	0	0	0	2	0	0	0	0	0	4	0	0	0	0	0	0	0	0	0	0	0	0	0	0	0	0	0	0	0	2	0
Manes.01G078600.v6.1	0	0	0	0	0	0	0	0	0	0	0	0	0	0	0	0	0	0	0	0	0	0	0	0	0	0	0	0	0	0	0	0	0	0	0	0	0	0	0	0	0	0	0	0	0	0	0	0	0
Manes.01G078700.v6.1	0	0	0	0	0	0	0	0	0	0	0	0	0	0	0	0	0	0	0	0	0	0	0	0	0	0	0	0	0	0	0	0	0	0	0	0	0	0	0	0	0	0	0	0	0	0	0	0	0
Manes.01G078800.v6.1	2	2	0	0	0	1	2	39	0	0	0	0	0	1	0	0	1	3	0	1	0	0	0	0	0	5	0	238	0	0	0	0	1	0	0	0	1	52	0	2	0	1	0	0	2	0	0	112	0
Manes.01G078900.v6.1	0	0	0	0	0	0	0	0	0	0	0	0	0	0	0	0	0	0	0	0	0	0	0	0	0	0	0	0	0	0	0	0	0	0	0	0	0	0	0	0	0	0	0	0	0	0	0	0	0
Manes.01G079000.v6.1	844	43	602	360	402	463	218	418	190	126	808	340	598	76	363	483	341	124	179	115	434	217	685	562	201	331	272	641	138	265	344	278	555	221	162	693	300	347	129	269	460	473	314	163	194	513	392	645	321
Manes.01G079100.v6.1	1	0	1	1	0	0	0	0	0	0	0	1	1	0	0	1	3	0	0	0	0	7	0	4	3	1	2	0	0	0	0	3	1	8	0	0	3	0	0	1	0	13	1	0	0	0	0	1	0
Manes.01G079200.v6.1	7	1	7	16	1	3	3	4	6	10	9	10	4	15	4	6	0	1	3	0	3	5	7	7	5	2	1	5	0	8	3	8	1	7	13	6	1	3	1	3	3	2	0	8	2	1	2	4	2
Manes.01G079300.v6.1	43	0	0	0	0	4	0	0	0	0	7	0	1	0	0	10	0	0	0	0	0	0	0	0	1	2	0	0	0	0	41	0	0	0	0	21	0	0	2	0	7	0	0	0	0	7	0	0	0
Manes.01G079400.v6.1	0	0	0	0	0	0	0	1	0	0	0	0	1	0	0	0	1	0	0	0	0	0	1	0	0	0	0	0	0	0	0	0	0	0	0	0	0	0	0	0	0	0	2	0	0	0	1	0	0
Manes.01G079500.v6.1	15	2	10	26	12	28	20	10	20	4	15	30	4	2	15	58	72	1	12	0	40	85	4	45	10	10	28	10	4	10	9	29	10	31	4	25	70	7	2	26	17	143	13	18	14	42	27	13	5
Manes.01G079600.v6.1	55	13	114	181	127	116	77	102	113	77	77	80	58	25	97	97	151	22	65	22	114	113	81	237	97	30	114	112	40	104	38	87	106	148	78	77	117	61	36	83	91	257	87	56	70	165	108	137	76
Manes.01G079700.v6.1	0	0	0	4	6	3	3	4	5	2	0	1	2	2	0	0	3	1	1	1	3	2	3	5	2	0	11	0	1	10	0	6	4	5	6	2	3	3	1	12	1	8	3	9	2	1	5	1	0
Manes.01G079800.v6.1	93	46	192	173	233	133	200	180	101	82	119	135	197	51	231	185	247	32	86	52	156	90	190	234	201	60	162	207	60	246	66	230	171	188	175	119	116	89	66	198	79	196	126	60	118	116	227	134	88
Manes.01G079900.v6.1	0	0	0	0	0	0	0	0	0	0	0	0	0	0	0	2	0	0	0	0	0	0	0	0	0	0	0	0	0	0	0	0	0	0	0	0	0	0	0	0	0	0	0	0	0	0	0	0	0
Manes.01G080000.v6.1	15	0	12	10	9	5	4	2	1	1	19	5	3	0	9	19	20	8	2	1	16	21	6	9	0	3	19	4	2	4	0	4	5	8	1	19	8	2	3	3	10	25	9	5	4	14	15	19	11
Manes.01G080100.v6.1	0	0	0	2	0	0	0	3	0	0	0	0	0	0	0	0	0	0	0	0	0	0	1	0	0	0	0	0	0	0	0	0	0	2	0	0	0	2	0	0	0	0	0	0	0	0	1	1	0
Manes.01G080200.v6.1	4	4	18	7	10	2	7	8	0	4	5	6	4	1	10	2	5	0	3	8	7	4	14	9	14	4	9	0	6	6	2	7	8	8	3	3	3	3	6	9	8	19	4	18	4	5	10	2	8
Manes.01G080300.v6.1	1	0	6	5	12	8	3	6	2	1	3	4	4	0	7	1	4	0	3	1	1	3	4	9	2	2	4	1	1	4	3	2	6	5	2	5	3	2	1	12	3	11	2	23	3	5	8	3	4
Manes.01G080400.v6.1	97	3	61	90	52	112	74	75	38	4	99	45	110	8	177	95	95	37	31	4	117	93	66	105	28	29	34	25	18	23	75	96	53	93	14	161	51	84	13	124	94	40	23	19	7	115	107	24	59
Manes.01G080500.v6.1	0	0	0	2	0	0	1	1	0	0	1	0	0	0	0	0	0	0	0	0	1	0	0	0	0	0	0	2	4	0	0	1	0	1	0	0	0	0	0	0	0	3	1	1	0	0	0	0	0
Manes.01G080600.v6.1	104	18	125	54	117	78	56	101	39	28	130	128	102	11	158	77	62	8	54	16	83	43	69	99	82	56	73	86	29	60	62	57	53	42	61	103	65	81	61	44	65	51	41	22	36	56	49	47	70
Manes.01G080700.v6.1	2	0	5	9	4	4	22	8	8	7	1	7	10	0	20	7	18	0	6	2	3	7	2	17	22	2	7	6	5	13	3	3	3	5	9	7	15	11	1	12	6	9	7	10	21	2	9	5	12
Manes.01G080800.v6.1	303	14	94	33	68	194	36	83	30	22	345	62	92	37	58	252	43	22	26	10	302	30	94	66	30	164	48	38	18	46	239	17	61	40	35	287	40	96	98	31	231	62	53	21	31	417	38	82	38
Manes.01G080900.v6.1	32	6	48	56	48	36	44	68	73	17	30	42	31	11	70	54	85	9	59	8	36	66	48	98	57	22	65	36	27	53	42	34	30	67	47	33	79	40	24	48	29	92	34	66	41	21	49	32	48
Manes.01G081000.v6.1	13	2	8	6	11	12	7	12	2	2	6	1	13	10	9	7	11	2	18	5	1	5	32	46	4	15	16	4	5	7	12	4	24	16	7	35	32	21	13	10	15	31	17	10	16	10	8	17	24
Manes.01G081100.v6.1	0	0	0	0	0	0	0	2	0	0	0	0	1	0	0	0	0	0	0	0	0	0	0	0	0	1	0	1	0	0	1	0	0	0	0	0	0	0	0	0	0	0	0	0	0	0	0	0	0
Manes.01G081200.v6.1	19	8	59	25	39	14	26	29	18	21	20	21	20	8	36	13	45	8	18	10	22	36	43	52	23	6	33	7	17	41	9	45	25	49	28	11	43	15	3	40	17	80	30	15	27	20	33	7	15
Manes.01G081300.v6.1	0	0	0	1	6	1	2	0	3	0	0	1	2	0	0	0	0	0	1	0	0	0	1	0	2	0	5	0	1	0	0	0	1	0	0	2	4	0	1	0	0	0	2	9	0	0	2	0	0
Manes.01G081400.v6.1	76	7	144	243	184	153	192	172	210	95	104	149	95	50	119	154	216	17	155	32	131	157	117	420	149	53	181	91	82	127	76	87	102	169	96	146	251	92	78	78	92	298	102	226	70	145	194	148	153
Manes.01G081500.v6.1	1	0	1	2	0	3	1	3	2	0	2	0	1	1	1	4	0	2	0	0	7	0	0	9	0	1	1	1	0	0	1	1	1	1	0	0	0	0	1	0	6	2	1	12	0	5	0	1	3
Manes.01G081600.v6.1	9	1	2	42	1	17	2	26	2	0	21	6	17	5	2	18	2	3	1	2	24	2	14	489	1	14	2	138	18	0	13	1	12	76	1	19	0	9	10	0	8	0	2	31	3	8	2	53	4
Manes.01G081700.v6.1	0	0	0	0	0	0	0	0	0	0	0	0	0	0	0	0	0	0	0	0	0	0	0	0	0	0	0	0	0	0	0	0	0	0	0	0	0	0	0	0	0	0	0	0	0	0	0	0	0
Manes.01G081800.v6.1	9	1	33	4	4	5	0	49	6	3	3	7	36	6	4	3	7	14	5	1	7	4	25	16	2	0	25	41	3	2	1	3	46	5	0	0	9	17	5	7	5	14	22	8	1	2	8	91	12
Manes.01G081900.v6.1	111	2	46	15	3	60	10	25	3	1	78	14	23	2	10	65	30	2	8	8	97	8	51	8	1	43	22	12	6	4	69	6	37	8	4	121	27	14	10	3	97	30	29	6	0	64	12	10	12
Manes.01G082000.v6.1	0	0	1	2	0	0	0	0	0	0	0	0	2	0	0	1	0	0	2	0	0	0	2	2	0	0	0	0	0	0	0	0	2	4	0	0	1	0	0	0	0	0	0	2	0	2	0	0	0
Manes.01G082100.v6.1	114	14	148	99	129	114	102	103	68	62	147	158	113	18	115	73	77	11	38	28	75	44	113	119	56	50	47	104	29	96	45	48	76	68	87	83	85	53	44	76	61	119	64	22	42	48	93	100	71
Manes.01G082200.v6.1	9	4	28	9	21	8	8	13	3	3	7	10	8	6	12	17	16	3	8	1	12	6	9	7	5	3	4	2	2	8	6	2	9	6	5	12	9	8	3	6	7	9	9	1	3	15	7	7	17
Manes.01G082300.v6.1	34	6	34	33	14	48	19	32	29	16	52	17	16	5	42	57	22	5	13	5	58	66	28	40	8	28	16	15	8	20	30	51	28	31	21	94	37	18	12	59	43	65	26	17	14	51	18	29	15
Manes.01G082400.v6.1	0	0	0	0	0	0	0	1	0	0	0	0	2	0	0	0	0	0	0	0	0	0	2	0	0	0	0	1	0	0	0	0	0	0	0	0	0	1	0	1	0	0	0	1	0	0	0	0	0
Manes.01G082500.v6.1	1	2	0	0	0	0	0	0	0	0	0	0	0	0	0	0	0	0	0	0	0	0	0	0	0	0	0	0	0	0	0	0	0	0	0	0	0	0	0	0	0	0	0	0	0	0	0	1	0
Manes.01G082600.v6.1	602	232	1410	617	1263	292	456	474	510	1101	737	1341	585	271	3986	278	500	171	321	1037	240	437	605	855	1721	423	426	167	247	1928	406	373	527	558	2937	353	423	339	493	1828	367	1025	557	125	1864	236	575	227	611
Manes.01G082700.v6.1	1177	100	1059	455	376	1269	462	805	212	206	2006	1000	818	168	704	1204	447	113	293	131	789	332	646	871	413	755	467	806	154	393	688	354	541	246	360	1480	368	563	328	462	666	493	447	134	366	1083	543	801	495
Manes.01G082800.v6.1	151	29	248	249	201	191	208	200	157	103	198	173	140	53	270	188	411	61	179	42	158	173	120	378	149	69	180	271	88	154	69	196	113	187	172	214	224	142	76	185	164	441	96	142	146	158	152	182	172
Manes.01G082900.v6.1	0	0	0	2	0	1	1	0	2	0	0	3	2	1	0	0	3	0	0	2	0	1	0	4	0	0	1	2	0	0	0	0	0	1	0	1	0	4	0	0	2	7	1	0	0	0	1	2	0
Manes.01G083000.v6.1	2	0	0	0	0	2	2	0	0	0	0	5	1	0	2	1	4	0	0	0	2	0	0	2	0	0	1	0	0	0	0	0	2	0	0	2	0	2	0	0	1	0	0	0	0	1	1	0	0
Manes.01G083100.v6.1	0	0	0	0	0	0	0	0	0	0	0	0	0	0	0	0	0	0	0	0	0	0	0	0	0	0	0	0	0	0	0	0	0	0	0	0	0	0	0	0	0	0	0	0	0	0	0	0	0
Manes.01G083200.v6.1	1	0	16	1	0	2	6	6	11	5	3	2	6	0	0	1	7	1	6	0	1	3	12	8	9	2	1	0	2	1	0	4	10	12	1	2	3	2	1	0	0	16	8	11	1	1	11	1	0
Manes.01G083300.v6.1	0	0	0	0	0	0	0	0	0	0	0	0	0	0	0	0	0	0	0	0	0	0	0	0	0	0	0	0	0	0	0	0	0	0	0	0	0	0	0	0	0	0	0	0	0	0	0	0	0
Manes.01G083400.v6.1	0	0	0	0	0	0	0	0	0	0	0	0	0	0	0	0	0	0	0	0	0	0	0	0	0	0	0	0	0	0	0	0	0	0	0	0	0	0	0	0	0	0	0	0	0	0	0	0	0
Manes.01G083500.v6.1	0	0	0	2	0	0	0	0	0	0	0	0	0	0	0	0	0	0	0	0	0	0	0	0	0	0	0	0	0	0	0	0	0	0	0	0	0	0	0	0	0	0	0	0	0	0	0	0	0
Manes.01G083600.v6.1	0	0	0	14	10	0	2	1	1	5	0	5	2	2	11	0	12	1	3	0	1	21	0	6	2	0	19	0	2	10	1	5	1	9	6	0	34	1	0	19	0	4	2	0	1	0	0	1	4
Manes.01G083700.v6.1	50	6	67	24	20	35	10	71	18	11	37	43	39	14	22	49	36	25	25	7	30	39	33	47	12	20	32	67	14	12	16	39	32	28	14	46	31	47	31	36	32	52	28	23	10	43	46	60	46
Manes.01G083800.v6.1	15	4	19	14	4	12	19	18	13	8	13	34	10	9	18	9	16	1	5	7	6	17	21	27	13	9	12	4	2	4	22	12	10	8	12	14	15	18	10	8	10	22	13	9	7	10	17	9	16
Manes.01G083900.v6.1	182	125	234	816	1373	112	465	283	1201	444	155	457	185	304	1109	108	411	45	529	271	72	165	208	1008	675	129	244	52	331	675	153	165	149	690	1052	151	351	133	268	425	82	689	151	276	660	65	231	159	792
Manes.01G084000.v6.1	0	0	0	0	0	1	0	0	1	1	0	0	0	0	0	0	1	0	0	0	0	0	0	0	0	0	0	2	0	0	0	0	0	1	0	0	1	0	0	0	0	0	1	3	0	0	1	0	0
Manes.01G084100.v6.1	33	2	40	37	59	48	34	34	12	8	46	54	43	5	37	34	36	4	47	14	24	20	49	82	40	47	63	45	20	33	53	19	36	13	20	44	55	46	14	54	46	91	47	46	33	18	48	43	59
Manes.01G084200.v6.1	36	7	83	45	117	41	57	62	54	39	54	92	51	15	90	50	54	13	75	14	20	50	44	101	58	16	64	16	38	38	23	39	44	55	61	23	62	39	33	44	26	96	51	122	36	25	33	20	56
Manes.01G084300.v6.1	45	7	70	43	84	53	70	32	35	23	44	129	43	21	148	33	43	3	33	16	38	63	48	94	70	31	72	52	20	30	27	42	31	74	107	51	89	51	21	48	40	115	30	30	38	35	53	53	82
Manes.01G084400.v6.1	1	0	0	3	0	1	1	1	1	0	1	2	0	2	1	2	0	0	0	0	0	0	1	3	0	0	2	2	0	0	0	0	0	1	1	0	0	3	0	0	1	1	0	0	1	1	1	0	0
Manes.01G084500.v6.1	75	13	224	47	115	48	209	52	38	35	31	154	199	45	429	34	246	11	28	48	68	26	185	45	171	39	197	225	18	188	147	93	106	87	189	53	131	90	43	58	86	291	114	37	166	3	194	107	50
Manes.01G084600.v6.1	126	88	158	312	352	262	360	295	235	111	271	449	226	119	465	198	447	37	168	38	179	315	174	508	211	86	423	550	99	137	63	232	154	247	178	103	346	237	98	233	138	659	121	118	161	106	169	138	213
Manes.01G084700.v6.1	129	11	78	139	47	336	164	189	138	112	107	64	128	22	117	354	150	18	41	17	362	210	99	105	69	44	112	304	59	80	81	163	160	178	35	325	157	64	48	76	252	372	71	49	35	246	134	168	19
Manes.01G084800.v6.1	0	0	0	1	0	3	0	0	0	1	0	0	0	0	0	4	0	0	0	0	5	14	1	5	1	0	0	0	0	0	0	3	0	18	0	3	1	0	0	10	4	1	1	2	0	2	1	0	0
Manes.01G084900.v6.1	205	9	193	61	128	136	107	154	39	26	281	149	187	20	196	111	80	54	40	40	96	71	154	121	52	112	69	80	31	42	180	81	144	55	64	194	55	92	62	100	151	88	119	26	53	81	69	77	86
Manes.01G085000.v6.1	0	0	0	0	0	0	0	1	0	0	0	0	0	0	0	0	0	1	0	0	0	0	0	48	1	0	0	0	0	0	0	0	1	0	0	0	0	0	0	0	0	0	0	0	0	0	0	1	0
Manes.01G085100.v6.1	0	0	1	1	0	1	0	0	1	0	1	0	0	2	0	0	0	0	0	0	0	0	1	0	0	0	2	0	0	0	0	1	1	0	0	0	3	0	0	0	0	0	0	0	0	0	0	0	0
Manes.01G085200.v6.1	12	0	12	37	26	5	6	11	6	2	3	9	5	5	8	11	17	13	5	2	5	7	12	68	1	1	7	7	6	2	12	24	22	8	3	33	12	12	6	16	14	16	27	3	2	3	6	8	10
Manes.01G085300.v6.1	0	0	0	0	0	0	1	1	0	0	0	7	0	0	0	0	0	0	0	0	0	0	0	0	0	0	1	0	1	1	0	0	1	0	0	0	0	0	1	0	0	3	0	0	0	0	1	0	0
Manes.01G085400.v6.1	5	8	13	118	37	2	6	9	14	5	7	25	10	8	78	15	9	8	29	2	9	39	20	88	13	8	10	13	29	1	1	81	21	18	5	2	9	4	28	85	3	39	22	39	7	2	44	23	14
Manes.01G085500.v6.1	0	0	0	0	0	0	0	0	0	0	0	0	0	0	0	0	0	0	0	0	0	0	0	0	0	0	0	0	0	0	0	0	0	0	0	0	0	0	0	0	0	0	0	0	0	0	0	0	0
Manes.01G085600.v6.1	0	0	0	10	0	1	1	0	1	0	0	0	1	1	0	2	2	3	2	1	1	0	0	14	0	0	3	1	1	0	2	1	0	4	0	1	1	1	2	0	2	4	2	0	0	0	0	4	0
Manes.01G085700.v6.1	19	5	134	47	103	33	40	37	13	4	58	50	59	5	71	36	55	5	17	17	20	18	53	69	31	17	49	78	17	48	21	46	46	31	9	27	37	51	12	55	45	70	54	3	15	24	62	54	28
Manes.01G085800.v6.1	0	0	7	0	0	1	0	3	1	0	0	3	2	0	0	1	0	0	0	0	0	3	2	2	0	0	1	1	0	0	0	0	0	0	0	2	1	1	1	2	1	1	0	0	0	1	1	4	0
Manes.01G085900.v6.1	6	0	5	0	3	7	4	4	4	3	8	2	2	0	0	0	2	1	0	0	3	5	10	4	1	1	8	0	1	0	6	1	5	4	5	6	2	3	4	10	10	1	6	1	1	2	1	3	1
Manes.01G086000.v6.1	15	0	18	14	8	16	13	26	5	0	22	12	9	6	15	16	20	2	4	4	12	10	15	9	5	9	6	9	8	15	9	11	20	6	4	38	12	16	10	3	16	23	4	14	1	16	6	13	14
Manes.01G086100.v6.1	0	1	13	13	4	4	10	27	6	2	2	8	13	4	0	8	44	1	9	2	2	0	18	11	10	1	15	8	5	0	3	1	44	4	1	1	10	8	2	3	2	8	28	0	1	0	20	13	1
Manes.01G086200.v6.1	405	197	592	236	745	262	417	394	296	212	523	668	444	179	825	257	311	83	355	203	179	239	403	772	663	271	267	117	238	464	269	249	256	308	603	245	269	247	440	330	199	497	362	194	410	347	396	236	621
Manes.01G086300.v6.1	0	0	0	0	0	0	2	0	0	0	0	0	0	0	0	0	0	0	0	0	0	0	0	0	0	0	0	0	0	0	0	0	0	0	0	0	0	0	0	0	0	0	0	0	0	0	0	0	0
Manes.01G086400.v6.1	78	12	130	214	114	120	85	173	96	53	132	54	121	39	140	209	150	40	74	21	144	238	118	359	109	52	133	493	110	65	53	132	195	153	49	216	157	132	13	145	190	297	93	61	75	99	211	342	73
Manes.01G086500.v6.1	2	1	8	6	10	1	7	6	11	7	7	13	4	3	7	0	9	0	0	2	3	9	2	17	6	2	5	11	2	9	1	6	6	10	1	2	6	7	1	14	1	24	4	7	2	1	18	8	8
Manes.01G086600.v6.1	0	0	0	0	0	0	0	0	0	0	0	0	0	0	0	0	0	0	0	0	0	0	0	0	0	0	0	2	0	0	0	0	0	0	0	0	0	0	0	0	0	0	0	0	0	1	0	0	0
Manes.01G086700.v6.1	1	0	5	1	0	0	5	1	0	1	3	5	4	1	2	2	0	0	0	0	0	2	1	1	0	4	3	0	2	2	0	1	0	3	1	0	2	0	2	3	0	0	5	5	1	0	2	0	3
Manes.01G086800.v6.1	46	0	14	1	8	44	1	15	1	1	57	2	10	0	0	52	7	0	0	1	31	1	8	2	2	35	0	7	0	1	32	0	6	0	0	57	2	6	6	2	34	0	13	0	1	29	1	6	0
Manes.01G086900.v6.1	2	1	2	0	2	8	4	3	11	5	2	4	3	0	5	3	24	12	3	1	3	22	4	8	9	2	18	2	3	2	0	8	12	3	2	5	3	2	2	5	6	51	4	2	3	6	17	6	3
Manes.01G087000.v6.1	46	2	2	2	23	9	5	3	0	4	24	7	4	0	6	3	2	4	23	2	2	2	5	14	18	36	8	0	1	7	47	0	5	1	5	9	17	1	10	3	3	2	6	13	0	1	9	0	11
Manes.01G087100.v6.1	65	5	41	8	7	29	8	27	3	4	90	23	23	0	12	50	2	4	4	8	38	8	24	6	17	40	4	15	4	15	31	5	13	4	14	75	9	13	20	8	51	7	13	0	4	67	7	16	8
Manes.01G087200.v6.1	18	1	42	31	12	21	13	41	16	12	33	26	21	2	32	13	18	4	17	6	12	10	30	24	21	15	36	19	8	29	14	13	22	21	19	9	30	17	16	23	28	33	19	6	14	13	46	10	16
Manes.01G087300.v6.1	0	0	40	4	0	7	4	14	0	1	12	2	13	0	1	0	1	2	0	1	0	1	25	6	0	2	4	0	1	0	0	1	14	2	1	3	3	6	2	5	3	10	27	0	0	2	1	7	1
Manes.01G087400.v6.1	143	46	140	224	325	197	135	308	114	64	229	361	224	41	340	166	222	20	152	46	164	208	260	379	138	81	257	219	94	125	70	224	150	170	120	122	185	180	136	378	167	307	138	178	112	169	188	215	224
Manes.01G087500.v6.1	68	12	72	226	182	110	163	61	157	82	79	126	53	33	348	115	212	15	135	21	103	159	62	307	107	46	113	96	72	127	52	111	52	215	131	66	87	47	48	185	76	250	57	90	116	50	94	69	43
Manes.01G087600.v6.1	0	0	0	0	0	0	0	0	4	1	0	0	0	0	0	0	0	0	0	0	0	0	0	0	0	0	2	0	2	0	0	1	0	4	0	0	1	0	0	0	1	1	1	3	0	1	0	0	0
Manes.01G087700.v6.1	55	10	66	186	170	99	135	113	166	93	72	135	61	64	259	121	212	16	186	32	79	101	60	267	147	31	150	57	70	134	35	81	56	164	166	32	159	55	65	127	30	219	46	154	118	123	94	108	202
Manes.01G087800.v6.1	7	6	5	95	292	7	6	197	28	0	16	1014	11	1082	658	5	7	27	111	14	3	239	7	1973	13	21	17	710	761	2	9	47	64	44	3	8	7	86	68	427	0	21	11	76	9	2	171	537	17
Manes.01G087900.v6.1	609	36	492	165	267	551	176	361	94	103	835	398	341	73	208	455	158	50	63	37	471	147	369	280	101	274	143	230	52	138	280	143	281	118	119	686	182	211	122	113	431	251	205	66	83	458	138	231	164
Manes.01G088000.v6.1	0	0	0	0	0	0	0	0	0	0	0	0	0	0	0	0	0	0	0	0	0	0	0	1	0	0	0	0	0	0	0	0	0	0	0	0	0	0	0	0	0	0	0	0	0	0	0	0	0
Manes.01G088100.v6.1	0	0	0	0	0	0	0	0	0	0	0	0	0	0	0	0	0	0	0	0	0	0	0	0	0	0	0	0	0	0	0	0	0	0	0	0	0	0	0	0	0	0	0	0	0	0	0	0	0
Manes.01G088200.v6.1	0	0	0	0	0	0	0	0	0	0	0	0	0	0	0	0	0	0	0	0	0	0	0	0	0	0	0	0	0	0	0	0	0	0	0	0	0	0	0	0	0	0	0	0	0	0	0	0	0
Manes.01G088300.v6.1	0	0	0	0	0	0	0	0	0	0	0	0	0	0	0	0	0	0	0	0	0	0	0	0	0	0	0	0	0	0	0	0	0	0	0	0	0	0	0	0	0	0	0	0	0	0	0	0	0
Manes.01G088400.v6.1	0	0	0	0	0	0	0	0	0	0	0	0	0	0	0	0	0	0	0	0	0	0	0	0	0	0	0	0	0	0	0	0	0	0	0	0	0	0	0	0	0	0	0	0	0	0	0	0	0
Manes.01G088500.v6.1	143	8	169	9	1	76	3	76	1	3	307	18	50	3	6	131	15	4	2	3	77	2	79	6	5	91	6	52	4	4	106	7	69	9	8	239	10	31	63	2	118	19	40	5	1	204	17	37	5
Manes.01G088600.v6.1	0	0	0	1	0	0	0	0	0	0	0	0	0	0	0	0	1	0	0	0	0	0	0	0	0	0	2	0	0	0	0	0	0	0	0	0	7	0	0	0	0	2	0	0	0	0	1	1	0
Manes.01G088700.v6.1	0	0	7	1	0	0	1	23	1	1	1	0	25	0	2	0	0	5	0	0	0	0	122	1	2	0	0	0	2	0	0	2	49	2	0	0	1	0	10	0	0	3	1	0	1	1	0	54	0
Manes.01G088800.v6.1	8	3	21	28	30	13	18	25	20	20	13	14	22	11	26	14	18	1	13	9	3	7	23	34	24	7	12	4	11	13	1	3	17	21	16	6	15	15	6	23	10	25	9	12	15	10	20	4	30
Manes.01G088900.v6.1	0	0	0	0	0	0	0	0	0	0	0	0	0	0	0	0	0	0	0	0	0	0	0	0	0	0	0	0	0	0	0	0	0	0	0	0	0	0	0	0	0	0	0	0	0	0	0	0	0
Manes.01G089000.v6.1	31	3	43	45	47	27	21	39	25	24	42	76	35	11	77	24	34	7	18	10	35	27	59	66	42	20	54	14	6	45	25	35	26	34	40	26	48	28	30	57	36	85	30	21	38	19	62	51	78
Manes.01G089100.v6.1	2	0	0	12	31	0	4	5	0	12	0	2	0	2	49	0	1	0	0	2	0	1	2	0	29	2	3	8	5	54	2	7	1	10	31	0	19	13	0	24	0	1	2	4	19	0	9	5	25
Manes.01G089200.v6.1	1	3	34	0	3	2	4	20	0	6	8	3	22	1	3	4	4	0	2	1	0	0	32	0	2	2	2	4	2	10	5	4	13	1	5	0	2	27	4	2	0	8	18	1	1	2	7	26	2
Manes.01G089300.v6.1	0	0	0	0	0	0	0	1	0	0	0	0	0	0	0	0	0	0	0	0	0	0	0	13	0	0	0	5	0	0	0	0	0	0	0	0	0	0	0	0	0	0	0	0	0	0	0	0	0
Manes.01G089400.v6.1	0	0	0	0	0	0	0	0	0	0	0	0	0	0	0	0	0	0	0	0	0	0	0	57	0	0	0	0	1	0	0	0	0	0	0	0	0	0	1	0	0	0	0	0	0	0	0	0	0
Manes.01G089500.v6.1	0	0	0	0	0	0	0	0	0	0	0	0	0	0	0	0	0	0	0	0	0	0	0	64	1	1	0	0	0	0	0	0	0	0	0	0	0	0	0	0	0	0	0	0	0	0	0	0	0
Manes.01G089600.v6.1	47	4	46	46	78	31	25	34	10	12	52	54	71	4	69	33	38	2	31	12	21	13	33	32	33	30	45	71	13	16	22	18	29	21	25	25	36	54	6	46	20	41	24	13	28	52	86	79	46
Manes.01G089700.v6.1	25	0	21	46	34	15	26	13	46	14	28	23	21	18	35	16	38	3	49	2	15	16	21	120	25	16	40	19	15	14	21	17	22	46	18	18	54	14	10	20	19	77	22	80	18	13	18	7	54
Manes.01G089800.v6.1	73	14	54	301	479	84	113	20	240	116	70	167	34	67	831	69	121	9	126	45	57	218	25	460	210	25	73	13	156	186	11	156	19	295	207	56	51	18	39	550	41	253	42	161	180	59	55	27	152
Manes.01G089900.v6.1	190	98	221	2924	9636	142	252	65	973	75	238	12107	164	228	5742	181	463	95	881	222	181	3386	85	1918	395	187	976	107	2004	173	61	6043	123	1152	50	140	522	59	455	2283	156	4524	391	578	163	99	4132	282	3395
Manes.01G090000.v6.1	0	0	0	0	0	0	0	0	0	0	0	1	0	0	0	0	0	0	0	0	0	0	0	0	0	0	0	0	0	0	0	3	0	0	0	0	0	0	0	0	0	0	0	0	0	0	0	0	0
Manes.01G090100.v6.1	2	1	11	17	12	3	11	11	8	3	9	16	11	4	20	7	10	2	2	5	11	1	9	13	10	4	2	6	5	7	1	4	4	10	13	3	4	7	12	2	5	10	6	9	14	14	11	8	21
Manes.01G090200.v6.1	4	0	5	2	0	1	0	3	1	0	5	0	6	0	0	6	0	1	0	0	2	2	4	0	0	2	0	0	0	6	4	1	2	4	1	11	1	0	0	0	6	3	2	1	0	10	0	0	0
Manes.01G090300.v6.1	1	0	0	2	0	0	0	1	0	0	0	0	0	0	3	1	1	0	0	0	2	0	2	40	0	0	0	0	1	0	0	0	0	0	0	3	0	1	0	0	0	0	3	0	0	0	0	1	0
Manes.01G090400.v6.1	918	255	2734	838	1349	1127	627	1714	549	508	1993	2345	1270	502	1389	1244	562	197	754	288	701	316	1361	1402	744	556	477	350	284	798	409	381	1058	521	934	721	552	991	788	746	654	769	1118	371	738	2204	1203	1298	1822
Manes.01G090500.v6.1	4	1	2	4	2	5	1	18	3	1	0	1	6	5	3	0	16	0	0	1	2	3	5	19	1	1	13	1	3	1	0	2	4	13	0	2	14	5	1	13	1	8	2	5	1	6	15	4	1
Manes.01G090600.v6.1	0	0	0	2	0	0	0	0	0	0	0	0	0	0	0	0	1	0	1	0	0	0	0	3	0	0	0	0	0	0	0	0	0	0	0	0	0	0	0	0	0	0	0	0	0	0	2	0	1
Manes.01G090700.v6.1	0	0	0	0	0	0	0	0	0	0	0	0	0	0	0	0	0	0	0	0	0	0	0	0	0	0	0	0	0	0	0	0	0	0	0	0	0	0	1	0	1	1	0	0	0	0	0	1	0
Manes.01G090800.v6.1	0	0	0	0	0	0	2	0	0	0	0	0	0	0	0	0	4	0	0	0	0	0	0	0	0	0	0	0	0	0	0	0	1	0	0	0	7	0	0	0	0	9	0	0	0	0	2	0	0
Manes.01G090900.v6.1	34	16	103	4	5	92	69	77	6	1	69	63	49	2	2	91	163	10	5	2	45	33	66	5	8	34	80	2	3	2	29	18	30	3	0	74	93	30	27	1	30	174	42	8	1	82	63	30	10
Manes.01G091000.v6.1	0	0	0	0	0	0	0	0	0	0	0	0	0	0	0	0	0	0	0	0	0	0	0	0	0	0	0	0	0	0	0	0	0	0	0	0	3	0	0	0	0	0	0	0	0	0	0	0	0
Manes.01G091100.v6.1	8	6	513	21	30	11	14	71	4	26	33	16	72	7	55	11	21	23	6	5	7	0	62	17	26	7	39	0	2	98	4	20	85	16	39	7	67	31	10	52	3	26	88	0	14	1	55	9	65
Manes.01G091200.v6.1	19	0	20	2	0	15	1	6	0	0	11	0	4	1	0	19	2	0	0	0	22	0	4	2	0	6	0	1	1	0	7	0	10	1	0	32	2	12	2	0	21	2	10	0	0	15	1	2	0
Manes.01G091300.v6.1	0	0	0	0	0	0	0	2	0	0	0	0	0	0	0	0	0	0	0	0	0	0	0	6	0	0	0	4	0	0	0	0	0	0	0	0	0	2	6	0	0	0	0	0	0	0	0	7	0
Manes.01G091400.v6.1	8	2	56	38	9	19	6	51	20	2	54	9	44	16	20	17	5	14	10	2	9	13	56	23	5	15	5	12	10	13	14	19	42	32	6	18	6	75	20	7	19	15	57	13	11	14	5	65	62
Manes.01G091500.v6.1	1	1	4	1	14	5	1	6	6	2	3	3	3	1	12	1	5	2	4	0	0	2	7	11	1	2	2	2	1	7	0	2	0	4	5	0	13	2	1	4	1	4	6	2	1	2	1	1	0
Manes.01G091600.v6.1	0	0	0	0	1	0	0	0	0	0	0	0	0	0	0	0	0	0	0	0	0	1	0	1	0	0	0	0	0	0	1	0	0	0	0	0	0	0	0	0	0	0	0	2	0	0	0	0	0
Manes.01G091700.v6.1	0	0	2	2	0	0	1	1	2	1	4	1	0	4	0	1	6	0	2	0	0	1	7	3	2	0	6	0	1	2	0	0	3	2	0	0	1	1	0	0	0	1	4	2	0	1	1	1	0
Manes.01G091800.v6.1	0	0	0	0	0	0	0	0	0	0	0	0	0	0	0	0	0	0	0	0	0	1	0	1	0	0	0	0	0	0	0	1	0	0	0	0	0	0	0	0	0	1	0	0	0	0	1	1	1
Manes.01G091900.v6.1	0	0	0	0	0	0	0	0	0	0	0	0	0	0	0	0	0	0	0	0	0	0	0	0	0	0	0	0	0	0	0	0	0	0	0	0	0	0	1	0	0	0	0	0	0	0	0	0	0
Manes.01G092000.v6.1	4	2	0	40	1	5	2	7	21	12	2	1	0	3	1	2	19	0	7	0	5	32	4	24	1	2	12	9	23	11	0	30	8	66	3	4	15	0	0	22	3	90	0	17	12	5	12	2	0
Manes.01G092100.v6.1	6	3	19	35	47	12	11	10	28	15	24	29	11	14	39	8	10	8	35	5	5	38	15	69	19	9	24	19	11	13	10	5	13	27	15	8	10	14	14	13	14	19	13	21	13	9	9	4	22
Manes.01G092200.v6.1	2	1	6	5	1	0	0	1	0	0	3	0	2	0	1	4	0	2	0	0	4	2	2	0	0	6	0	3	0	0	9	2	2	0	0	3	0	2	0	0	4	1	2	0	0	2	1	2	7
Manes.01G092300.v6.1	5	2	4	14	13	7	0	5	9	0	16	21	9	0	24	12	7	0	12	0	12	16	4	20	0	5	1	2	9	3	10	43	3	4	1	10	3	0	7	37	20	9	10	9	1	5	5	2	6
Manes.01G092400.v6.1	53	10	60	30	38	47	43	78	39	12	58	59	69	9	64	47	43	10	19	14	30	47	41	52	20	26	27	147	17	32	48	67	42	37	23	64	48	42	34	30	52	54	22	16	21	37	38	51	20
Manes.01G092500.v6.1	0	0	1	0	0	0	1	3	0	0	0	1	7	0	0	0	1	0	0	0	0	0	7	0	0	0	0	1	0	0	0	0	3	0	0	0	0	0	0	0	0	0	1	0	0	0	0	6	0
Manes.01G092600.v6.1	7	3	28	1	0	13	0	35	0	0	14	0	48	0	1	8	1	19	0	0	7	4	33	0	3	6	2	23	2	1	2	1	41	1	0	15	2	15	8	0	19	1	57	2	0	1	2	21	0
Manes.01G092700.v6.1	264	66	323	79	102	192	127	220	56	43	284	336	130	58	162	198	114	16	54	39	135	46	169	142	102	154	109	140	35	116	182	67	124	49	121	224	110	205	183	63	135	115	104	26	95	123	78	126	113
Manes.01G092800.v6.1	0	0	0	0	0	0	0	0	0	0	0	0	0	0	0	0	0	0	0	0	0	0	0	0	0	0	0	0	0	0	0	0	0	0	0	0	0	0	0	0	0	0	0	0	0	0	0	0	0
Manes.01G092900.v6.1	3	0	24	25	7	2	7	6	10	13	3	3	6	8	11	6	34	5	11	5	2	9	8	23	16	1	18	10	4	19	1	8	7	10	7	1	8	8	1	12	7	40	9	22	8	0	3	6	11
Manes.01G093000.v6.1	0	0	0	6	0	3	6	3	3	1	4	0	2	1	2	0	3	0	2	1	0	2	5	10	0	1	4	2	0	3	0	3	8	8	2	2	3	2	1	1	0	5	4	0	1	2	5	1	1
Manes.01G093100.v6.1	0	0	3	1	2	2	2	6	1	0	0	1	2	2	0	0	3	0	2	1	1	4	3	1	1	0	4	0	0	1	0	0	4	4	2	0	5	1	0	7	1	6	3	0	2	1	0	4	0
Manes.01G093200.v6.1	7	13	7	47	29	8	59	280	68	1	4	95	79	42	29	5	45	32	86	13	2	125	38	391	16	14	80	885	90	2	4	8	299	19	5	4	41	96	76	5	5	115	3	38	7	0	32	945	7
Manes.01G093300.v6.1	20	2	40	3	0	16	0	24	3	0	42	0	17	0	0	14	0	0	0	0	3	0	23	4	0	15	0	0	0	0	23	0	10	3	0	14	1	16	14	0	34	1	16	1	0	10	2	12	0
Manes.01G093400.v6.1	374	25	140	155	90	568	207	185	107	42	258	217	118	21	73	310	180	30	29	27	367	184	136	181	68	92	187	142	50	65	169	216	122	146	56	354	175	99	94	126	323	296	124	69	38	421	141	199	64
Manes.01G093500.v6.1	2	0	0	11	0	5	1	2	1	0	0	0	1	0	3	6	0	0	1	0	10	1	0	1	1	0	0	1	4	0	0	0	0	1	0	3	1	0	0	0	3	4	1	0	0	7	0	0	0
Manes.01G093600.v6.1	0	0	0	0	0	0	0	0	0	0	0	0	0	0	0	0	0	0	0	0	0	0	0	0	0	0	0	0	0	0	0	0	0	0	0	0	0	0	0	0	0	0	0	0	0	0	0	0	0
Manes.01G093700.v6.1	4	0	5	2	0	1	1	0	0	0	0	1	0	1	2	8	1	0	1	0	5	1	2	1	0	1	0	0	1	0	0	6	0	0	1	1	4	0	0	1	2	7	0	5	1	2	4	2	0
Manes.01G093800.v6.1	3	1	1	121	11	1	1	0	15	1	1	2	2	15	9	0	0	1	31	1	1	0	1	299	3	1	1	0	7	4	1	0	2	38	6	1	2	0	7	11	1	0	4	12	7	1	0	1	2
Manes.01G093900.v6.1	0	0	0	0	0	0	0	0	0	0	0	0	0	0	0	0	0	0	0	0	0	0	0	0	0	0	0	0	0	0	0	0	0	0	0	0	0	0	0	0	0	0	0	0	0	0	0	0	0
Manes.01G094000.v6.1	0	1	0	0	0	0	0	1	0	0	0	0	0	0	2	0	0	0	1	0	2	1	0	0	0	0	0	0	1	0	0	0	0	0	0	0	0	0	0	1	1	3	0	0	0	0	0	0	1
Manes.01G094100.v6.1	1	1	3	173	4	10	1	11	12	1	3	2	3	24	4	3	0	0	38	6	3	0	7	272	2	3	2	1	16	1	1	0	9	20	4	1	0	4	2	43	1	2	1	6	15	1	2	0	8
Manes.01G094200.v6.1	80	4	33	2	2	206	0	80	1	0	171	6	49	1	0	138	3	1	0	0	115	3	53	2	1	51	4	85	4	0	75	3	60	0	0	102	5	48	33	0	103	7	28	1	1	88	0	65	1
Manes.01G094300.v6.1	33	3	45	18	61	38	23	31	12	6	44	56	32	8	31	24	45	7	8	4	27	29	38	45	23	13	40	30	11	31	21	19	29	11	28	44	37	16	12	17	19	58	33	8	20	26	25	34	27
Manes.01G094400.v6.1	2	0	0	1	0	2	2	1	0	0	1	1	2	0	4	1	4	0	3	0	2	0	0	5	0	1	10	6	0	2	0	0	1	0	0	1	1	0	1	2	0	6	0	6	1	2	1	5	0
Manes.01G094500.v6.1	3	3	12	1	0	2	1	7	0	0	1	4	8	0	6	5	1	0	0	1	1	3	2	2	2	1	1	0	0	4	0	3	5	2	3	6	1	6	1	7	1	8	2	4	0	1	4	4	3
Manes.01G094600.v6.1	1035	32	284	29	43	511	8	1016	22	109	1316	25	655	29	36	722	24	13	11	33	514	16	182	14	53	572	32	1242	20	159	595	7	318	15	59	1548	47	692	189	25	953	23	128	17	57	601	9	377	11
Manes.01G094700.v6.1	63	14	311	107	120	78	73	111	107	83	135	107	168	44	176	106	50	6	34	16	90	44	170	95	41	40	62	39	30	118	45	82	227	105	125	95	31	35	49	74	70	69	110	20	60	81	78	44	35
Manes.01G094800.v6.1	6	3	10	47	20	2	11	1	27	14	11	16	1	10	32	7	13	2	25	3	4	37	0	71	27	5	15	0	19	17	1	8	7	70	22	0	26	2	6	36	7	20	4	40	24	1	11	0	13
Manes.01G094900.v6.1	0	0	1	0	0	0	0	0	0	0	0	0	0	0	0	0	0	0	0	0	0	0	2	0	0	0	0	0	0	0	0	0	0	0	0	0	0	0	0	0	0	0	0	0	0	2	0	0	0
Manes.01G095000.v6.1	0	1	0	1	0	0	0	0	0	2	0	0	0	0	3	0	0	0	0	0	0	0	0	0	0	2	0	0	0	6	1	1	0	0	2	0	0	0	1	0	0	0	0	0	0	0	0	0	0
Manes.01G095100.v6.1	0	0	0	0	0	0	0	0	1	0	0	0	0	0	0	0	0	0	0	0	0	0	0	0	0	0	0	0	0	0	0	0	0	0	0	0	0	0	0	0	0	0	0	0	0	0	0	0	0
Manes.01G095200.v6.1	0	0	0	2	0	0	0	2	0	0	0	0	0	0	0	0	0	0	0	0	0	0	0	1	0	0	0	0	0	0	0	0	0	1	0	0	0	0	0	0	0	0	0	0	0	0	0	0	0
Manes.01G095300.v6.1	8	6	85	7	6	4	3	390	3	2	13	12	157	8	3	2	3	68	0	7	4	7	113	133	1	14	4	721	2	1	5	2	147	1	0	2	1	493	16	2	2	12	57	1	1	0	5	692	1
Manes.01G095400.v6.1	0	0	4	2	0	2	5	107	7	1	1	0	23	2	0	0	0	2	0	1	1	5	12	7	0	1	4	183	5	0	3	1	53	0	0	0	4	30	4	1	3	11	11	2	1	0	0	28	0
Manes.01G095500.v6.1	27	17	41	55	81	47	32	76	44	22	36	50	24	26	53	52	67	21	72	26	22	32	39	126	50	25	58	31	19	22	30	22	31	33	23	16	65	56	35	37	16	123	33	55	24	39	46	52	94
Manes.01G095600.v6.1	0	0	0	0	0	0	0	0	0	0	0	0	0	0	0	0	0	0	0	0	0	0	3	0	0	0	0	0	0	0	0	0	1	0	0	0	0	0	0	0	0	0	0	0	0	0	0	0	0
Manes.01G095700.v6.1	0	1	2	0	0	0	0	4	0	0	0	0	1	0	2	0	0	0	0	0	0	0	5	0	0	0	0	2	0	0	0	0	4	0	0	0	0	1	0	0	0	0	1	0	0	0	0	14	0
Manes.01G095800.v6.1	16	4	14	16	14	20	8	13	2	1	18	14	4	7	17	15	24	2	5	1	23	9	7	17	3	6	20	8	2	2	8	4	2	11	3	8	13	6	6	2	15	13	4	14	3	2	7	9	8
Manes.01G095900.v6.1	19	1	15	1	0	13	1	19	0	0	15	8	5	1	0	9	3	10	0	0	12	16	15	0	0	8	6	14	0	0	24	8	16	2	0	23	2	5	1	1	6	11	5	0	2	4	5	7	0
Manes.01G096000.v6.1	4	0	48	1	0	7	4	23	7	2	17	0	11	0	0	5	5	3	0	0	5	1	34	0	1	4	9	1	0	4	1	5	39	10	2	6	2	3	1	4	3	24	20	0	0	8	3	10	3
Manes.01G096100.v6.1	129	5	79	2	2	96	20	22	7	0	146	1	37	1	1	118	19	9	1	1	116	9	42	1	1	70	18	7	2	4	101	12	53	3	1	139	13	9	9	2	81	26	33	3	0	174	16	7	1
Manes.01G096200.v6.1	14	0	4	0	0	0	0	7	0	0	23	0	12	0	0	34	5	0	0	2	13	1	4	0	0	3	3	11	0	0	0	0	6	0	0	14	2	22	0	0	9	3	4	0	0	14	4	14	0
Manes.01G096300.v6.1	3	0	13	9	14	6	13	9	2	1	6	5	9	3	9	12	4	2	4	1	3	4	6	8	3	1	4	2	5	1	2	0	5	1	5	8	8	2	4	2	1	12	8	6	5	3	6	12	14
Manes.01G096400.v6.1	27	7	91	31	37	27	20	47	23	14	53	21	46	9	31	22	20	9	15	1	33	16	85	27	18	16	32	29	16	43	23	27	50	34	23	31	16	28	19	32	18	44	57	6	20	30	38	36	14
Manes.01G096500.v6.1	0	0	0	0	0	0	0	0	0	0	0	0	0	0	0	0	0	0	0	0	0	0	0	0	0	0	0	0	0	0	0	0	0	0	0	0	0	0	0	0	0	0	0	0	0	0	0	0	0
Manes.01G096600.v6.1	93	2	0	0	0	88	4	5	0	0	26	0	5	1	0	10	0	0	1	0	37	0	11	0	0	19	2	1	0	0	35	0	3	0	0	56	1	0	3	0	11	0	1	1	0	18	0	1	0
Manes.01G096700.v6.1	0	0	0	0	0	0	0	0	0	0	0	0	0	0	0	0	0	0	0	0	0	0	0	0	0	0	0	0	0	0	0	0	0	0	0	0	0	0	0	0	0	0	0	0	0	0	0	0	0
Manes.01G096800.v6.1	42	12	85	25	55	1	14	11	14	72	12	19	52	35	184	29	63	33	30	30	13	1	46	15	168	15	62	38	10	145	10	1	9	13	125	11	46	36	20	61	8	54	25	25	98	52	42	72	38
Manes.01G096900.v6.1	0	0	0	0	0	0	0	0	0	0	0	0	0	0	0	0	0	0	0	0	0	0	0	0	0	0	0	0	0	0	0	0	0	0	0	0	0	0	0	0	0	0	0	0	0	0	0	0	0
Manes.01G097000.v6.1	0	0	3	0	0	0	0	1	0	0	0	0	5	0	1	0	1	0	0	0	0	0	0	0	1	0	1	2	0	1	2	0	0	0	0	0	1	1	0	0	0	0	0	0	0	0	0	1	0
Manes.01G097100.v6.1	0	0	0	0	0	0	0	0	0	0	0	0	1	0	0	0	0	0	0	0	0	0	0	0	0	0	0	0	0	0	0	0	0	0	0	0	0	0	0	0	0	0	0	0	0	0	0	0	0
Manes.01G097200.v6.1	1	0	98	1	10	4	1	17	1	0	14	6	24	0	2	0	2	0	2	0	1	0	20	1	1	4	1	2	0	4	3	1	35	0	1	3	0	16	8	5	6	2	37	0	1	0	1	11	1
Manes.01G097300.v6.1	0	0	0	0	0	0	1	1	0	0	0	0	0	0	0	0	4	0	0	0	0	0	0	0	0	0	0	0	0	0	0	0	0	1	1	0	3	5	0	6	0	0	2	0	3	1	0	1	0
Manes.01G097400.v6.1	248	23	239	179	165	184	182	179	142	113	251	284	213	150	245	240	133	55	178	53	219	137	150	361	76	133	162	90	53	101	250	59	129	153	128	194	156	154	74	90	157	212	126	146	88	230	129	167	263
Manes.01G097500.v6.1	48	9	29	21	29	65	21	122	25	12	71	27	98	4	28	65	59	4	24	4	59	21	123	75	16	50	33	18	6	5	45	3	81	21	17	82	50	29	26	6	62	57	13	4	15	40	24	82	9
Manes.01G097600.v6.1	2	5	15	13	29	16	11	10	5	3	2	11	5	1	20	10	17	1	7	1	16	33	16	28	4	8	25	6	12	18	3	31	5	21	16	11	16	8	3	73	10	54	20	9	9	8	33	11	4
Manes.01G097700.v6.1	956	252	3439	1088	1859	1015	627	1488	567	518	2280	2275	998	243	1808	1209	767	174	453	371	734	553	1108	1809	1001	652	618	504	419	1049	554	731	927	682	909	788	553	817	619	1326	771	976	1149	390	813	1530	891	927	1037
Manes.01G097800.v6.1	0	0	44	3	7	1	4	4	0	1	8	1	5	0	1	0	3	0	1	0	1	0	21	8	0	4	1	2	3	0	1	1	13	1	1	1	7	2	5	3	2	1	19	0	3	1	7	3	0
Manes.01G097900.v6.1	496	172	478	363	308	499	273	578	132	90	776	498	468	54	513	525	537	69	185	128	441	145	495	525	296	364	737	600	112	553	393	373	339	234	416	548	620	577	411	717	556	660	411	52	351	461	670	609	455
Manes.01G098000.v6.1	15	1	40	15	32	12	17	27	19	10	18	18	15	4	16	9	36	4	15	6	23	32	22	27	8	9	26	13	9	9	4	21	27	18	8	18	18	5	8	25	16	44	19	8	11	13	14	19	18
Manes.01G098100.v6.1	53	14	78	20	88	16	27	46	20	20	58	59	50	7	58	36	40	3	21	8	22	9	50	53	28	35	42	19	8	26	32	15	28	14	18	29	22	40	15	21	37	56	29	8	21	19	20	37	59
Manes.01G098200.v6.1	40	40	273	20	22	52	65	123	27	23	85	113	152	71	54	36	51	21	32	23	33	35	117	106	48	63	34	47	20	57	43	29	82	40	57	42	46	141	95	36	31	83	149	32	39	46	46	97	84
Manes.01G098300.v6.1	0	1	12	1	4	2	5	5	1	5	5	7	12	0	10	0	8	0	4	0	0	1	5	5	2	2	3	1	0	2	7	2	14	0	5	2	4	6	0	2	3	4	7	0	1	3	2	5	4
Manes.01G098400.v6.1	17	4	60	16	14	31	16	52	4	9	28	36	32	5	26	26	19	3	15	3	17	12	37	36	13	11	24	30	9	24	13	7	28	17	14	26	21	57	11	10	20	34	22	3	10	21	29	32	35
Manes.01G098500.v6.1	39	9	62	73	95	60	30	50	43	3	89	76	40	27	56	48	75	4	44	11	53	51	53	155	37	27	52	73	40	19	32	54	36	52	13	52	38	41	29	47	55	73	33	34	19	25	49	47	55
Manes.01G098600.v6.1	220	10	79	57	94	249	93	61	70	57	176	80	51	9	161	233	80	9	46	14	147	35	54	95	68	68	68	32	26	66	122	50	29	34	55	228	77	49	47	41	121	120	38	53	43	152	78	46	100
Manes.01G098700.v6.1	0	0	3	1	0	1	0	0	0	0	2	0	0	0	0	0	1	0	0	0	1	0	0	0	0	0	0	0	0	1	0	0	1	0	0	0	3	0	1	2	2	1	0	6	0	0	2	0	0
Manes.01G098800.v6.1	0	0	0	0	0	0	0	0	0	0	0	0	0	0	0	0	1	0	2	0	0	2	0	0	0	0	0	0	0	0	0	1	0	1	0	0	0	0	1	0	0	0	0	0	0	1	2	0	0
Manes.01G098900.v6.1	0	0	0	0	0	0	0	0	0	0	0	0	0	0	0	0	0	0	0	0	0	0	0	0	0	0	0	0	0	0	0	0	0	0	0	0	0	0	0	0	0	0	0	0	0	0	0	0	0
Manes.01G099000.v6.1	12	1	5	8	15	5	4	2	0	0	6	4	6	3	4	1	3	0	26	2	1	2	4	22	10	4	14	5	8	2	7	1	2	1	4	1	22	1	10	10	3	16	3	22	1	1	5	7	6
Manes.01G099100.v6.1	24	3	10	18	9	50	23	27	21	5	23	10	12	2	6	47	32	2	8	2	49	46	15	13	4	14	39	5	5	4	17	25	15	34	5	43	30	4	7	8	32	52	11	12	3	43	25	7	8
Manes.01G099200.v6.1	156	15	164	298	212	230	237	140	254	114	193	113	167	58	196	228	364	23	104	36	192	147	220	465	199	81	293	150	90	166	85	157	177	260	169	180	293	79	42	159	184	439	127	178	158	154	178	101	105
Manes.01G099300.v6.1	5	0	14	2	0	1	6	9	4	12	1	3	7	0	5	7	26	1	0	2	6	2	11	0	12	1	27	0	0	26	0	14	1	2	6	7	63	9	3	42	4	23	15	0	12	2	4	3	1
Manes.01G099400.v6.1	19	11	31	80	52	42	51	44	81	24	42	20	36	22	80	40	112	8	36	3	31	116	33	98	63	6	66	29	29	43	11	81	38	99	41	33	39	33	18	67	26	143	19	51	34	19	51	32	37
Manes.01G099500.v6.1	30	9	78	50	33	49	17	109	27	45	85	21	57	1	56	65	41	5	20	3	50	32	114	69	14	14	39	34	29	19	21	23	70	41	20	42	20	60	10	40	47	65	39	11	27	55	45	65	17
Manes.01G099600.v6.1	2	1	3	3	1	0	0	0	0	0	1	0	0	0	1	4	2	0	0	0	1	2	3	2	0	0	1	0	0	1	1	0	1	0	0	0	0	2	0	2	0	4	0	0	0	1	4	3	0
Manes.01G099700.v6.1	31	2	28	2	0	26	17	31	0	0	120	21	65	3	1	22	9	11	0	1	23	5	74	1	3	47	1	25	0	0	50	6	88	0	0	45	5	24	11	0	53	11	36	0	1	59	1	28	1
Manes.01G099800.v6.1	0	0	1	0	1	0	0	0	0	0	0	1	0	0	0	0	0	0	0	0	0	0	0	5	0	0	0	0	0	0	0	1	0	0	1	1	0	1	0	0	0	2	0	0	0	0	2	0	0
Manes.01G099900.v6.1	169	20	200	203	204	269	99	151	103	47	336	267	143	43	172	271	107	22	74	14	183	171	176	239	62	177	171	115	60	55	99	183	152	123	64	200	128	69	46	111	155	262	91	74	66	193	232	119	242
Manes.01G100000.v6.1	37	5	303	37	95	24	18	56	24	45	123	41	65	20	50	24	45	15	33	16	19	8	96	78	79	23	46	33	18	177	11	8	55	30	63	16	44	58	28	33	25	62	70	15	56	10	31	65	66
Manes.01G100100.v6.1	81	14	128	38	108	40	44	39	19	23	60	130	57	21	97	44	46	33	30	19	36	35	60	61	72	30	53	15	10	39	51	30	38	25	51	65	82	56	57	76	27	63	53	18	39	47	59	36	68
Manes.01G100200.v6.1	5	4	7	2	5	9	3	8	1	0	6	23	3	0	5	1	2	1	3	0	4	1	5	5	5	1	6	4	0	9	5	4	6	2	4	11	10	2	7	4	2	5	11	2	2	4	5	5	6
Manes.01G100300.v6.1	0	0	0	1	0	1	0	0	0	0	0	0	0	0	0	0	0	0	0	0	0	0	0	0	0	0	0	0	0	0	0	0	0	0	0	0	0	1	0	0	0	0	0	0	0	0	0	1	0
Manes.01G100400.v6.1	18	9	15	54	43	52	58	47	33	6	40	160	42	29	19	25	53	10	61	0	29	56	17	178	6	16	49	69	36	1	9	31	29	48	2	17	38	37	29	16	14	95	20	23	5	24	15	85	44
Manes.01G100500.v6.1	3	1	10	1	7	5	3	5	2	1	11	3	2	0	3	4	5	1	11	0	5	2	3	8	5	1	9	8	0	0	4	1	5	0	1	5	6	4	0	2	5	2	6	2	0	5	6	9	7
Manes.01G100600.v6.1	0	0	0	0	0	0	0	0	0	0	0	0	0	0	0	0	1	0	0	0	0	0	0	0	0	0	0	0	0	0	0	0	0	0	0	0	0	0	0	0	0	0	0	0	0	0	0	0	0
Manes.01G100700.v6.1	0	0	3	0	0	0	0	2	0	0	0	0	3	0	0	1	1	2	0	0	0	0	2	2	2	0	0	0	0	0	1	0	0	0	1	0	0	5	0	0	0	0	2	0	1	0	0	0	1
Manes.01G100800.v6.1	0	0	2	4	5	2	5	1	1	0	0	2	3	0	0	0	3	0	1	0	0	2	0	0	0	1	0	3	0	0	0	2	1	1	0	0	0	0	0	0	0	1	0	2	2	0	0	1	1
Manes.01G100900.v6.1	388	129	375	199	676	192	206	252	141	190	353	421	205	169	633	294	148	61	237	294	199	97	150	429	568	174	136	158	124	404	238	78	98	152	379	220	167	201	330	143	178	207	173	112	515	318	160	248	477
Manes.01G101000.v6.1	1	0	1	0	2	1	0	0	0	0	0	1	0	0	0	0	0	0	0	0	0	0	0	0	0	0	0	0	0	0	0	0	0	0	0	0	0	1	0	0	0	0	1	0	0	0	0	0	0
Manes.01G101100.v6.1	0	0	0	0	0	0	1	0	0	0	0	0	0	0	0	0	0	0	0	0	0	0	0	0	0	0	0	0	0	0	0	0	0	0	0	0	0	0	0	0	0	0	0	0	0	0	0	0	0
Manes.01G101200.v6.1	207	66	516	137	278	117	121	246	127	152	328	497	178	60	551	213	126	43	137	107	199	108	181	231	261	150	158	91	40	255	187	74	138	100	265	198	103	116	172	134	177	182	134	41	196	150	163	129	252
Manes.01G101300.v6.1	27	15	19	18	107	13	17	123	1	10	28	28	144	11	88	15	25	11	28	26	14	3	591	35	47	24	18	46	10	27	12	9	150	8	30	4	9	244	64	26	6	13	3	11	60	3	6	241	54
Manes.01G101400.v6.1	6	4	27	9	46	1	0	11	0	1	7	7	18	3	51	3	3	0	4	5	8	3	56	22	7	2	6	4	2	4	2	0	7	4	0	0	0	7	7	0	1	12	6	1	4	3	10	19	37
Manes.01G101500.v6.1	1262	31	132	27	52	519	11	222	53	17	980	23	262	40	27	762	21	65	13	25	568	16	312	19	31	580	11	216	21	22	364	7	164	28	5	1518	33	236	129	36	1741	25	61	7	17	839	21	328	24
Manes.01G101600.v6.1	5	2	50	5	3	3	9	4	2	4	4	5	8	0	0	13	7	3	4	2	7	0	28	9	3	6	16	1	2	7	3	5	2	1	3	6	5	9	1	13	10	23	20	0	3	4	6	2	14
Manes.01G101700.v6.1	62	1	33	19	31	5	25	6	11	7	9	7	7	2	25	21	82	5	22	11	62	13	45	6	51	13	28	25	8	31	0	10	5	24	13	20	19	16	8	19	63	58	49	23	25	17	48	15	24
Manes.01G101800.v6.1	3	0	0	0	0	3	1	3	0	1	1	0	0	0	0	3	0	0	0	0	1	0	0	0	0	0	0	0	0	0	2	0	0	0	0	2	0	0	0	0	0	0	0	0	0	1	0	0	0
Manes.01G101900.v6.1	13	0	4	0	0	28	6	0	1	0	10	0	1	0	1	11	3	0	5	0	3	1	2	1	0	1	1	0	0	0	11	0	1	5	0	11	0	0	2	1	5	1	0	0	0	6	1	1	1
Manes.01G102000.v6.1	572	10	143	97	43	235	107	29	28	10	136	34	50	14	22	295	148	32	76	37	513	107	187	97	59	264	166	33	27	25	114	36	53	38	8	399	83	23	64	22	676	352	156	67	26	338	163	67	67
Manes.01G102100.v6.1	83	5	5	59	46	29	7	12	10	4	0	2	1	1	2	74	81	4	36	3	156	163	12	94	58	13	45	6	20	10	1	22	0	58	0	8	2	3	10	13	124	215	15	73	25	91	44	25	23
Manes.01G102200.v6.1	4	0	0	0	0	9	5	0	0	0	6	2	2	0	0	2	0	2	1	0	0	0	0	2	0	1	2	0	1	0	5	4	2	0	0	5	5	1	3	3	2	2	0	0	0	3	2	6	0
Manes.01G102300.v6.1	307	16	390	30	95	81	100	48	17	51	105	58	58	18	118	150	122	42	21	46	183	15	327	11	112	208	55	12	10	146	45	114	106	57	98	232	148	67	60	162	552	174	323	21	55	190	200	103	74
Manes.01G102400.v6.1	26	0	5	27	25	42	15	5	15	4	14	18	2	3	4	50	44	0	13	1	51	36	10	13	12	15	38	1	9	13	11	22	7	22	6	14	23	7	11	15	27	94	21	22	11	33	23	12	15
Manes.01G102500.v6.1	36	1	6	13	5	6	0	0	0	0	9	2	0	0	0	91	6	2	4	0	140	42	1	16	0	15	9	1	2	4	4	0	0	1	0	25	3	0	5	5	112	66	10	5	0	48	6	2	2
Manes.01G102600.v6.1	1	2	1	27	0	10	12	44	26	0	3	9	14	10	7	7	41	2	23	1	14	14	7	49	1	3	36	154	3	1	3	4	17	38	1	0	29	41	0	1	5	67	3	1	4	5	46	104	3
Manes.01G102700.v6.1	61	6	12	21	1	17	8	28	5	1	40	5	31	1	2	15	14	0	10	4	14	11	18	38	4	13	23	27	4	5	55	2	13	7	2	33	14	43	10	10	13	48	4	4	2	14	23	35	12
Manes.01G102800.v6.1	507	1	28	10	4	198	3	15	7	2	292	9	19	3	10	146	1	4	3	4	155	4	24	12	2	144	2	13	6	0	218	0	16	2	0	361	3	13	16	5	230	5	27	0	0	98	18	3	3
Manes.01G102900.v6.1	0	0	2	1	0	1	0	3	0	0	0	0	7	0	1	0	0	1	0	0	0	0	9	0	0	0	2	2	0	0	0	0	6	0	0	1	0	6	2	2	0	0	0	0	0	0	0	2	0
Manes.01G103000.v6.1	15	5	24	11	19	12	17	19	8	5	17	21	17	1	12	20	12	2	10	2	10	13	12	25	9	5	10	1	4	5	2	20	8	15	7	3	15	6	9	15	6	27	9	21	5	17	11	16	15
Manes.01G103100.v6.1	1	2	1	0	0	0	1	91	0	1	1	2	64	2	1	1	2	4	2	1	0	0	29	0	1	2	0	93	0	1	0	0	24	0	0	0	4	108	8	0	1	0	0	0	0	0	3	69	0
Manes.01G103200.v6.1	0	0	4	5	1	2	0	17	1	0	0	2	3	0	0	5	0	1	1	0	1	1	16	11	0	1	1	3	2	0	1	0	7	1	0	0	3	3	3	0	1	1	3	2	1	3	5	2	6
Manes.01G103300.v6.1	43	2	74	25	10	59	20	59	13	4	60	21	27	29	6	76	28	11	10	1	73	37	69	47	8	30	13	54	9	5	24	18	58	23	11	51	15	24	25	6	49	29	61	10	3	58	60	55	14
Manes.01G103400.v6.1	7	2	11	18	16	18	2	6	13	3	3	10	2	0	16	13	17	2	8	0	12	27	21	16	1	3	27	21	7	7	5	19	4	24	0	21	19	4	4	60	6	34	8	5	2	19	26	28	2
Manes.01G103500.v6.1	28	12	40	79	65	39	47	48	51	52	43	68	21	23	115	34	28	7	28	12	42	70	36	80	38	22	50	57	27	16	31	78	55	103	54	47	87	37	22	114	36	68	27	59	39	28	70	33	42
Manes.01G103600.v6.1	35	6	133	29	53	38	52	70	33	26	97	57	56	27	69	32	30	14	26	19	17	14	48	79	34	31	47	5	12	29	28	29	64	19	53	35	66	30	24	60	11	41	57	29	18	15	43	21	33
Manes.01G103700.v6.1	1	0	12	0	0	0	0	50	0	0	0	0	1	0	0	0	0	0	0	0	0	0	0	0	0	2	0	5	0	0	0	0	5	0	0	0	0	20	2	0	0	0	0	0	0	0	0	0	0
Manes.01G103800.v6.1	0	0	0	0	1	0	0	0	0	3	0	0	4	0	0	0	0	0	0	0	2	0	3	1	0	1	1	2	0	0	1	0	3	2	0	1	1	0	0	0	0	2	1	1	0	2	1	0	0
Manes.01G103900.v6.1	0	0	0	0	0	0	0	0	0	0	0	0	0	0	0	0	0	0	0	0	0	0	0	0	0	0	0	0	0	0	0	0	0	0	0	0	0	0	0	0	0	0	0	0	0	0	0	0	0
Manes.01G104000.v6.1	266	53	1203	505	835	439	307	553	422	689	502	483	408	153	1143	276	171	86	151	183	240	181	407	374	369	176	340	117	143	576	259	508	737	540	864	316	377	244	208	780	268	401	390	126	471	443	546	212	414
Manes.01G104100.v6.1	7	2	29	27	40	5	12	15	10	5	8	30	9	7	19	2	34	9	26	1	2	12	25	30	15	7	62	3	4	12	4	42	16	27	4	2	27	3	7	33	8	31	10	20	7	1	72	4	33
Manes.01G104200.v6.1	306	28	440	163	344	234	144	159	84	82	325	271	226	74	352	264	152	36	111	71	314	157	208	229	167	147	170	207	70	179	226	119	218	111	122	374	173	145	113	125	291	240	153	56	144	215	166	174	293
Manes.01G104300.v6.1	108	57	115	462	510	378	452	224	299	333	218	359	162	180	348	250	456	36	192	92	208	230	118	663	247	92	240	194	99	255	89	109	87	223	316	143	160	204	104	125	108	469	85	135	284	211	369	270	381
Manes.01G104400.v6.1	32	4	30	20	26	23	21	25	51	59	23	65	15	19	91	8	16	5	12	25	7	56	8	10	42	17	19	20	1	82	24	37	18	37	131	23	30	15	31	51	11	33	10	9	60	6	20	12	38
Manes.01G104500.v6.1	0	0	0	0	0	0	0	0	0	0	1	0	0	0	0	0	0	0	0	0	0	0	0	0	0	0	0	0	0	0	0	0	0	0	0	0	0	0	0	0	1	0	0	0	0	0	0	0	0
Manes.01G104600.v6.1	2	0	5	3	2	9	4	7	8	3	6	1	4	0	5	3	10	5	1	1	5	0	6	3	4	2	5	2	2	2	2	10	11	15	6	8	9	1	0	4	4	5	8	1	2	3	5	4	1
Manes.01G104700.v6.1	60	9	55	50	60	54	24	70	46	28	60	45	48	11	115	50	55	13	53	20	42	37	56	114	114	24	37	59	20	74	43	15	31	31	81	48	47	59	28	56	37	67	36	41	72	30	20	37	51
Manes.01G104800.v6.1	44	7	47	45	64	53	45	45	39	33	55	57	41	16	51	40	34	11	57	9	31	29	38	122	46	13	38	19	23	45	24	20	26	23	34	44	51	34	19	29	42	71	22	70	43	48	46	33	61
Manes.01G104900.v6.1	76	45	125	168	120	99	89	185	92	98	108	150	64	60	223	84	121	19	107	44	48	72	60	266	138	35	95	40	55	132	63	68	53	115	181	56	73	82	54	111	30	163	55	104	125	34	71	61	163
Manes.01G105000.v6.1	549	71	581	1181	1030	938	1326	626	578	528	455	924	450	313	849	506	1621	54	440	149	715	1074	326	1203	1037	148	999	1127	523	578	269	759	431	857	365	547	1417	265	261	619	366	2593	465	897	537	590	1579	792	624
Manes.01G105100.v6.1	6	2	24	19	14	7	28	14	28	8	7	10	12	5	16	14	55	9	11	0	7	17	16	51	7	3	23	1	4	11	6	25	13	30	6	4	14	7	2	11	9	52	18	37	13	8	30	2	13
Manes.01G105200.v6.1	0	0	0	0	0	0	0	0	0	0	0	0	0	0	0	0	0	0	0	0	0	0	0	1	0	0	0	0	0	0	0	0	0	0	0	0	0	0	0	0	0	0	0	0	0	1	0	0	0
Manes.01G105300.v6.1	0	1	3	27	8	8	5	7	10	4	1	2	2	11	4	7	32	1	6	0	8	17	6	35	6	1	10	7	13	1	0	16	10	13	6	1	12	3	1	23	3	33	1	23	4	4	16	7	2
Manes.01G105400.v6.1	8	16	27	123	651	2	39	55	32	12	5	221	142	41	161	4	22	11	105	40	2	40	34	222	119	12	25	14	65	73	7	49	30	105	30	4	43	32	45	40	2	52	13	29	19	2	16	31	229
Manes.01G105500.v6.1	41	7	114	60	126	44	33	72	20	22	67	93	64	13	99	39	48	3	15	11	22	30	66	40	35	23	49	36	15	62	13	64	62	44	45	34	50	53	14	83	41	61	52	26	30	8	66	35	44
Manes.01G105600.v6.1	91	11	117	61	99	96	42	113	16	5	121	201	59	9	65	82	50	30	27	12	69	69	70	132	45	44	89	224	40	25	40	129	57	37	13	49	46	80	43	140	72	114	41	20	24	44	103	133	43
Manes.01G105700.v6.1	0	0	0	0	0	0	0	0	0	0	0	0	0	0	0	0	0	0	0	0	0	0	1	0	0	0	0	2	0	0	0	0	1	0	0	0	0	1	0	0	1	0	0	0	0	0	0	0	0
Manes.01G105800.v6.1	0	0	3	1	3	0	0	0	0	0	0	0	1	0	0	0	0	0	0	0	0	0	0	0	0	0	0	0	0	0	0	0	0	0	0	0	0	1	0	0	0	0	0	0	0	0	0	0	1
Manes.01G105900.v6.1	2	0	3	8	18	2	3	4	0	0	0	13	4	0	0	1	7	0	5	1	3	3	0	5	3	2	4	2	6	2	3	11	4	15	2	2	3	3	4	7	4	9	4	5	1	1	0	1	10
Manes.01G106000.v6.1	41	15	150	155	261	49	103	51	164	214	78	118	48	52	552	74	136	16	82	92	42	86	98	249	392	34	116	52	57	371	23	80	61	133	321	57	77	27	46	302	34	161	64	54	296	39	128	50	154
Manes.01G106100.v6.1	0	0	0	0	0	0	0	0	0	0	0	0	0	0	0	0	0	0	0	0	1	1	0	0	0	0	0	0	0	0	0	0	0	0	0	0	0	0	0	0	0	2	0	0	0	0	0	0	0
Manes.01G106200.v6.1	60	9	8	12	34	49	21	29	19	18	51	18	32	1	43	23	18	8	27	10	25	30	48	34	39	41	40	9	7	20	52	6	50	9	32	106	46	37	27	30	50	66	41	22	28	20	14	16	34
Manes.01G106300.v6.1	17	3	291	20	59	8	2	68	13	7	63	26	86	0	19	15	11	4	14	14	7	3	86	42	19	18	23	7	11	16	14	4	65	24	7	10	26	55	18	20	11	13	80	18	23	13	34	34	75
Manes.01G106400.v6.1	25	1	61	10	62	14	22	23	15	12	31	34	35	13	48	27	26	4	19	10	14	14	30	37	21	10	29	1	16	17	16	24	20	23	19	11	25	15	15	45	18	31	23	27	22	41	48	19	23
Manes.01G106500.v6.1	71	27	115	82	149	100	129	74	71	61	112	137	97	43	169	63	66	15	106	30	43	43	80	154	83	33	107	28	36	65	69	56	83	118	100	62	122	45	70	85	51	123	51	92	47	87	101	59	138
Manes.01G106600.v6.1	11	3	6	93	12	70	31	76	77	81	7	6	15	16	8	40	119	25	11	8	53	443	23	42	4	2	33	160	36	28	9	305	86	146	13	24	67	13	2	101	21	379	17	53	25	38	75	118	5
Manes.01G106700.v6.1	0	0	0	0	0	0	0	0	0	0	0	0	0	0	0	0	0	0	0	0	0	0	0	0	0	0	0	0	0	0	0	0	0	0	0	0	0	0	0	0	0	0	0	0	0	0	0	0	0
Manes.01G106800.v6.1	6	4	7	20	19	4	21	5	7	10	7	10	11	0	14	13	24	0	19	10	5	7	10	42	48	6	33	16	9	12	10	10	1	16	6	8	33	6	15	17	2	37	18	39	6	5	16	7	21
Manes.01G106900.v6.1	0	0	7	0	1	1	3	3	0	2	3	1	1	1	2	0	0	0	1	0	0	2	8	0	3	0	0	0	0	5	3	0	4	1	3	0	0	0	1	0	2	6	4	0	0	2	2	1	2
Manes.01G107000.v6.1	99	16	121	35	71	80	64	62	39	16	112	139	63	7	82	63	74	5	35	17	56	60	71	64	41	29	49	65	13	38	60	45	37	36	40	80	35	53	37	40	47	63	33	22	23	62	66	55	54
Manes.01G107100.v6.1	0	0	36	0	0	0	0	14	0	0	11	0	6	0	0	1	5	0	0	0	1	1	12	0	1	4	1	0	0	0	0	1	5	1	0	3	2	2	2	0	0	2	11	1	1	2	0	5	0
Manes.01G107200.v6.1	220	18	53	47	122	144	215	59	92	78	205	236	118	33	98	96	94	36	17	23	155	108	85	37	87	154	95	41	33	46	203	71	103	29	51	282	106	24	86	50	218	243	30	24	42	137	89	113	41
Manes.01G107300.v6.1	116	11	87	122	270	98	70	117	102	69	171	168	71	10	236	119	59	15	54	37	81	50	79	90	124	47	65	32	56	107	53	51	51	74	140	88	57	52	33	97	76	108	62	61	89	124	67	55	151
Manes.01G107400.v6.1	15	8	32	11	30	19	7	48	4	7	20	20	18	13	11	21	14	3	8	2	5	8	14	8	13	8	24	2	4	29	13	16	20	17	15	14	14	19	17	5	7	15	19	3	10	27	17	10	21
Manes.01G107500.v6.1	339	42	407	142	242	155	146	334	94	93	532	491	259	89	325	266	144	48	155	58	189	129	212	230	100	192	101	100	53	167	397	103	256	100	171	346	175	203	136	129	256	242	160	53	139	301	203	231	296
Manes.01G107600.v6.1	317	103	850	889	967	654	670	911	756	469	580	623	725	906	578	604	695	123	852	100	436	589	587	2119	501	315	696	694	313	505	257	204	455	545	441	342	497	613	387	277	243	825	448	699	319	511	418	681	555
Manes.01G107700.v6.1	42	11	81	24	9	32	20	56	10	7	93	55	65	5	29	35	21	10	13	3	23	11	48	30	8	21	26	26	8	14	17	12	29	11	17	64	15	28	19	26	33	19	31	3	10	38	30	42	21
Manes.01G107800.v6.1	41	15	45	37	112	44	15	40	16	4	59	43	41	6	48	25	27	7	7	20	33	38	45	31	44	40	29	53	16	28	49	38	30	27	26	47	16	49	78	77	67	51	16	6	21	37	45	64	27
Manes.01G107900.v6.1	0	0	0	0	0	0	0	0	0	0	0	0	0	0	0	0	0	0	0	0	0	0	0	0	0	0	0	0	0	0	0	0	0	0	0	0	0	0	0	0	0	0	0	0	0	0	0	0	0
Manes.01G108000.v6.1	482	206	1341	368	505	276	221	661	136	145	994	754	879	142	506	689	875	91	293	205	780	379	1051	558	552	457	549	1447	107	463	156	229	400	204	297	353	250	978	518	537	389	1346	905	157	451	389	1020	1239	521
Manes.01G108100.v6.1	285	35	477	161	141	233	103	186	67	77	498	249	267	52	117	233	125	24	72	36	175	108	221	273	105	152	101	208	36	67	197	82	198	83	130	314	141	157	59	58	185	148	184	76	61	211	106	187	171
Manes.01G108200.v6.1	1	0	2	0	0	3	0	1	0	3	0	0	3	0	1	1	0	0	0	0	0	0	3	1	0	0	0	0	0	0	0	0	0	0	2	1	1	0	0	6	0	1	2	0	0	0	3	0	0
Manes.01G108300.v6.1	181	7	110	9	6	168	4	307	9	0	385	9	110	2	10	262	5	5	4	12	167	10	155	5	3	180	11	581	5	8	96	0	100	8	1	431	10	140	70	6	130	9	73	7	6	186	10	144	17
Manes.01G108400.v6.1	0	0	0	0	0	0	0	0	0	0	0	0	0	0	0	0	0	0	0	0	0	0	0	0	0	0	0	0	0	0	0	0	0	0	0	0	0	0	0	0	0	0	0	0	0	0	0	0	0
Manes.01G108500.v6.1	44	2	69	15	15	39	9	25	3	2	51	21	32	3	7	31	8	9	5	1	9	3	31	20	4	17	19	9	5	6	35	2	18	2	2	31	14	21	12	1	27	6	19	7	7	11	6	9	6
Manes.01G108600.v6.1	7	0	1	13	0	0	1	5	0	0	25	1	14	0	1	91	25	2	4	1	29	44	19	7	2	6	23	0	1	0	0	13	1	12	0	14	11	11	3	6	31	22	11	0	4	66	16	11	0
Manes.01G108700.v6.1	2248	227	3792	1065	2050	1848	1093	1717	516	493	3374	3154	1890	386	1525	1447	1244	325	654	446	1214	677	1899	1964	859	1288	1215	1160	387	957	1632	938	1487	572	916	2006	1154	1323	674	800	1128	1464	1278	317	670	1047	1370	1182	1465
Manes.01G108800.v6.1	18	9	118	26	46	9	17	14	9	9	36	23	33	8	33	16	19	12	11	12	15	22	98	45	34	16	21	6	7	13	11	10	36	9	12	18	19	22	19	22	18	43	60	8	25	27	44	23	38
Manes.01G108900.v6.1	39	9	281	98	83	55	42	98	36	35	59	35	88	19	94	91	69	20	38	11	98	172	186	93	67	18	47	43	27	74	15	63	91	107	46	39	62	68	32	108	94	194	146	72	48	86	147	107	71
Manes.01G109000.v6.1	0	0	0	0	0	0	0	0	0	0	0	0	0	0	0	0	0	0	0	0	0	0	0	0	0	0	0	0	0	0	0	0	0	0	0	0	0	0	0	0	0	0	0	0	0	0	0	0	0
Manes.01G109100.v6.1	108	49	517	224	384	159	208	350	141	108	322	321	308	108	324	225	206	39	177	47	125	114	288	354	144	91	199	124	104	284	67	152	254	202	216	112	219	245	143	236	113	310	245	114	145	191	463	256	270
Manes.01G109200.v6.1	45	2	29	49	31	64	21	39	36	27	40	52	35	10	37	43	40	6	57	5	25	38	15	36	32	22	42	31	15	21	16	13	8	31	31	28	78	30	32	39	17	65	18	37	16	45	20	30	62
Manes.01G109300.v6.1	5	1	8	2	5	6	2	5	1	0	7	2	0	0	2	5	4	2	1	0	5	1	3	7	8	0	2	2	0	3	4	5	1	0	1	4	1	2	1	1	3	1	1	1	1	3	1	2	4
Manes.01G109400.v6.1	0	0	0	0	0	0	0	0	0	0	0	0	0	0	0	0	0	0	0	0	0	0	0	0	0	0	0	0	0	0	0	0	0	0	0	0	0	0	0	0	0	0	0	0	0	0	0	1	0
Manes.01G109500.v6.1	0	0	0	0	0	0	0	1	0	0	0	1	0	0	0	0	1	0	0	0	0	1	0	2	0	0	0	0	0	0	0	0	0	0	0	0	0	0	1	0	0	1	0	0	0	0	0	4	0
Manes.01G109600.v6.1	12	4	39	122	102	21	26	39	118	56	18	17	36	21	142	22	73	15	56	8	17	42	47	164	71	13	76	33	37	91	8	51	49	169	88	20	67	19	13	120	30	138	44	72	86	21	68	42	45
Manes.01G109700.v6.1	64	31	107	92	260	87	75	83	98	65	88	110	67	34	212	82	132	40	83	35	59	72	108	203	164	61	85	103	53	156	79	43	52	83	109	75	93	72	65	118	68	214	57	36	114	62	98	75	195
Manes.01G109800.v6.1	2	4	5	6	24	0	14	7	5	1	1	6	9	6	3	0	4	1	4	2	1	0	7	5	7	1	7	14	2	1	2	0	7	2	5	1	12	12	16	2	0	4	2	0	1	0	1	13	130
Manes.01G109900.v6.1	0	0	1	2	0	1	2	5	2	3	0	3	2	1	5	0	0	0	0	0	1	0	1	0	0	1	2	0	0	0	0	2	0	0	2	0	0	4	0	1	0	0	1	1	1	1	3	7	5
Manes.01G110000.v6.1	3	0	0	4	5	0	0	1	2	1	0	0	0	2	8	0	4	0	1	2	0	2	0	6	7	0	2	7	1	3	1	8	0	3	3	0	3	1	3	23	0	6	0	3	10	0	2	4	0
Manes.01G110100.v6.1	0	0	0	0	0	0	0	0	0	0	0	0	1	0	0	0	0	0	3	0	0	0	0	0	0	0	0	0	0	0	0	0	0	0	0	0	0	0	0	0	0	0	0	0	0	0	0	0	0
Manes.01G110200.v6.1	6	1	73	37	18	8	20	55	21	23	21	15	49	11	35	7	21	6	6	9	6	3	34	16	29	8	31	23	9	42	8	38	58	29	42	10	23	24	7	50	5	19	24	8	21	3	20	18	7
Manes.01G110300.v6.1	0	0	0	0	0	0	0	0	0	0	0	0	0	0	0	0	0	0	0	0	0	0	0	0	0	0	0	0	0	0	0	0	0	0	0	0	0	0	0	0	0	0	0	0	0	0	0	0	0
Manes.01G110400.v6.1	9	2	11	10	10	17	13	24	5	1	25	9	13	10	6	15	8	1	4	0	13	19	22	20	14	8	11	16	1	3	17	12	16	9	4	20	20	9	9	5	28	18	14	16	2	18	14	40	3
Manes.01G110500.v6.1	0	0	10	0	0	1	0	5	0	0	9	0	8	0	0	3	0	1	0	0	1	0	17	1	0	2	0	6	0	0	1	0	11	0	0	8	0	5	3	0	6	0	8	0	1	2	0	11	0
Manes.01G110600.v6.1	4	1	0	9	50	0	5	3	16	1	5	29	0	0	7	2	2	0	29	0	3	5	0	19	1	2	5	0	9	0	0	5	0	19	3	1	1	1	4	0	2	8	1	6	0	1	6	1	17
Manes.01G110700.v6.1	0	0	0	0	0	0	0	0	0	0	2	2	1	0	0	0	8	0	0	1	0	0	0	0	0	0	0	0	0	0	0	0	0	0	0	0	0	0	0	0	0	0	0	0	0	1	3	0	0
Manes.01G110800.v6.1	236	24	104	184	218	131	139	91	70	20	157	329	29	38	54	77	137	13	172	15	117	59	43	82	36	42	53	113	38	24	143	38	17	141	14	250	88	46	83	17	93	128	36	13	13	73	83	91	301
Manes.01G110900.v6.1	61	13	121	62	132	45	33	44	23	7	106	72	32	11	65	74	64	4	26	19	70	78	92	109	57	49	60	62	23	48	29	26	27	25	32	113	46	47	19	42	61	128	87	20	55	67	71	91	61
Manes.01G111000.v6.1	0	0	8	0	0	3	12	6	1	0	12	23	6	0	0	1	37	2	0	0	1	7	2	0	3	2	4	42	0	0	3	19	2	0	0	4	26	8	1	0	1	57	12	0	0	0	6	2	0
Manes.01G111100.v6.1	0	0	0	0	0	0	0	0	0	0	0	0	0	0	0	0	0	0	0	0	0	0	0	0	0	0	0	1	0	0	0	0	0	0	0	0	0	0	0	0	0	0	0	0	0	0	0	1	0
Manes.01G111200.v6.1	85	21	281	52	70	81	75	174	27	11	151	39	227	18	29	99	137	19	55	8	66	19	391	155	64	85	77	97	25	69	36	12	203	38	20	95	93	157	61	31	64	140	257	37	62	87	57	177	61
Manes.01G111300.v6.1	0	0	0	0	0	0	0	0	4	0	0	0	0	0	1	0	0	0	1	0	0	1	0	0	2	0	0	0	0	0	2	0	1	6	0	0	0	0	0	0	0	2	0	1	0	0	1	0	0
Manes.01G111400.v6.1	18	4	32	32	16	17	5	25	12	13	28	19	8	7	25	24	7	4	13	6	10	15	24	17	12	8	7	9	7	11	3	6	14	16	14	20	13	10	11	8	14	11	12	12	7	28	9	14	13
Manes.01G111500.v6.1	1	0	0	1	0	0	1	1	0	0	0	0	0	0	0	0	1	0	0	0	0	1	0	2	0	0	1	0	0	0	0	1	0	1	0	0	0	0	0	0	0	3	0	2	0	0	2	0	0
Manes.01G111600.v6.1	6	6	5	439	80	2	118	6	630	36	5	19	2	120	67	2	371	6	249	8	2	163	0	98	52	6	122	10	143	87	2	58	1	993	20	6	136	3	13	252	0	594	6	125	16	1	83	4	107
Manes.01G111700.v6.1	89	14	195	73	120	102	65	105	57	36	133	114	102	17	110	83	86	6	60	12	82	94	88	93	58	65	79	58	21	88	82	72	69	112	59	115	44	151	65	118	127	117	135	29	50	79	92	128	111
Manes.01G111800.v6.1	779	53	549	174	194	841	411	332	77	96	1322	329	368	40	385	840	234	53	97	80	405	121	268	192	193	409	203	291	60	316	469	197	313	111	203	1046	256	235	157	220	345	252	203	28	172	705	274	379	177
Manes.01G111900.v6.1	0	0	0	0	0	0	0	0	0	0	0	0	0	0	0	0	0	0	0	0	0	0	0	0	0	0	0	0	0	0	0	0	0	0	0	0	0	0	0	0	0	0	0	0	0	0	0	0	0
Manes.01G112000.v6.1	0	0	1	1	0	1	0	1	0	0	0	2	0	0	0	0	3	0	1	0	0	3	0	0	0	0	1	0	0	0	0	1	0	2	0	0	1	0	1	0	1	8	1	0	1	3	0	0	0
Manes.01G112100.v6.1	11	1	32	71	67	23	27	15	71	38	24	17	11	18	100	23	60	3	18	11	29	26	18	31	46	11	36	11	12	77	18	52	19	62	77	27	27	8	8	77	31	87	19	24	63	16	34	10	14
Manes.01G112200.v6.1	0	0	6	1	0	3	1	3	0	0	4	1	3	0	1	0	5	0	0	1	0	2	0	7	6	0	3	0	0	0	0	0	3	0	1	0	0	1	1	1	0	4	1	1	5	1	1	3	0
Manes.01G112300.v6.1	2	0	1	1	4	1	0	1	7	0	0	0	0	0	0	2	0	0	8	0	1	2	0	16	0	0	1	0	0	0	1	0	0	1	0	1	0	0	0	3	0	1	0	4	0	0	1	2	1
Manes.01G112400.v6.1	0	0	0	0	0	3	0	2	0	0	0	0	0	0	0	1	0	0	0	0	0	0	0	0	0	0	0	0	0	0	0	0	0	0	0	1	0	0	0	0	1	0	0	0	0	0	0	0	0
Manes.01G112500.v6.1	0	0	0	0	0	1	0	0	0	0	0	0	7	0	0	0	0	0	0	0	0	0	3	0	0	0	0	0	0	0	0	0	0	0	0	0	0	2	0	0	0	0	0	0	0	0	0	1	0
Manes.01G112600.v6.1	431	29	3347	18	19	344	12	930	11	5	954	10	1597	22	6	317	12	546	16	14	428	17	3002	16	30	462	30	222	28	21	309	14	3141	17	5	761	33	212	257	5	561	31	1976	7	10	342	18	707	7
Manes.01G112700.v6.1	646	13	127	22	0	1025	5	292	3	1	258	20	190	5	5	869	5	150	7	11	1329	8	144	8	8	177	54	259	9	4	289	62	130	8	0	1316	8	93	63	7	714	12	145	2	6	693	11	346	9
Manes.01G112800.v6.1	0	0	0	0	0	0	0	0	0	0	0	0	0	0	0	0	0	0	0	0	0	0	0	0	0	0	0	0	0	0	0	0	0	0	0	0	0	0	0	0	0	0	0	0	0	0	0	0	0
Manes.01G112900.v6.1	22	6	37	9	41	18	6	22	16	14	21	13	24	8	25	10	9	3	16	0	16	16	21	16	11	8	11	10	9	17	9	6	16	24	10	19	5	10	7	10	12	18	15	13	5	22	19	17	20
Manes.01G113000.v6.1	0	0	1	14	0	2	6	1	10	0	2	6	3	0	0	1	15	0	1	0	2	6	1	8	1	0	6	0	4	0	0	3	0	5	0	1	5	1	4	3	0	17	1	1	0	1	8	2	0
Manes.01G113100.v6.1	2	0	1	12	0	5	1	3	4	0	3	2	2	1	4	11	1	2	15	0	11	8	1	33	1	6	1	12	12	0	19	1	0	12	0	14	1	4	4	3	8	3	3	4	1	0	0	9	1
Manes.01G113200.v6.1	1	7	2	1	1	0	1	0	1	0	3	5	1	0	0	3	6	0	1	0	0	0	9	0	1	0	17	0	0	0	1	2	1	1	0	3	14	0	2	0	0	3	1	0	0	0	7	3	10
Manes.01G113300.v6.1	2	0	3	1	0	0	0	9	0	0	0	1	7	0	0	4	0	0	0	1	6	2	26	0	1	6	2	1	0	1	1	0	5	0	0	5	0	6	3	1	5	5	3	1	3	2	1	1	4
Manes.01G113400.v6.1	0	0	0	3	0	5	8	2	2	0	2	0	1	5	0	5	10	0	2	0	1	2	0	3	1	1	1	5	1	0	0	3	1	20	0	7	7	0	0	1	0	0	0	1	0	2	1	1	1
Manes.01G113500.v6.1	0	0	0	0	0	0	0	25	0	0	0	0	0	2	0	0	0	0	0	0	0	0	0	0	0	2	1	19	0	0	0	0	0	0	0	0	1	28	2	0	0	0	0	0	0	0	0	9	0
Manes.01G113600.v6.1	0	0	0	0	0	0	0	0	0	0	0	0	0	0	0	0	0	0	0	0	1	0	0	0	0	0	0	0	0	0	0	0	0	0	0	0	0	0	0	0	0	0	0	0	0	0	0	0	0
Manes.01G113700.v6.1	82	9	106	130	187	123	113	95	81	58	123	155	77	37	190	82	114	12	48	29	64	41	78	132	65	32	120	55	34	77	52	99	56	85	108	76	70	68	35	156	60	117	48	16	48	60	84	77	88
Manes.01G113800.v6.1	1	3	3	11	15	0	4	0	4	0	3	4	4	3	5	0	14	0	26	1	0	1	0	28	18	3	12	0	8	0	2	2	6	3	2	0	3	0	6	3	1	12	2	21	4	2	7	2	8
Manes.01G113900.v6.1	10	2	52	7	9	7	22	21	11	8	27	26	23	2	25	16	16	1	13	6	5	9	43	28	18	11	21	14	9	17	4	5	9	9	16	13	19	17	4	9	6	16	23	7	15	6	19	32	22
Manes.01G114000.v6.1	0	1	0	0	0	0	0	0	0	0	0	0	0	0	0	0	11	0	0	0	0	0	0	0	1	0	6	0	0	0	0	0	0	0	0	0	18	0	0	0	0	6	0	0	0	0	5	0	0
Manes.01G114100.v6.1	23	1	14	0	0	12	2	43	1	0	24	0	46	4	0	44	1	20	0	0	23	0	59	0	0	14	0	43	1	1	7	0	33	0	0	62	0	25	8	0	26	5	18	0	2	39	0	48	1
Manes.01G114200.v6.1	0	0	0	0	0	0	0	0	0	0	0	0	0	0	0	0	0	0	0	0	0	0	0	0	0	0	0	0	0	0	0	0	0	0	0	0	0	1	0	0	0	0	0	0	0	0	0	0	0
Manes.01G114300.v6.1	104	20	366	162	229	159	140	160	101	49	272	188	146	32	178	105	113	24	72	17	86	77	139	276	118	66	122	112	82	66	56	91	159	108	79	150	118	109	32	92	119	185	130	66	68	84	91	136	130
Manes.01G114400.v6.1	0	0	0	0	0	0	0	0	0	0	0	0	0	0	0	0	0	0	0	0	0	0	0	2	0	0	0	0	0	0	0	0	0	0	0	0	0	0	0	0	0	0	0	0	0	0	0	0	1
Manes.01G114500.v6.1	178	14	379	54	66	83	43	116	30	26	262	155	139	26	94	97	40	31	29	26	58	22	183	51	45	103	68	59	18	44	123	41	133	41	90	157	54	136	80	88	110	66	83	8	46	70	104	158	113
Manes.01G114600.v6.1	30	0	1	0	0	17	5	6	0	0	15	1	16	0	0	37	5	0	0	0	13	2	2	7	0	9	6	2	0	0	6	0	2	2	0	52	6	11	6	0	7	9	0	0	1	7	2	10	1
Manes.01G114700.v6.1	20	0	3	8	2	7	0	3	0	0	7	1	13	1	3	9	4	0	1	0	10	0	2	14	1	1	7	4	0	2	1	3	3	12	1	32	0	6	0	0	3	4	0	1	0	8	8	5	1
Manes.01G114800.v6.1	30	0	18	19	32	16	18	8	10	4	28	20	21	1	26	38	24	1	6	3	24	12	13	16	17	7	10	12	4	7	10	11	17	5	12	38	22	8	0	15	15	20	4	12	7	34	13	5	5
Manes.01G114900.v6.1	60	10	90	39	101	32	32	47	29	20	60	75	27	15	107	61	54	9	32	23	54	47	52	72	52	25	65	3	18	53	38	13	19	41	53	51	49	29	44	48	64	111	41	23	31	54	37	23	114
Manes.01G115000.v6.1	0	0	0	4	14	0	1	1	1	0	0	2	5	0	1	0	4	0	5	2	1	1	1	0	0	0	4	19	2	4	3	1	2	8	0	0	4	0	2	3	0	3	2	0	0	0	5	12	6
Manes.01G115100.v6.1	1	1	0	1	3	0	1	13	0	0	0	3	9	0	0	1	2	1	0	1	0	0	52	0	1	1	0	10	5	0	0	2	26	0	0	0	0	6	1	0	0	0	0	0	0	0	1	31	0
Manes.01G115200.v6.1	1	0	1	1	1	1	0	0	0	1	1	0	1	0	1	1	0	0	5	0	2	0	2	7	3	0	3	0	0	0	0	0	1	2	2	1	9	2	0	2	0	3	1	8	1	0	0	3	0
Manes.01G115300.v6.1	34	5	55	139	56	50	130	55	137	46	65	33	66	56	76	61	132	7	63	6	58	86	102	237	59	25	133	38	37	62	19	66	64	117	32	25	63	27	19	22	89	262	82	59	32	42	124	30	59
Manes.01G115400.v6.1	1	1	0	29	12	0	0	0	2	1	1	1	0	2	3	1	9	0	10	0	2	3	0	7	0	2	11	0	11	0	0	0	1	6	1	0	0	1	1	4	0	7	0	6	1	0	2	0	3
Manes.01G115500.v6.1	30	18	51	171	183	15	70	83	104	12	49	134	49	21	149	12	131	7	96	47	21	229	48	175	226	28	95	124	75	63	7	60	23	120	37	28	85	78	60	194	31	194	21	52	98	22	107	186	83
Manes.01G115600.v6.1	0	0	0	0	0	0	0	0	0	0	0	0	0	0	0	0	0	0	0	0	0	6	0	0	0	0	0	0	0	0	0	2	0	0	0	0	1	0	0	2	0	2	0	0	0	0	0	0	0
Manes.01G115700.v6.1	107	4	34	8	8	92	2	144	1	0	221	6	71	4	5	77	25	10	2	1	41	9	81	11	0	100	15	106	7	5	65	9	77	2	1	161	11	176	36	1	105	18	25	2	2	30	8	105	9
Manes.01G115800.v6.1	14	4	3	9	5	10	0	5	4	5	12	2	0	0	2	9	6	0	2	0	17	0	0	0	0	4	10	0	0	13	3	2	1	0	0	18	4	2	5	0	15	2	0	1	2	23	5	1	1
Manes.01G115900.v6.1	79	7	158	195	173	83	67	195	122	87	98	141	124	79	161	110	118	19	67	34	83	117	129	251	116	36	82	63	58	64	78	67	117	157	117	101	111	106	59	111	71	137	68	66	99	85	128	108	101
Manes.01G116000.v6.1	8	1	23	46	17	23	12	54	26	5	14	18	19	2	13	20	16	5	18	0	23	112	30	54	4	8	24	7	11	2	6	44	43	82	7	29	20	5	1	43	31	97	22	36	9	27	37	21	11
Manes.01G116100.v6.1	24	5	72	42	63	43	48	47	29	29	49	63	37	12	132	51	63	3	31	11	41	35	52	64	26	14	41	16	15	48	22	55	32	37	35	48	66	17	11	56	38	78	28	23	25	42	61	33	34
Manes.01G116200.v6.1	10	2	7	13	2	18	7	12	12	6	13	28	13	4	25	17	27	1	14	4	13	13	9	20	13	5	8	5	14	7	4	9	11	14	11	16	29	11	5	22	22	53	9	26	15	34	26	14	9
Manes.01G116300.v6.1	400	105	2314	435	752	460	384	552	253	255	1063	571	710	120	634	491	375	87	154	117	379	266	790	743	478	297	367	242	183	613	197	482	722	269	379	261	294	383	267	572	363	493	787	153	287	743	513	382	345
Manes.01G116400.v6.1	29	4	85	14	33	21	33	29	25	8	65	15	29	4	18	27	25	6	4	7	19	5	57	24	16	14	28	7	2	13	11	5	20	6	18	45	28	29	15	9	26	26	38	9	8	10	17	23	12
Manes.01G116500.v6.1	0	0	0	0	0	0	0	0	0	0	0	0	0	0	0	1	0	0	0	0	0	0	0	0	0	1	0	0	0	0	0	0	0	0	0	0	0	0	0	0	0	0	0	0	0	1	0	7	0
Manes.01G116600.v6.1	66	5	129	15	50	60	18	68	16	6	108	37	78	8	14	103	36	11	6	8	33	4	96	40	16	36	31	7	7	17	48	11	55	11	15	95	37	55	45	15	67	35	53	4	14	111	52	55	51
Manes.01G116700.v6.1	245	5	66	40	15	261	14	99	10	4	203	35	131	4	14	395	67	17	13	3	399	42	84	17	7	75	65	116	6	9	99	38	94	26	3	547	63	60	29	22	254	93	77	17	8	283	40	121	14
Manes.01G116800.v6.1	0	0	0	0	0	0	0	0	0	0	0	0	0	0	0	0	0	0	0	0	0	0	0	0	0	0	0	0	0	0	0	0	0	0	0	0	0	0	0	0	0	0	0	0	0	0	0	0	0
Manes.01G116900.v6.1	341	37	103	170	260	215	122	142	102	72	902	703	166	69	445	365	151	63	114	56	227	270	78	308	149	227	152	284	69	30	396	275	91	137	86	1167	200	169	112	259	506	411	150	51	72	235	195	292	144
Manes.01G117000.v6.1	0	0	0	6	0	0	0	0	0	0	0	0	0	0	0	0	0	0	0	0	0	0	0	3	0	0	0	0	1	0	0	0	0	2	0	0	0	0	0	0	0	0	0	0	0	0	0	0	0
Manes.01G117100.v6.1	0	0	1	0	0	0	0	0	0	0	3	0	0	0	0	0	0	0	0	0	0	0	0	0	0	0	0	0	0	0	0	0	0	0	0	0	0	1	0	0	0	0	0	0	0	0	0	1	0
Manes.01G117200.v6.1	0	0	0	0	0	0	0	0	0	0	0	0	0	0	0	0	0	0	0	0	0	0	0	0	0	0	0	0	0	0	0	0	0	0	0	0	0	0	0	0	0	0	0	0	0	0	0	0	0
Manes.01G117300.v6.1	126	2	89	28	11	191	23	90	5	21	173	21	50	6	20	300	43	17	8	4	197	19	86	24	8	47	34	43	15	13	79	26	79	26	25	173	27	23	37	14	132	66	40	3	12	451	35	59	13
Manes.01G117400.v6.1	0	0	0	0	0	0	0	0	0	0	0	0	0	0	0	0	0	0	0	0	0	0	0	0	0	0	0	0	0	0	0	0	0	0	0	0	0	0	0	0	0	1	0	0	0	0	1	0	0
Manes.01G117500.v6.1	4	10	4	46	1	6	10	17	5	0	4	18	5	27	2	25	6	0	33	7	7	4	4	73	0	10	8	9	16	0	5	15	0	6	0	4	7	4	20	15	2	14	10	5	0	2	0	33	2
Manes.01G117600.v6.1	28	4	32	69	40	30	38	36	41	25	23	33	33	14	53	40	128	10	18	4	30	50	41	107	55	7	42	25	25	61	10	44	54	60	32	33	58	27	8	49	37	173	57	74	39	64	66	34	21
Manes.01G117700.v6.1	0	0	0	0	0	0	0	0	0	0	0	0	0	0	0	0	0	0	0	0	0	2	0	0	0	0	0	1	0	0	0	0	0	0	0	0	0	0	0	0	0	0	0	0	0	0	0	0	0
Manes.01G117800.v6.1	0	1	16	35	18	0	13	1	5	3	2	4	3	2	3	3	18	3	18	1	3	4	1	41	3	0	13	9	5	83	1	8	5	43	17	0	8	2	2	2	2	16	5	9	3	0	55	0	43
Manes.01G117900.v6.1	782	21	195	63	150	533	164	172	49	20	717	277	141	19	88	444	134	44	50	15	361	106	186	92	59	293	113	331	29	28	524	61	171	57	42	983	165	190	92	54	638	200	131	34	24	232	55	132	78
Manes.01G118000.v6.1	0	0	1	0	6	0	0	2	0	0	0	0	0	0	2	0	0	0	1	0	0	1	2	3	0	1	3	0	3	0	0	0	0	0	0	0	5	0	0	1	1	2	0	2	0	1	1	1	0
Manes.01G118100.v6.1	17	2	64	15	25	16	13	20	7	8	15	20	16	1	17	30	7	1	8	3	31	20	45	17	5	12	11	17	10	3	15	16	21	15	10	24	17	15	11	5	29	12	23	4	4	20	13	23	3
Manes.01G118200.v6.1	416	47	6148	69	96	149	37	712	39	23	2302	45	1259	40	40	152	21	117	52	52	91	12	2649	72	72	613	68	48	42	114	187	16	1920	32	55	199	54	286	365	25	128	48	2742	22	57	107	90	647	69
Manes.01G118300.v6.1	21	10	33	43	106	17	65	20	24	22	34	47	37	42	46	13	35	15	139	30	20	8	31	149	150	32	71	10	50	40	39	15	11	18	71	24	69	14	37	25	15	63	22	84	46	9	49	24	101
Manes.01G118400.v6.1	2	1	6	0	5	5	0	2	3	4	6	1	6	0	8	2	0	2	0	2	1	2	4	8	4	4	0	0	0	1	1	3	1	0	0	3	2	0	3	0	5	1	2	0	0	11	6	0	1
Manes.01G118500.v6.1	356	77	591	357	359	298	261	436	238	119	493	608	388	119	496	442	357	68	201	76	390	233	459	499	218	214	271	342	153	205	257	249	313	315	212	399	245	258	200	210	328	488	293	159	146	266	289	301	402
Manes.01G118600.v6.1	0	0	0	0	0	0	0	0	0	0	0	0	0	0	0	0	0	0	0	0	0	1	0	2	0	0	0	0	0	0	0	0	1	0	0	1	0	0	0	0	0	0	0	0	0	1	0	0	0
Manes.01G118700.v6.1	48	3	7	44	46	83	15	8	10	5	59	16	1	1	49	64	17	0	31	2	39	18	4	22	9	31	34	2	6	14	26	108	2	21	19	62	27	3	8	87	44	35	7	23	15	83	27	4	87
Manes.01G118800.v6.1	50	1	65	38	70	32	57	19	28	19	44	55	27	7	37	20	43	4	28	7	26	31	34	51	27	8	38	9	9	26	10	18	34	25	27	47	54	12	5	12	16	55	15	12	19	16	35	4	29
Manes.01G118900.v6.1	24	7	20	7	21	25	21	13	7	12	35	14	10	7	27	18	16	4	5	5	24	5	16	22	7	22	20	3	5	8	19	13	10	13	12	22	19	10	8	11	15	7	12	9	5	12	18	10	16
Manes.01G119000.v6.1	14	0	23	15	17	23	37	34	10	43	30	26	27	1	36	17	5	2	14	14	7	16	19	12	19	7	12	2	2	41	13	13	16	8	45	22	13	3	22	21	12	26	6	13	32	18	20	29	9
Manes.01G119100.v6.1	151	106	85	118	408	101	213	192	219	409	146	491	145	80	891	39	94	30	77	131	27	42	24	43	51	70	87	69	60	250	97	124	77	124	661	67	115	71	191	204	16	30	31	11	19	104	160	148	209
Manes.01G119200.v6.1	0	0	0	0	0	0	0	0	0	0	0	0	0	0	0	0	0	0	0	0	0	0	0	0	0	0	0	0	0	0	0	0	0	0	0	0	0	0	0	0	0	0	0	0	0	0	0	0	0
Manes.01G119300.v6.1	102	5	49	4	0	159	2	24	0	0	391	0	15	1	0	143	3	3	2	3	80	0	19	2	0	144	0	29	0	0	91	0	27	2	0	186	6	10	35	0	199	1	18	1	1	134	1	17	1
Manes.01G119400.v6.1	87	12	53	18	28	133	49	178	18	7	169	46	122	17	21	90	42	13	41	7	50	32	135	92	7	80	46	494	30	20	115	26	112	27	12	132	57	174	47	12	131	80	78	12	14	151	79	166	21
Manes.01G119500.v6.1	309	53	650	412	312	545	416	888	148	31	654	1204	471	228	249	347	376	90	185	51	329	408	433	779	152	192	711	1525	186	61	229	498	238	201	14	439	496	826	172	327	331	611	356	43	30	178	451	811	214
Manes.01G119600.v6.1	27	7	55	38	61	13	12	26	17	7	43	34	30	7	63	10	35	10	18	10	14	9	22	35	28	13	32	12	8	20	25	13	18	24	25	27	17	23	17	22	23	29	28	19	30	12	34	12	41
Manes.01G119700.v6.1	0	0	0	0	0	0	0	0	0	0	0	0	0	0	0	0	0	0	0	0	0	0	0	0	0	0	0	0	0	0	0	0	0	0	0	0	0	0	0	0	0	0	0	0	0	0	0	0	0
Manes.01G119800.v6.1	116	27	284	329	129	196	182	245	256	185	115	139	139	68	321	155	206	32	61	19	110	134	157	117	59	46	104	102	69	169	66	316	253	419	117	171	224	87	57	411	110	366	146	66	63	219	320	176	74
Manes.01G119900.v6.1	4	0	2	9	14	4	7	3	2	0	6	1	3	2	2	5	5	0	0	2	3	2	6	7	0	1	9	2	4	0	2	3	4	2	1	0	13	1	1	0	6	9	6	7	0	8	4	5	3
Manes.01G120000.v6.1	7	2	18	14	1	29	8	45	5	37	25	9	43	3	11	30	16	4	1	1	20	8	27	5	4	4	7	12	5	31	6	20	22	7	5	13	21	40	14	5	7	11	11	7	4	66	9	70	5
Manes.01G120100.v6.1	49	12	72	90	183	40	27	44	77	188	50	71	49	14	187	20	25	11	57	86	35	30	48	63	82	22	43	34	25	133	37	58	34	73	434	29	26	19	19	87	20	38	37	21	109	26	42	27	81
Manes.01G120200.v6.1	3	1	0	0	0	1	0	1	0	0	0	0	1	0	0	0	1	0	0	0	2	1	0	0	0	0	0	1	0	0	1	1	1	0	0	4	3	1	0	0	0	1	1	0	0	2	0	0	0
Manes.01G120300.v6.1	0	0	2	0	0	0	0	0	0	0	0	3	0	0	3	0	0	0	1	0	0	1	0	2	2	0	0	0	0	0	0	0	0	1	0	1	0	0	0	0	0	6	1	3	0	0	0	1	0
Manes.01G120400.v6.1	19	5	20	108	88	69	68	22	64	13	20	44	18	6	27	28	36	5	6	10	36	86	42	119	32	5	20	9	6	2	6	13	13	10	8	37	59	21	11	82	23	166	23	51	82	16	20	12	16
Manes.01G120500.v6.1	215	8	28	16	0	308	73	139	9	5	165	105	139	17	92	166	59	12	9	2	134	27	73	13	15	67	59	158	24	10	75	32	127	19	15	352	87	223	39	22	60	52	39	5	8	248	48	230	13
Manes.01G120600.v6.1	28	0	0	0	1	4	0	2	0	0	3	0	6	0	0	6	1	1	0	0	6	0	8	0	0	5	2	16	0	0	14	1	2	0	0	5	0	0	1	0	2	0	1	0	0	8	0	3	0
Manes.01G120700.v6.1	51	6	65	81	137	45	59	54	50	28	62	69	65	10	178	61	59	11	40	19	53	53	53	103	59	27	44	45	29	90	31	61	48	68	60	59	61	50	34	137	56	109	43	36	57	67	82	46	56
Manes.01G120800.v6.1	56	0	6	1	1	40	0	9	1	2	24	0	19	1	2	32	0	0	0	0	45	0	22	6	1	23	0	4	1	2	28	2	19	0	2	34	0	12	5	1	20	1	2	1	0	8	4	7	2
Manes.01G120900.v6.1	0	1	0	6	5	0	0	1	1	2	0	0	2	0	7	1	4	1	1	3	0	13	1	7	1	0	1	0	1	1	0	14	1	4	2	0	0	1	1	19	0	10	0	1	3	0	2	1	1
Manes.01G121000.v6.1	0	0	0	0	0	0	0	0	0	0	0	0	0	0	0	0	0	0	0	0	0	0	0	0	0	0	0	0	0	0	0	0	0	0	0	0	0	0	0	0	0	0	0	0	0	0	0	0	0
Manes.01G121100.v6.1	0	0	0	0	0	0	0	0	0	0	0	0	0	0	0	0	0	0	0	0	0	0	0	0	0	0	0	0	0	0	0	0	0	0	0	0	0	0	0	0	0	0	0	0	0	0	0	0	0
Manes.01G121200.v6.1	0	0	0	0	0	0	0	0	0	0	0	0	0	0	0	0	0	0	0	0	0	0	0	0	0	0	0	0	0	0	0	0	0	0	0	0	0	0	0	0	0	0	0	0	0	0	0	0	0
Manes.01G121300.v6.1	2	0	0	12	0	3	0	6	2	0	2	0	3	0	0	8	4	1	0	1	11	0	6	10	0	0	1	4	6	0	3	7	11	0	0	8	0	3	2	0	9	8	2	15	0	3	1	6	1
Manes.01G121400.v6.1	200	17	499	114	98	221	111	235	111	367	324	58	303	20	300	288	166	29	57	110	201	32	392	101	449	97	139	233	24	1013	125	98	301	112	428	279	124	219	55	272	181	198	328	27	450	252	183	245	69
Manes.01G121500.v6.1	9	6	7	30	52	7	22	10	54	6	6	19	12	19	37	6	28	5	41	7	7	15	4	51	29	1	14	0	28	32	3	6	8	45	27	6	11	7	17	17	1	45	7	29	18	22	9	1	69
Manes.01G121600.v6.1	154	32	289	156	232	180	188	221	102	141	178	327	215	82	409	219	204	32	104	58	128	93	174	265	250	73	146	209	63	261	59	131	90	76	423	163	165	168	95	233	78	182	109	52	169	152	164	155	152
Manes.01G121700.v6.1	0	0	1	0	0	1	3	2	0	0	2	0	0	0	0	0	4	1	0	0	1	0	2	0	0	2	2	2	0	0	1	0	1	1	0	0	0	1	0	0	3	5	3	0	0	0	3	4	0
Manes.01G121800.v6.1	11	7	25	15	38	25	22	52	26	5	35	43	34	5	12	15	32	4	14	6	11	19	30	20	6	10	15	46	9	8	3	3	21	6	4	16	22	25	9	10	10	71	4	10	25	16	26	56	19
Manes.01G121900.v6.1	27	114	16	23	54	10	45	15	23	9	8	163	14	25	39	10	248	1	4	14	7	9	33	8	59	6	714	14	6	12	3	49	14	11	15	2	749	6	34	5	8	143	9	1	10	4	507	3	142
Manes.01G122000.v6.1	70	14	212	104	83	50	45	75	64	42	127	72	73	29	105	50	74	20	39	10	31	54	104	173	71	43	81	51	44	54	45	56	93	52	41	83	68	76	32	96	72	117	74	62	47	36	85	63	66
Manes.01G122100.v6.1	15	3	17	36	32	22	29	32	16	15	12	13	14	5	40	12	28	1	18	6	8	29	21	36	26	5	17	24	10	19	6	19	19	36	9	20	33	12	9	29	5	63	10	30	5	17	13	23	15
Manes.01G122200.v6.1	0	0	0	0	0	0	0	3	0	0	0	0	1	0	0	0	0	0	0	0	0	0	0	1	0	0	0	1	0	0	0	0	0	0	0	0	0	6	0	1	0	0	0	0	0	0	0	3	0
Manes.01G122300.v6.1	31	12	65	20	63	20	21	53	13	15	46	51	29	8	75	19	14	5	23	13	23	16	42	17	29	25	29	9	7	20	13	12	37	26	48	42	14	27	47	40	21	38	30	16	40	13	23	27	43
Manes.01G122400.v6.1	1083	79	412	270	615	997	810	566	250	392	1790	866	611	74	1080	941	574	75	173	128	855	244	452	356	387	417	485	188	104	621	512	408	342	202	466	1317	430	240	229	256	717	507	176	99	263	875	510	371	368
Manes.01G122500.v6.1	0	0	0	2	5	0	1	3	0	0	2	0	1	1	2	0	0	0	0	0	1	0	0	0	1	1	1	0	2	2	0	0	0	0	4	0	1	0	1	1	0	1	0	0	1	0	0	0	2
Manes.01G122600.v6.1	19	3	28	33	30	24	20	19	26	10	27	10	42	10	11	46	36	6	13	6	35	18	59	30	11	8	31	18	8	23	12	11	57	27	7	29	6	11	5	9	23	19	21	10	8	17	37	17	8
Manes.01G122700.v6.1	0	0	0	0	0	0	0	0	0	0	0	0	0	0	0	0	0	0	0	0	0	0	0	0	0	0	0	0	0	0	0	0	0	0	0	0	0	0	0	0	0	0	0	0	0	0	0	0	0
Manes.01G122800.v6.1	57	32	343	358	311	88	87	274	153	200	138	255	224	62	585	82	188	23	172	52	101	91	209	436	248	64	216	210	73	299	47	250	146	248	366	64	262	108	69	650	57	305	90	164	210	62	168	168	182
Manes.01G122900.v6.1	0	0	0	0	0	0	0	0	0	0	0	2	0	0	0	0	0	0	0	0	0	0	0	0	0	0	0	0	0	0	0	0	0	0	0	0	0	0	0	0	0	0	0	0	0	0	0	0	0
Manes.01G123000.v6.1	101	13	178	48	51	99	30	320	15	12	155	73	204	6	20	112	91	16	21	11	81	46	139	68	22	100	104	310	22	35	34	54	125	26	22	118	69	490	74	30	68	73	85	7	20	83	147	275	51
Manes.01G123100.v6.1	136	31	120	30	107	76	82	177	43	28	157	146	82	24	95	91	125	19	118	49	103	50	124	221	168	68	79	362	31	43	199	26	97	56	75	126	191	115	93	32	74	102	59	132	56	87	21	44	58
Manes.01G123200.v6.1	5	1	17	4	7	11	8	18	2	3	16	8	15	0	11	12	4	5	1	0	9	7	18	8	4	6	7	3	2	4	8	5	7	1	5	14	10	1	3	8	8	9	6	2	1	17	3	10	0
Manes.01G123300.v6.1	0	0	0	1	0	0	0	0	0	0	0	0	1	0	1	0	0	0	0	0	1	1	1	68	0	1	0	0	4	0	0	0	0	3	0	0	0	0	1	6	0	0	1	4	0	0	0	0	0
Manes.01G123400.v6.1	281	71	626	195	342	203	169	370	134	95	428	393	254	60	405	233	146	45	124	59	162	147	323	291	201	156	169	143	66	261	199	144	235	177	255	250	184	217	189	219	213	274	206	87	151	200	299	251	286
Manes.01G123500.v6.1	0	0	0	11	0	0	4	0	31	2	1	7	0	2	1	0	5	0	9	0	0	8	0	22	0	0	3	0	1	0	0	1	1	27	0	0	2	0	0	0	0	23	2	3	0	0	3	0	3
Manes.01G123600.v6.1	0	0	0	0	0	0	0	0	0	0	0	0	0	0	0	0	0	0	0	0	0	0	0	0	0	0	1	0	0	0	0	0	0	0	0	0	0	0	0	0	0	0	0	0	0	0	0	1	0
Manes.01G123700.v6.1	9	2	39	35	29	16	10	14	11	10	13	23	14	12	39	11	13	3	9	7	9	9	16	26	13	9	10	8	8	11	8	22	10	19	15	8	6	6	9	9	8	21	18	10	6	9	16	17	24
Manes.01G123800.v6.1	63	6	8	10	13	24	2	23	4	2	8	2	8	0	3	24	6	1	3	1	13	14	5	5	0	16	14	14	6	0	18	0	19	6	1	21	9	3	10	1	16	8	8	3	3	14	9	55	6
Manes.01G123900.v6.1	11	0	10	1	0	1	0	0	3	1	12	5	7	0	1	10	6	0	0	0	9	3	5	4	0	3	0	1	0	1	0	1	0	8	1	18	7	2	0	2	8	7	9	1	1	8	4	0	1
Manes.01G124000.v6.1	16	2	57	45	24	21	35	27	41	46	22	21	29	7	49	22	28	9	19	3	14	23	35	39	28	8	34	6	6	25	17	28	26	24	40	16	34	6	10	25	8	51	14	16	33	4	28	13	46
Manes.01G124100.v6.1	0	0	0	0	0	0	0	0	0	0	0	0	1	0	0	0	0	0	0	0	0	0	0	0	0	0	0	0	0	0	0	0	0	0	0	0	0	0	0	0	0	0	0	0	0	0	0	0	0
Manes.01G124200.v6.1	150	2	42	24	13	155	14	31	15	11	141	19	36	3	17	161	18	19	7	4	164	28	23	17	3	76	27	27	9	8	131	18	51	10	8	369	21	18	20	3	163	43	30	21	18	102	20	10	8
Manes.01G124300.v6.1	7	0	20	7	5	3	6	23	2	0	3	1	26	0	3	6	0	3	9	0	3	1	21	8	3	6	2	28	6	3	0	0	8	2	0	19	9	69	2	0	3	8	15	5	1	0	0	17	0
Manes.01G124400.v6.1	0	1	2	0	0	0	0	77	0	0	0	0	4	0	0	0	0	19	0	0	0	2	1	1	0	1	0	70	0	0	0	0	18	0	0	0	0	4	4	0	0	0	1	1	0	0	2	70	0
Manes.01G124500.v6.1	68	30	36	57	45	69	43	95	51	10	71	79	61	34	26	89	69	9	68	21	104	68	43	223	52	32	136	147	62	21	86	54	32	34	12	31	64	96	83	26	38	89	29	47	14	96	86	127	40
Manes.01G124600.v6.1	1157	91	1251	487	957	459	374	215	260	243	467	477	239	86	542	195	174	61	97	110	187	117	197	312	314	245	220	100	95	255	381	426	220	236	315	347	198	138	233	277	478	517	448	151	657	399	246	176	296
Manes.01G124700.v6.1	4	0	2	2	3	2	11	2	2	0	2	5	3	5	4	1	3	0	3	1	2	1	4	3	3	2	1	0	0	0	0	3	2	3	3	0	13	4	2	2	0	1	0	5	0	2	1	6	4
Manes.01G124800.v6.1	0	0	0	0	0	0	0	0	0	0	0	0	0	0	0	0	0	0	0	0	0	0	0	0	0	0	0	0	0	0	0	0	0	0	0	0	0	0	0	0	0	0	0	0	0	0	0	0	0
Manes.01G124900.v6.1	8	1	2	3	5	9	20	7	15	2	8	10	7	8	11	9	14	3	6	1	9	40	9	32	9	6	4	2	3	0	4	18	6	12	1	3	15	1	4	9	7	14	5	26	0	12	16	6	7
Manes.01G125000.v6.1	28	19	77	54	76	33	116	65	46	30	30	98	55	30	153	20	133	15	60	14	20	76	67	81	62	22	76	40	42	73	20	55	43	61	34	13	62	72	29	61	26	132	48	49	25	19	50	35	74
Manes.01G125100.v6.1	707	189	781	974	1540	615	1004	775	607	379	939	942	597	203	1399	587	1017	135	400	361	412	463	578	1572	917	348	704	1297	474	1006	288	627	352	639	832	698	595	811	381	968	447	1290	440	329	613	461	484	666	1054
Manes.01G125200.v6.1	1	1	7	26	4	5	12	8	26	25	10	10	12	0	79	10	6	6	8	2	6	8	9	18	20	6	10	2	1	16	2	15	8	9	6	1	5	2	4	79	1	31	9	26	11	1	6	6	2
Manes.01G125300.v6.1	0	0	0	0	0	0	0	0	0	0	0	0	0	0	0	0	0	0	0	0	0	0	0	0	0	0	0	0	0	0	0	0	0	0	0	0	0	0	0	0	0	0	0	0	0	0	0	0	0
Manes.01G125400.v6.1	232	104	342	809	1001	402	545	433	481	438	494	1048	303	280	905	373	632	46	588	124	217	365	192	1373	627	119	499	276	259	398	117	321	142	388	420	161	458	322	198	352	158	738	255	544	380	333	311	369	577
Manes.01G125500.v6.1	0	0	0	0	0	0	0	0	0	0	0	1	0	0	0	0	0	0	0	0	0	0	0	0	0	0	0	0	0	0	0	0	0	0	0	0	1	0	0	0	0	0	0	0	0	0	0	1	0
Manes.01G125600.v6.1	0	0	5	11	0	2	5	6	0	3	3	1	5	2	1	2	4	4	2	0	3	2	4	4	3	0	4	8	0	3	0	4	3	2	0	1	1	0	0	4	4	6	6	2	0	2	7	3	1
Manes.01G125700.v6.1	18	3	152	5	0	15	4	54	3	3	63	11	29	0	6	25	11	2	6	4	17	4	48	7	8	16	9	0	2	32	4	3	28	2	16	13	7	18	6	5	6	10	43	0	6	31	11	21	4
Manes.01G125800.v6.1	73	4	46	21	18	126	49	30	18	0	102	35	34	4	4	140	70	0	5	0	78	23	29	33	7	25	45	45	1	0	47	14	24	15	1	113	42	26	14	2	91	49	18	12	1	101	18	20	3
Manes.01G125900.v6.1	0	0	0	0	0	0	1	1	0	0	0	0	0	0	0	0	0	0	0	0	0	1	0	3	0	0	1	0	3	0	0	0	0	4	0	0	0	0	0	0	0	2	0	0	0	0	0	0	0
Manes.01G126000.v6.1	31	1	18	87	0	14	9	15	3	0	20	6	47	32	0	8	7	11	5	0	14	9	33	50	1	4	10	50	20	1	4	0	26	20	1	99	10	17	3	1	11	20	14	0	1	3	4	114	1
Manes.01G126100.v6.1	20	3	39	3	4	7	148	12	6	2	36	29	41	1	18	7	139	3	24	6	9	7	43	10	10	5	34	2	2	5	20	12	61	10	2	7	22	9	5	2	9	75	9	2	2	2	47	4	33
Manes.01G126200.v6.1	0	0	0	0	0	0	0	0	0	0	0	0	0	0	0	0	1	0	0	0	0	0	0	0	0	0	0	0	0	0	0	0	0	0	0	0	0	0	0	0	0	0	0	0	0	0	0	0	0
Manes.01G126300.v6.1	0	0	0	15	0	0	0	1	0	0	0	1	0	0	1	0	2	0	0	0	0	19	0	10	0	0	3	0	3	0	0	2	0	11	0	0	0	0	2	0	0	40	0	0	0	0	0	12	0
Manes.01G126400.v6.1	0	0	0	0	0	0	0	0	0	0	0	0	1	0	0	0	0	0	0	0	1	0	0	0	0	0	0	0	0	0	0	0	0	2	0	0	0	0	0	0	0	0	0	0	0	0	0	2	0
Manes.01G126500.v6.1	31	8	46	56	77	21	35	24	14	11	34	43	21	11	58	26	18	1	23	10	27	7	22	34	37	13	24	3	14	12	21	16	14	12	22	29	25	22	17	20	21	69	26	67	24	13	24	18	44
Manes.01G126600.v6.1	0	0	0	0	0	0	0	0	0	0	0	0	0	0	0	0	0	0	0	0	0	0	0	0	0	0	0	0	0	0	0	0	0	0	0	0	0	0	0	0	0	0	0	0	0	0	0	0	0
Manes.01G126700.v6.1	5	0	0	1	0	3	0	1	1	3	1	0	2	0	0	3	5	0	0	0	5	3	2	8	1	0	2	2	0	0	0	0	4	5	1	1	3	0	0	0	1	6	1	11	0	2	2	0	1
Manes.01G126800.v6.1	46	3	123	29	32	42	39	41	23	17	41	24	41	30	40	36	29	12	21	1	50	40	60	56	23	28	42	24	6	27	39	41	55	32	16	50	33	26	13	28	33	31	31	28	14	15	52	30	32
Manes.01G126900.v6.1	77	23	323	115	135	88	107	189	136	104	151	261	114	55	136	122	90	11	103	14	93	77	174	188	73	48	88	40	33	83	40	44	101	85	78	80	90	85	66	57	54	146	116	70	52	86	115	89	118
Manes.01G127000.v6.1	0	0	0	0	0	0	0	0	0	0	0	0	0	0	0	0	0	0	0	0	0	0	0	0	0	0	0	0	0	0	0	0	0	0	0	0	0	0	0	0	0	0	0	0	0	0	0	0	0
Manes.01G127100.v6.1	10	0	28	8	3	14	5	22	1	3	11	4	8	3	8	7	3	8	7	0	10	4	14	16	2	6	4	10	5	6	4	0	6	8	1	7	2	9	7	3	7	4	11	6	4	11	3	8	4
Manes.01G127200.v6.1	123	20	661	150	569	113	261	172	155	52	164	140	181	49	96	43	67	32	79	30	99	91	253	306	281	51	55	93	27	40	92	18	203	106	30	129	45	57	63	65	109	109	168	68	58	12	82	99	31
Manes.01G127300.v6.1	1	0	1	6	0	0	0	0	2	1	0	5	0	0	0	0	4	0	1	0	0	7	4	4	0	0	0	0	3	0	0	13	0	8	1	0	2	1	2	7	1	5	0	0	0	3	1	0	1
Manes.01G127400.v6.1	35	18	29	61	58	66	127	181	36	43	38	90	192	17	91	47	82	0	17	22	44	49	22	67	139	29	63	87	25	52	32	30	48	24	80	38	91	190	37	56	20	206	23	30	106	69	30	88	57
Manes.01G127500.v6.1	501	195	357	970	1271	716	903	609	861	1038	450	974	393	416	1912	740	977	105	937	214	564	354	279	1415	1053	215	688	408	336	1141	248	324	252	648	1252	443	738	563	405	594	278	1211	285	642	1149	537	394	519	1389
Manes.01G127600.v6.1	112	18	119	74	23	96	30	203	34	32	185	104	122	26	65	139	65	13	27	8	91	43	63	103	17	47	48	67	8	44	100	15	75	48	45	108	102	119	50	32	97	120	75	20	31	142	50	97	57
Manes.01G127700.v6.1	0	0	0	3	1	0	0	7	2	2	0	0	1	0	1	0	3	0	1	1	0	2	0	9	3	0	0	6	2	2	0	1	0	0	0	0	1	1	0	6	0	0	0	1	3	0	1	10	5
Manes.01G127800.v6.1	0	0	0	0	0	0	0	0	0	0	0	0	0	0	0	0	0	0	0	0	0	0	1	0	0	0	0	0	0	0	0	0	0	0	0	0	0	0	0	0	0	0	0	0	0	0	0	0	0
Manes.01G127900.v6.1	55	6	43	4	0	35	3	51	2	2	78	11	35	0	6	28	5	1	5	0	20	1	38	3	8	38	12	27	1	5	63	2	16	0	4	74	23	38	24	4	30	13	25	7	3	24	7	21	13
Manes.01G128000.v6.1	0	0	0	0	0	1	1	0	0	0	1	0	0	0	0	1	0	0	1	0	0	1	0	5	0	0	3	0	3	0	0	0	0	0	0	0	3	0	0	1	0	4	0	0	0	0	4	3	0
Manes.01G128100.v6.1	195	63	440	295	544	151	163	214	441	181	234	336	191	99	443	160	220	68	156	64	134	416	275	443	240	139	223	77	191	244	151	276	241	482	267	188	200	163	175	419	190	539	215	286	296	194	317	183	279
Manes.01G128200.v6.1	0	0	0	0	0	0	0	0	0	0	0	0	0	0	0	0	0	0	0	0	0	0	0	0	0	0	0	0	0	0	0	0	0	0	0	0	0	0	0	0	0	0	0	0	0	0	0	0	0
Manes.01G128300.v6.1	746	65	3330	38	27	1030	35	3965	18	12	2182	97	3929	22	19	1432	18	164	18	90	1008	15	4171	35	27	763	30	271	46	22	419	13	2402	27	7	493	50	1460	1148	21	385	25	2093	15	32	1140	10	1901	18
Manes.01G128400.v6.1	13	4	62	15	18	16	15	35	10	10	28	50	39	3	50	42	16	11	19	8	11	15	32	22	19	17	33	12	11	10	17	22	22	11	15	25	21	48	21	22	20	27	29	8	10	25	16	35	21
Manes.01G128500.v6.1	22	1	19	0	0	9	0	38	0	0	35	0	45	0	0	23	0	27	0	1	13	0	48	0	1	13	0	4	0	2	19	1	25	0	0	20	0	36	3	0	16	0	1	0	1	16	0	19	0
Manes.01G128600.v6.1	59	11	70	17	59	30	29	47	10	15	37	70	43	12	50	32	36	7	31	6	27	21	34	75	46	28	43	18	13	27	36	30	34	25	27	20	74	31	29	35	28	61	41	23	31	37	42	31	53
Manes.01G128700.v6.1	0	0	0	0	0	0	1	0	0	0	0	0	0	0	0	0	0	0	1	0	0	0	0	0	1	0	1	0	0	0	0	0	0	0	0	0	1	0	1	0	1	2	0	8	0	0	0	0	0
Manes.01G128800.v6.1	13	2	22	76	40	39	32	40	34	17	11	20	26	13	57	30	85	15	18	6	30	42	30	49	30	12	59	6	24	49	5	72	38	64	46	27	49	11	4	109	20	105	24	22	19	20	58	18	16
Manes.01G128900.v6.1	2	7	58	35	90	1	56	37	35	75	5	15	35	3	62	2	26	4	12	19	4	12	52	10	59	1	21	1	10	99	5	21	33	82	68	2	15	5	9	37	1	21	17	19	49	6	45	12	46
Manes.01G129000.v6.1	84	40	72	124	139	50	59	110	81	27	85	121	81	33	101	57	81	35	97	26	47	98	78	259	113	50	107	125	78	45	161	106	58	84	45	83	119	74	108	146	74	186	71	126	44	32	112	132	111
Manes.01G129100.v6.1	82	3	70	16	20	70	34	34	13	6	118	37	44	13	32	114	32	4	12	6	80	11	60	30	32	57	29	11	10	17	75	17	22	24	14	106	11	22	16	19	48	35	24	6	15	71	8	21	17
Manes.01G129200.v6.1	44	18	111	43	52	18	10	38	21	18	21	10	23	12	27	26	50	8	12	7	15	47	35	14	20	12	23	7	10	41	21	28	29	27	14	53	35	36	23	55	40	63	62	25	31	9	23	19	21
Manes.01G129300.v6.1	5	0	0	9	15	7	0	0	2	0	6	11	0	0	5	2	5	0	1	1	11	15	0	2	1	4	3	0	0	1	0	8	1	1	2	0	1	0	2	5	6	36	1	3	0	5	2	0	2
Manes.01G129400.v6.1	0	0	0	0	0	0	0	0	0	0	0	0	0	0	0	0	0	0	0	0	0	0	0	0	0	0	0	0	0	0	0	0	0	0	0	0	0	0	0	0	0	0	0	0	0	0	0	0	0
Manes.01G129500.v6.1	4	0	0	7	14	9	12	0	7	3	9	20	2	0	8	10	6	0	5	1	7	19	1	2	6	4	7	1	1	2	8	16	1	2	0	5	2	1	3	33	6	4	0	1	0	8	8	2	7
Manes.01G129600.v6.1	0	0	0	0	0	1	0	1	0	0	1	0	0	0	0	0	0	0	0	0	0	0	0	0	0	0	0	1	0	0	0	1	0	0	0	1	0	1	0	0	3	0	0	0	0	4	0	1	0
Manes.01G129700.v6.1	0	0	0	0	0	0	0	0	0	0	0	0	0	0	0	0	0	0	0	0	0	0	0	0	0	0	0	0	0	0	0	0	0	0	0	0	0	0	0	0	0	0	0	0	0	0	0	0	0
Manes.01G129800.v6.1	0	0	0	0	0	0	0	0	0	0	0	0	2	0	0	0	0	0	0	0	1	0	0	0	0	0	0	0	0	0	0	0	1	0	0	0	0	0	0	0	0	0	0	0	0	0	0	1	0
Manes.01G129900.v6.1	3	2	1	23	14	2	12	5	2	1	0	18	1	6	13	3	1	7	20	0	6	5	0	79	3	2	12	3	11	1	5	10	0	12	1	2	7	0	8	7	2	17	6	56	4	0	5	7	3
Manes.01G130000.v6.1	10	1	5	15	0	29	4	9	3	0	21	24	5	7	2	19	6	0	8	0	15	4	10	12	2	17	17	8	2	1	13	0	5	12	0	30	15	10	9	0	11	15	7	2	1	37	10	10	5
Manes.01G130100.v6.1	16	0	36	2	5	21	5	31	9	1	28	21	27	5	2	27	6	6	8	1	18	2	25	7	2	15	6	4	1	1	10	3	11	2	4	30	7	21	12	1	17	6	24	5	2	32	4	23	3
Manes.01G130200.v6.1	0	0	3	0	0	0	0	12	0	0	0	0	12	0	0	2	0	0	0	0	0	1	33	2	0	0	0	0	0	0	1	0	20	0	0	0	0	0	1	0	0	3	0	0	0	0	0	23	0
Manes.01G130300.v6.1	89	19	192	151	227	88	100	106	69	77	100	114	90	14	191	83	104	13	59	23	47	43	69	112	134	39	82	60	41	172	31	54	61	61	145	80	133	138	53	149	63	299	101	91	188	56	73	74	70
Manes.01G130400.v6.1	0	0	25	2	1	3	0	6	4	1	6	0	2	0	0	2	0	0	0	0	1	1	13	0	0	1	2	0	0	4	0	0	11	1	2	3	4	1	2	3	0	11	13	1	2	1	5	1	2
Manes.01G130500.v6.1	21	5	46	12	13	18	10	45	3	2	32	14	19	0	7	28	18	2	5	3	30	22	60	14	7	35	23	4	9	5	16	21	46	43	1	41	44	8	15	16	8	34	14	8	1	14	41	10	6
Manes.01G130600.v6.1	1	1	4	19	31	2	1	18	7	2	12	3	5	0	6	4	4	1	1	4	6	1	3	5	7	2	8	0	2	6	1	2	4	2	3	1	7	0	2	9	4	19	1	3	4	4	7	1	13
Manes.01G130700.v6.1	26	3	33	26	17	44	15	42	9	6	55	47	30	1	26	28	24	5	12	5	41	41	36	26	7	27	45	53	10	7	14	44	42	17	9	46	29	47	19	45	38	51	23	5	5	34	34	63	15
Manes.01G130800.v6.1	97	13	87	47	76	64	40	68	15	10	139	88	67	8	69	74	31	11	47	16	50	39	79	69	17	54	59	50	17	32	92	35	63	22	27	119	43	44	42	32	81	49	37	27	21	59	54	41	47
Manes.01G130900.v6.1	131	147	393	2499	468	77	954	354	720	309	188	1275	1039	827	967	88	1255	131	956	371	68	519	437	3852	386	104	515	152	459	318	156	143	723	1228	315	80	486	63	199	256	40	1845	452	334	627	42	1365	121	838
Manes.01G131000.v6.1	5	3	96	0	1	4	9	25	1	0	31	1	14	0	0	3	1	7	3	2	0	1	42	2	0	15	2	0	0	4	6	1	16	1	2	0	3	5	8	2	2	2	15	1	2	0	3	5	0
Manes.01G131100.v6.1	1	0	0	0	1	0	0	0	0	0	0	0	0	0	0	0	0	0	0	0	2	0	0	0	0	0	1	0	0	0	2	1	0	0	0	0	2	0	0	0	0	2	1	3	0	3	0	0	1
Manes.01G131200.v6.1	25	1	24	39	30	28	19	40	30	27	12	23	18	3	38	30	42	5	22	9	22	53	37	90	25	13	32	53	17	23	13	42	38	53	28	20	40	18	13	44	17	92	27	18	13	28	39	59	26
Manes.01G131300.v6.1	1767	30	647	30	19	905	209	216	19	4	1651	122	260	12	10	1061	59	78	11	15	793	102	473	11	19	625	64	87	21	13	923	106	311	4	2	1322	102	59	138	5	1054	94	234	18	11	1299	188	232	15
Manes.01G131400.v6.1	228	26	888	113	304	165	81	376	59	79	395	270	259	49	180	156	116	46	65	34	133	89	383	90	92	194	153	219	28	146	197	93	260	96	101	309	118	303	108	98	232	174	319	26	76	120	168	263	162
Manes.01G131500.v6.1	164	3	61	14	4	128	24	19	2	10	188	17	56	1	33	121	17	6	5	3	177	8	32	6	19	51	22	21	3	18	104	12	35	13	19	157	20	14	16	9	75	29	15	2	8	138	23	35	11
Manes.01G131600.v6.1	0	0	1	0	0	0	0	4	0	0	0	1	3	0	0	0	0	0	0	0	0	1	2	0	0	1	0	0	0	0	0	0	0	0	0	0	0	1	0	2	0	0	2	0	0	0	0	0	0
Manes.01G131700.v6.1	7	0	9	7	2	7	3	9	13	2	12	10	5	1	7	5	4	1	8	2	1	4	6	7	5	7	8	4	3	5	9	6	8	17	8	4	4	7	3	5	2	10	5	4	4	4	10	8	10
Manes.01G131800.v6.1	2	0	2	1	0	0	0	1	0	2	0	0	5	0	0	2	0	0	1	1	2	3	1	0	0	0	4	1	0	2	1	1	1	4	2	0	2	1	0	2	1	1	1	0	1	0	0	6	0
Manes.01G131900.v6.1	0	3	0	3	3	0	0	1	1	2	1	0	0	3	0	0	1	0	3	0	2	4	0	8	2	0	6	2	1	0	0	1	0	4	1	1	11	1	1	0	1	5	0	10	1	2	0	3	8
Manes.01G132000.v6.1	6	13	8	33	76	3	16	5	14	102	2	12	3	7	102	1	24	0	7	75	0	9	0	4	133	5	29	0	13	223	8	16	3	18	55	1	43	3	13	124	0	66	1	35	98	1	26	1	20
Manes.01G132100.v6.1	4	3	31	42	21	18	11	20	23	15	18	24	14	13	36	22	26	8	6	2	24	30	29	29	13	11	29	5	10	28	20	45	30	47	17	26	16	9	4	46	22	61	22	20	16	20	35	16	25
Manes.01G132200.v6.1	54	3	79	11	8	22	21	45	11	7	69	26	41	8	16	37	33	5	20	3	21	11	48	27	21	33	24	7	9	34	34	10	34	6	4	44	32	27	18	7	21	17	43	6	9	13	33	15	32
Manes.01G132300.v6.1	79	30	158	62	94	100	75	85	62	47	129	124	103	25	149	74	79	10	51	14	92	48	82	125	70	44	74	39	17	54	80	57	95	59	84	86	88	78	45	66	67	108	59	73	30	86	78	76	111
Manes.01G132400.v6.1	24	3	13	27	19	17	17	30	6	3	18	22	22	6	20	15	29	3	13	5	12	23	22	33	21	15	26	9	15	12	11	15	20	15	13	16	29	13	13	15	14	46	12	21	12	11	23	14	21
Manes.01G132500.v6.1	14	0	18	14	7	20	6	21	8	4	18	8	9	6	16	22	10	0	8	2	23	16	9	33	11	8	18	2	4	10	6	8	9	9	7	16	14	8	12	3	33	45	17	18	11	20	5	14	11
Manes.01G132600.v6.1	13	4	8	11	29	16	3	13	2	6	10	23	9	5	6	21	17	1	8	2	5	9	12	26	5	12	15	6	0	3	9	4	4	2	12	17	15	8	8	9	12	14	6	5	3	15	7	11	10
Manes.01G132700.v6.1	1	0	0	1	0	2	0	21	0	1	0	0	14	0	0	5	2	0	0	2	2	1	1	0	1	0	1	0	0	0	0	3	7	0	0	1	1	1	2	1	2	2	2	1	0	1	0	0	0
Manes.01G132800.v6.1	0	0	0	0	0	0	0	0	0	0	0	0	1	0	0	0	0	0	0	0	0	0	0	0	0	0	0	0	0	0	0	0	0	0	0	0	0	0	0	0	0	0	0	0	0	0	0	0	0
Manes.01G132900.v6.1	0	0	0	0	0	0	0	0	0	0	0	0	0	0	0	0	0	0	0	0	0	0	0	0	0	0	1	0	0	0	0	0	0	0	0	0	0	0	0	0	0	0	0	0	0	0	0	0	0
Manes.01G133000.v6.1	5	7	1	20	8	25	18	13	1	6	2	6	1	1	3	22	73	0	3	1	51	8	4	8	14	6	21	0	6	6	2	26	2	9	0	13	59	4	7	5	10	106	4	3	1	19	35	1	1
Manes.01G133100.v6.1	1380	309	3375	1473	1455	1167	855	1196	842	638	2532	1810	1878	584	1919	1381	1003	231	846	391	979	679	1930	2452	980	1064	935	1339	408	1235	1004	749	1530	863	928	1395	1171	1144	657	1005	995	1509	1549	655	984	790	1050	1173	1275
Manes.01G133200.v6.1	9	1	1	2	0	22	5	2	0	0	2	1	1	0	0	4	1	0	0	0	18	4	3	0	0	1	1	1	2	0	1	4	2	0	0	16	0	0	0	0	6	18	1	0	1	32	5	4	0
Manes.01G133300.v6.1	40	0	19	0	3	37	18	11	0	1	29	5	14	0	4	34	16	1	0	1	38	8	19	6	1	8	15	22	0	4	14	22	15	0	1	37	1	3	10	0	16	13	6	0	5	16	12	13	1
Manes.01G133400.v6.1	0	0	0	0	0	0	0	1	0	0	0	0	0	0	0	1	0	0	0	0	0	0	1	0	0	0	0	0	0	0	1	2	0	0	0	2	0	1	1	0	0	2	0	0	0	1	0	0	0
Manes.01G133500.v6.1	0	0	5	0	0	0	0	0	0	0	0	1	5	0	4	0	1	0	0	1	0	0	2	2	0	0	0	0	0	5	0	0	3	0	1	1	1	1	0	0	0	0	1	0	1	0	1	0	1
Manes.01G133600.v6.1	2	0	0	0	4	3	3	0	2	0	1	6	0	0	4	2	21	0	0	0	6	2	0	0	0	1	7	0	1	0	0	6	2	1	0	2	3	0	1	0	0	13	2	0	0	1	5	1	7
Manes.01G133700.v6.1	0	0	0	0	0	0	0	0	0	0	0	0	0	0	0	0	0	0	0	0	0	0	0	0	0	0	0	5	0	0	0	0	0	0	0	0	0	6	1	0	0	0	0	0	0	0	0	2	3
Manes.01G133800.v6.1	6	1	36	6	3	9	12	13	5	4	25	7	13	0	7	18	5	5	2	0	7	1	15	3	0	2	2	2	2	9	3	3	9	8	6	7	6	7	4	0	5	7	6	0	5	12	3	11	3
Manes.01G133900.v6.1	359	255	466	891	1068	481	686	675	931	489	321	917	494	1430	1130	476	718	85	1324	203	404	327	328	1795	744	222	608	200	430	635	200	163	224	642	831	238	597	560	439	319	155	948	306	662	640	264	314	365	1097
Manes.01G134000.v6.1	3696	75	769	54	28	1274	218	285	36	7	2963	277	455	26	9	1187	160	63	17	30	1143	94	384	35	23	1077	113	290	21	18	1784	112	450	36	11	2855	139	183	330	10	1748	220	430	20	20	1062	70	258	14
Manes.01G134100.v6.1	0	3	11	1	1	3	9	16	1	0	5	5	12	0	10	2	6	0	1	1	3	11	18	9	0	4	10	2	2	3	3	7	14	9	4	1	6	9	9	22	0	8	6	9	5	5	2	8	7
Manes.01G134200.v6.1	0	0	0	0	0	0	0	2	0	0	0	0	0	0	0	0	1	0	0	0	3	0	0	0	0	0	0	2	0	0	0	0	0	0	0	0	0	3	0	0	0	0	1	0	0	0	0	3	0
Manes.01G134300.v6.1	50	2	34	3	13	21	4	12	8	4	37	5	8	0	7	31	12	3	2	1	24	2	27	6	1	26	8	0	1	8	29	4	11	8	4	57	6	1	10	1	37	11	12	3	1	22	16	4	5
Manes.01G134400.v6.1	520	222	774	789	882	725	773	852	777	675	786	1076	947	692	1180	740	772	90	631	165	567	451	590	1161	617	325	660	703	267	701	289	319	473	614	687	387	458	574	390	400	398	932	561	522	477	590	417	721	968
Manes.01G134500.v6.1	126	2	99	5	3	141	7	44	2	0	44	11	19	3	44	172	26	6	36	2	162	1	91	4	1	26	14	6	3	5	57	5	44	10	4	44	19	3	12	1	95	12	78	1	4	94	34	6	31
Manes.01G134600.v6.1	8	12	382	168	121	12	21	72	87	18	33	35	64	52	68	12	49	12	77	8	12	18	158	154	25	17	42	4	27	69	6	34	110	107	24	7	33	37	13	84	7	79	195	92	36	8	65	28	77
Manes.01G134700.v6.1	1	0	2	4	0	0	0	5	0	4	2	5	1	0	1	1	3	0	0	0	2	4	0	2	0	0	1	1	4	0	0	5	0	3	0	2	1	0	0	3	0	4	1	0	1	2	1	1	0
Manes.01G134800.v6.1	2233	369	1298	713	1077	1692	939	1395	313	478	3118	2592	1114	229	1939	1609	660	220	472	317	1067	452	715	992	847	930	781	1321	216	995	1185	644	552	454	975	2001	841	1126	835	643	899	954	653	169	924	1541	891	1772	768
Manes.01G134900.v6.1	70	16	108	190	268	104	198	93	158	112	52	108	107	37	84	91	208	20	71	28	74	111	189	188	109	41	209	47	72	218	39	140	125	96	114	75	345	71	42	162	53	521	112	144	187	144	165	166	107
Manes.01G135000.v6.1	1	1	6	3	0	0	1	71	0	0	1	1	74	1	0	0	0	0	0	1	2	0	1	0	0	0	2	5	0	3	0	0	16	1	0	2	0	5	1	0	0	4	0	0	0	0	1	16	0
Manes.01G135100.v6.1	1377	341	606	1351	1816	1509	1393	1556	1505	667	1163	1254	836	645	1899	1866	1533	159	1066	276	2071	1139	640	1819	1172	533	1563	1875	635	601	770	672	709	1167	842	1215	1425	820	757	629	1251	2517	470	1539	785	958	778	1662	1202
Manes.01G135200.v6.1	80	8	9	47	25	127	33	66	25	10	80	54	35	7	35	129	28	6	28	8	123	36	21	111	13	39	26	38	12	9	67	34	20	70	15	200	30	28	32	26	64	46	13	17	23	69	31	35	46
Manes.01G135300.v6.1	15	1	42	27	45	14	12	27	11	14	28	11	24	3	45	8	13	1	8	9	11	12	22	16	15	18	23	3	1	14	9	8	8	13	30	11	10	9	6	16	17	14	9	2	18	9	24	19	12
Manes.01G135400.v6.1	13	0	11	3	3	2	1	0	5	2	1	3	0	0	10	2	0	0	1	2	0	0	1	0	4	8	2	2	1	5	4	2	1	2	10	3	1	2	1	3	1	2	0	0	3	2	0	1	2
Manes.01G135500.v6.1	3	0	0	2	2	0	0	2	2	3	1	0	1	0	1	3	1	0	0	0	3	4	3	1	0	0	0	0	0	0	0	0	1	4	3	1	0	0	0	0	4	7	0	0	1	2	0	1	0
Manes.01G135600.v6.1	3	1	5	29	14	5	10	8	32	17	6	13	5	5	24	6	17	0	11	0	4	14	19	22	4	1	12	6	5	8	0	11	9	39	15	3	3	12	1	29	4	31	6	7	12	7	5	10	4
Manes.01G135700.v6.1	5	1	4	2	6	0	1	2	0	0	1	0	2	1	1	0	0	0	0	0	0	1	0	1	1	3	8	2	0	4	0	0	0	0	0	0	0	6	1	0	1	3	1	6	0	0	0	0	2
Manes.01G135800.v6.1	0	3	3	17	1	0	23	5	22	0	1	14	4	4	0	0	36	2	5	0	0	12	17	26	2	1	7	0	5	0	0	1	5	15	0	0	26	1	0	0	0	30	1	0	0	0	9	0	5
Manes.01G135900.v6.1	2	0	0	0	1	0	0	0	0	0	1	0	0	0	0	0	0	0	0	0	0	0	2	1	0	0	0	0	0	0	0	0	0	0	0	0	0	0	1	0	0	0	2	0	0	0	0	0	0
Manes.01G136000.v6.1	10	0	28	21	21	24	21	24	12	7	22	19	21	2	17	17	32	2	10	2	15	22	22	16	13	8	24	8	9	17	6	18	19	14	12	17	17	8	15	13	14	19	8	9	10	24	26	21	20
Manes.01G136100.v6.1	64	12	161	58	46	51	37	73	26	18	107	89	97	8	61	56	32	19	31	15	35	49	123	104	22	40	49	85	15	54	23	38	117	43	23	57	38	53	23	37	37	112	76	14	34	44	51	94	28
Manes.01G136200.v6.1	6	1	16	0	0	4	1	37	0	0	18	0	43	0	0	4	1	5	0	0	2	0	65	0	1	4	0	8	0	0	4	0	32	0	0	25	0	19	2	0	3	3	7	0	0	5	0	43	0
Manes.01G136300.v6.1	0	0	0	1	12	2	4	0	0	0	0	1	0	0	0	0	0	0	3	0	0	0	0	10	5	0	0	0	4	1	1	0	0	0	0	0	10	0	3	1	0	4	1	36	0	0	1	0	5
Manes.01G136400.v6.1	2	3	11	15	8	3	1	10	4	0	5	4	14	0	9	7	0	0	3	1	2	0	12	5	4	3	11	2	3	1	0	2	6	3	6	6	7	8	7	7	8	2	4	0	1	11	5	7	3
Manes.01G136500.v6.1	0	0	0	0	0	0	0	0	0	0	0	0	0	0	0	0	2	0	1	0	0	0	0	1	0	0	0	0	1	0	0	1	1	3	0	1	0	0	0	1	0	1	0	1	0	1	0	0	0
Manes.01G136600.v6.1	3	4	0	5	8	0	5	0	3	0	1	12	2	0	8	1	2	5	11	2	1	0	2	7	12	0	4	0	3	4	1	0	3	1	4	0	7	2	5	3	0	10	2	2	6	2	5	4	22
Manes.01G136700.v6.1	2	0	0	0	0	2	0	2	0	0	0	0	0	0	0	1	0	0	0	0	1	0	2	0	0	0	0	0	0	0	0	0	0	0	0	2	0	0	1	0	2	0	0	0	0	1	0	0	0
Manes.01G136800.v6.1	0	0	6	1	0	1	0	2	0	0	0	1	12	0	0	0	1	0	0	0	0	0	24	1	1	0	2	1	1	0	1	1	0	0	0	0	0	2	1	3	0	4	2	2	0	0	1	11	0
Manes.01G136900.v6.1	55	6	52	22	18	59	18	100	4	4	67	15	54	4	23	73	14	8	9	7	35	10	54	27	6	38	15	49	15	17	34	8	32	16	15	50	16	67	18	17	56	27	20	7	9	22	8	79	13
Manes.01G137000.v6.1	0	0	2	0	0	1	0	0	0	0	0	0	0	0	0	0	0	0	2	0	0	0	2	8	0	2	0	0	0	0	0	0	0	1	1	0	0	1	0	0	1	0	0	0	0	2	0	0	0
Manes.01G137100.v6.1	47	32	67	105	154	65	97	93	96	107	71	161	77	72	314	62	172	13	80	38	45	84	66	184	177	23	76	55	48	102	44	86	43	108	141	36	97	53	78	154	41	191	59	43	130	38	90	67	134
Manes.01G137200.v6.1	0	0	0	0	0	0	0	0	0	0	0	0	0	0	0	0	1	0	0	0	0	0	0	2	0	0	0	0	0	0	0	1	0	0	0	0	0	0	0	0	0	1	0	1	0	0	2	0	0
Manes.01G137300.v6.1	0	0	7	33	27	0	1	2	4	1	0	0	3	8	3	0	1	0	7	0	0	0	5	7	1	3	6	0	9	56	0	1	6	7	1	0	3	1	3	0	1	4	4	4	1	0	0	0	3
Manes.01G137400.v6.1	0	0	0	0	0	0	0	0	0	0	0	0	0	0	0	0	0	0	0	0	0	0	0	0	0	0	0	0	0	0	0	0	0	0	0	0	0	0	0	0	0	0	0	0	0	0	0	0	0
Manes.01G137500.v6.1	1370	81	713	230	259	1071	337	528	89	35	1725	839	380	63	172	1290	387	52	165	34	1141	168	368	213	87	707	422	141	91	97	656	260	184	175	45	1874	330	436	226	160	598	558	247	43	51	1877	359	303	238
Manes.01G137600.v6.1	5	9	20	108	46	22	42	23	47	17	8	12	9	39	32	23	62	18	132	4	11	29	22	175	52	11	121	5	41	30	13	31	27	38	17	4	89	3	11	34	3	93	26	152	13	7	41	18	34
Manes.01G137700.v6.1	1	0	2	8	0	3	2	11	12	0	1	4	2	13	4	1	5	1	5	0	2	6	2	38	0	0	5	43	6	0	0	7	0	6	0	0	3	3	1	9	2	14	0	1	0	0	2	19	4
Manes.01G137800.v6.1	164	15	64	43	51	146	71	51	29	23	155	87	27	24	108	165	47	11	38	20	150	33	38	65	42	97	46	78	12	27	207	32	31	30	31	243	61	45	58	35	117	62	24	19	25	130	28	46	48
Manes.01G137900.v6.1	0	0	1	6	0	0	0	0	0	0	1	0	0	0	0	1	0	0	2	0	2	0	0	1	0	0	2	0	0	3	0	0	0	0	0	1	0	1	0	0	0	1	1	0	0	0	0	0	0
Manes.01G138000.v6.1	176	28	672	466	533	225	317	257	442	296	444	603	364	294	806	258	340	40	261	64	176	202	399	802	318	108	230	160	182	437	104	263	330	379	608	174	264	237	86	455	166	466	329	276	502	301	343	257	365
Manes.01G138100.v6.1	0	1	8	5	0	0	0	0	0	1	0	0	0	0	0	0	3	2	0	0	1	6	2	0	0	0	6	6	2	1	0	3	6	1	0	1	4	1	0	0	1	3	3	5	0	1	3	2	0
Manes.01G138200.v6.1	4	0	4	2	5	4	3	3	0	2	8	5	4	0	10	1	5	0	2	3	2	3	0	8	1	1	1	0	1	0	1	4	7	0	2	1	12	2	1	4	4	12	6	1	4	3	0	1	2
Manes.01G138300.v6.1	5	1	5	5	7	3	3	13	4	0	8	8	7	7	0	1	10	2	3	0	2	2	3	5	0	2	12	8	5	1	5	4	10	7	3	6	2	9	0	1	1	4	4	2	1	5	6	20	8
Manes.01G138400.v6.1	0	0	4	14	10	3	0	38	1	0	2	9	19	0	0	3	7	3	11	0	0	11	13	24	0	2	4	35	6	0	1	3	33	12	0	5	10	17	4	0	3	1	3	8	0	2	5	36	12
Manes.01G138500.v6.1	0	0	4	0	0	3	0	72	4	0	10	1	100	1	2	1	1	79	1	0	2	0	11	0	1	1	1	99	2	0	1	0	115	0	0	2	0	9	19	1	2	3	6	0	0	0	0	108	1
Manes.01G138600.v6.1	0	0	0	0	0	0	0	2	0	0	0	0	0	0	0	0	0	0	0	0	0	1	0	0	0	1	0	9	0	0	0	0	1	0	0	0	0	5	1	0	0	0	0	0	0	0	0	12	0
Manes.01G138700.v6.1	12	5	8	12	1	7	2	3	3	0	16	30	2	0	23	3	6	0	0	1	26	99	9	14	1	10	9	4	0	0	18	46	6	22	5	9	13	6	13	159	14	34	6	0	2	2	14	3	1
Manes.01G138800.v6.1	0	0	0	8	0	0	1	2	0	0	0	0	1	0	0	0	0	0	1	0	0	0	0	3	0	0	0	1	0	0	0	0	0	1	0	0	1	1	0	0	0	0	0	1	0	0	4	1	0
Manes.01G138900.v6.1	10	4	2	20	1	20	7	9	2	3	39	37	13	5	17	57	13	0	10	2	20	64	4	32	6	1	4	4	10	0	8	84	4	20	1	14	21	7	7	83	37	75	19	20	1	28	16	4	3
Manes.01G139000.v6.1	0	0	1	2	0	0	0	2	0	0	0	0	3	0	2	1	0	0	0	0	0	0	1	0	0	0	0	0	0	0	0	0	0	0	0	0	0	2	0	0	1	0	0	0	0	0	0	0	0
Manes.01G139100.v6.1	0	0	0	1	0	0	0	1	0	0	0	0	2	0	1	1	0	0	0	0	1	0	0	3	0	0	0	0	1	0	0	0	0	0	0	0	0	1	0	0	0	0	0	0	0	0	0	0	0
Manes.01G139200.v6.1	0	0	0	0	0	0	0	0	0	0	0	0	2	0	0	0	0	0	0	0	0	0	0	0	0	0	0	0	0	0	0	0	0	0	0	0	0	0	0	0	0	0	0	0	0	0	0	2	0
Manes.01G139300.v6.1	19	2	29	14	32	11	15	8	3	3	20	12	19	6	16	13	4	0	3	3	13	11	61	47	4	7	8	0	0	6	19	13	14	7	10	8	12	5	9	5	11	10	18	2	7	19	11	17	15
Manes.01G139400.v6.1	151	58	334	64	56	125	119	261	50	27	356	116	501	57	70	153	142	20	53	14	106	43	456	183	36	169	104	164	32	73	141	62	305	71	36	185	122	113	152	56	133	171	143	15	36	116	140	152	100
Manes.01G139500.v6.1	4	0	7	5	11	10	4	12	0	1	9	5	8	2	0	11	4	2	1	0	7	3	12	0	2	1	4	1	3	0	26	1	12	2	0	8	6	13	4	4	9	7	5	6	3	4	12	7	1
Manes.01G139600.v6.1	7	3	16	5	12	6	8	9	7	7	14	7	14	1	13	9	11	5	11	5	8	6	13	34	8	11	18	14	10	14	11	8	16	5	9	12	6	6	13	10	7	11	8	12	5	5	13	6	3
Manes.01G139700.v6.1	51	5	24	7	8	56	18	24	5	7	79	11	25	0	9	80	20	3	9	3	89	12	48	34	6	12	10	6	0	3	42	18	44	11	7	83	51	44	9	16	90	42	45	6	11	59	20	26	25
Manes.01G139800.v6.1	1	0	0	5	18	0	0	0	0	1	0	0	1	0	0	0	0	0	1	2	1	0	2	38	1	4	1	1	1	3	0	0	0	1	1	2	3	1	0	2	0	0	0	0	3	0	0	0	1
Manes.01G139900.v6.1	17	10	30	26	114	16	24	28	22	4	23	23	35	18	26	15	15	1	46	6	7	18	19	76	32	14	24	8	14	14	28	16	21	34	13	14	58	15	24	40	4	40	21	48	15	14	50	15	36
Manes.01G140000.v6.1	27	13	93	39	36	28	13	47	29	25	41	34	27	8	26	41	29	6	14	10	37	30	47	47	15	44	23	33	18	36	16	29	42	34	21	34	30	11	18	29	23	53	36	12	15	27	24	28	22
Manes.01G140100.v6.1	4	2	1	2	30	1	2	4	5	11	1	0	5	0	122	1	9	0	3	6	0	3	3	10	60	0	5	0	0	7	3	1	4	62	43	0	0	5	4	16	1	2	0	2	9	1	9	4	48
Manes.01G140200.v6.1	34	6	94	39	97	24	64	49	23	32	32	41	59	4	155	50	45	11	29	17	10	23	25	30	32	15	61	28	23	104	15	45	37	29	30	19	72	24	16	96	30	67	38	9	37	31	94	23	71
Manes.01G140300.v6.1	25	2	65	27	29	30	14	42	20	8	26	55	37	1	54	30	30	6	11	5	16	29	50	27	17	27	21	7	6	15	13	28	32	20	19	27	37	23	16	30	44	39	32	17	13	28	30	25	33
Manes.01G140400.v6.1	37	5	49	28	21	28	11	80	8	9	48	28	59	13	25	18	15	8	7	6	25	13	45	22	13	26	6	19	4	11	34	22	37	10	11	30	16	9	23	10	27	13	28	7	3	23	24	27	16
Manes.01G140500.v6.1	76	31	263	77	133	69	76	143	42	56	157	164	139	45	180	94	115	27	39	22	65	63	147	111	62	51	67	54	18	79	72	29	144	51	83	105	57	84	101	73	54	144	128	52	67	83	94	98	97
Manes.01G140600.v6.1	85	3	34	22	31	59	17	18	23	25	67	27	24	5	71	63	19	7	12	11	43	13	29	45	40	49	16	13	12	55	53	11	17	10	31	84	20	15	22	28	49	32	18	8	34	55	15	16	15
Manes.01G140700.v6.1	1	0	3	4	8	4	0	6	3	1	2	3	4	0	1	3	3	2	8	0	1	7	2	3	1	3	1	6	0	0	3	5	2	3	1	6	3	0	1	3	4	4	2	5	0	1	2	7	0
Manes.01G140800.v6.1	118	15	104	72	53	81	43	78	46	19	125	142	51	27	145	77	49	15	44	15	56	43	61	113	60	49	36	62	23	35	71	31	51	60	47	86	28	37	58	64	78	55	28	7	32	43	54	90	87
Manes.01G140900.v6.1	25	4	8	16	24	13	13	7	27	4	9	15	9	15	18	7	17	4	25	2	3	14	11	34	10	4	18	5	17	6	15	16	11	13	9	14	32	5	10	7	7	51	9	16	3	2	32	15	12
Manes.01G141000.v6.1	0	0	0	0	0	0	0	0	0	0	0	0	0	0	0	0	0	0	0	0	0	0	0	0	0	0	0	0	0	0	0	0	0	0	0	0	0	0	0	0	0	0	0	0	0	0	0	0	0
Manes.01G141100.v6.1	36	6	79	66	56	41	34	59	64	32	48	51	57	15	51	50	69	7	27	7	24	41	34	46	17	19	38	24	9	46	10	74	66	106	37	46	51	31	11	88	48	108	87	26	42	27	75	43	26
Manes.01G141200.v6.1	737	95	1736	288	357	1250	385	1315	150	240	2256	371	1772	110	363	2006	523	141	199	105	1334	129	1749	247	310	308	227	57	71	178	1149	157	1288	217	532	1658	682	1016	425	237	1463	428	1611	97	191	853	738	748	638
Manes.01G141300.v6.1	1	2	84	30	32	2	4	176	8	3	0	9	115	9	13	2	8	3	13	5	6	9	56	25	6	12	8	260	35	12	1	1	39	14	11	1	6	39	15	3	1	15	20	13	4	1	11	34	17
Manes.01G141400.v6.1	203	41	697	558	317	324	336	335	326	273	537	292	416	153	428	501	589	37	211	65	342	434	497	707	185	207	436	762	171	375	86	453	400	430	200	266	329	228	55	371	423	862	439	197	261	267	304	267	188
Manes.01G141500.v6.1	0	0	0	0	0	0	0	0	0	1	0	0	0	0	0	0	0	0	0	0	0	0	0	0	0	0	3	0	0	0	0	0	0	0	0	0	5	0	0	0	0	0	0	3	0	1	0	2	0
Manes.01G141600.v6.1	0	0	0	4	0	0	0	6	0	0	0	1	5	0	0	0	0	0	1	0	0	1	1	7	0	0	4	5	3	0	0	1	0	0	0	0	0	27	1	0	0	0	0	0	1	0	4	4	2
Manes.01G141700.v6.1	52	10	107	35	53	81	59	70	13	20	149	74	127	14	103	53	47	14	14	19	36	19	132	43	43	14	15	15	4	28	61	46	133	27	64	91	37	45	8	55	47	89	70	7	46	61	56	60	34
Manes.01G141800.v6.1	0	0	1	0	0	0	0	0	0	0	0	0	0	0	0	0	0	0	0	0	0	0	0	0	0	0	0	0	0	0	0	0	0	0	0	0	0	0	0	0	0	0	0	0	0	0	0	0	0
Manes.01G141900.v6.1	2	0	6	2	1	1	1	285	1	0	8	5	240	1	2	0	1	19	0	3	1	4	209	2	3	24	6	149	1	4	1	2	143	2	0	1	0	321	24	0	2	1	2	1	3	0	1	329	1
Manes.01G142000.v6.1	1	1	2	7	13	5	4	4	0	1	8	1	5	1	2	0	4	2	5	0	9	12	3	6	1	7	6	1	0	2	2	1	2	14	0	0	15	4	4	5	3	24	6	13	3	2	1	10	2
Manes.01G142100.v6.1	7	9	431	34	15	30	51	250	21	13	123	16	441	15	26	32	138	22	49	14	23	4	431	62	20	34	101	14	18	57	10	5	213	22	31	17	99	173	45	9	27	110	236	6	21	20	56	180	59
Manes.01G142200.v6.1	0	0	1	0	0	0	0	0	0	0	0	0	2	0	0	0	1	0	0	0	0	0	1	0	0	0	0	0	0	0	0	0	0	0	0	0	3	0	0	0	0	0	0	0	0	0	1	1	0
Manes.01G142300.v6.1	24	1	34	0	0	82	1	80	0	2	221	0	52	0	1	136	0	2	0	1	37	0	35	1	1	13	0	0	1	2	48	0	20	0	0	103	0	87	13	1	72	2	29	3	1	22	1	41	2
Manes.01G142400.v6.1	0	0	1	2	0	0	2	0	5	0	0	1	0	0	2	0	4	0	13	0	0	0	0	0	0	0	58	0	2	0	0	0	0	15	0	0	5	1	0	0	0	7	0	0	0	0	3	5	4
Manes.01G142500.v6.1	11	0	18	1	9	7	1	10	0	1	4	7	6	1	3	6	7	0	1	0	4	5	19	13	1	11	9	7	0	5	3	3	8	8	6	3	18	3	4	7	8	13	3	3	4	7	14	6	7
Manes.01G142600.v6.1	63	13	122	78	112	73	63	127	41	50	86	100	116	26	143	73	74	30	62	28	58	74	126	108	90	32	70	73	34	79	51	47	68	67	46	68	50	73	49	95	55	105	57	15	75	35	84	50	81
Manes.01G142700.v6.1	181	12	298	99	131	114	128	162	43	45	225	228	181	29	170	83	97	13	60	25	46	48	111	119	74	144	98	54	58	74	59	50	106	61	78	98	96	112	51	109	50	146	84	72	52	60	91	110	114
Manes.01G142800.v6.1	31	10	54	79	45	84	80	122	69	18	68	79	47	28	51	63	123	19	74	25	49	52	60	168	61	23	50	134	19	22	39	38	49	49	39	66	88	91	34	47	28	155	55	114	34	33	57	110	91
Manes.01G142900.v6.1	47	5	163	85	128	74	44	49	79	65	107	37	42	22	92	143	71	1	26	9	97	44	86	55	39	46	66	33	35	125	31	38	64	80	90	104	42	27	16	99	87	97	79	40	70	121	74	30	25
Manes.01G143000.v6.1	0	0	0	0	0	0	0	0	0	0	0	0	0	0	0	0	0	0	0	0	0	0	0	0	0	0	0	0	0	0	0	0	0	0	0	0	0	0	0	0	0	0	0	0	0	0	0	0	0
Manes.01G143100.v6.1	358	10	31	7	8	327	30	21	1	1	259	30	13	2	1	304	19	1	1	2	251	4	8	2	10	94	18	11	0	3	102	5	8	2	1	429	34	3	37	0	175	36	9	1	2	474	16	11	1
Manes.01G143200.v6.1	78	23	96	111	121	94	42	132	41	38	115	161	73	33	128	55	69	11	41	18	50	43	89	123	65	52	75	162	31	92	74	59	71	63	66	93	37	79	55	78	55	56	57	33	56	53	72	113	94
Manes.01G143300.v6.1	1	0	3	1	0	0	0	3	1	0	1	0	1	1	0	0	0	0	0	1	0	0	1	0	0	0	1	0	0	0	0	0	1	0	0	1	0	3	0	0	1	0	1	0	0	2	0	5	1
Manes.01G143400.v6.1	0	0	1	0	0	0	0	1	0	0	0	0	0	0	3	1	0	0	0	0	0	0	5	0	0	0	0	0	0	0	1	0	0	0	0	0	0	0	0	0	0	0	0	0	0	1	0	0	0
Manes.01G143500.v6.1	1424	45	614	157	153	1931	273	834	95	99	1059	218	803	60	1263	1869	509	57	470	68	2377	56	1943	141	249	183	199	93	46	160	551	198	588	261	61	571	261	176	165	103	1035	218	503	28	63	2074	696	386	702
Manes.01G143600.v6.1	0	0	1	0	0	0	0	0	0	0	0	0	0	0	0	0	0	0	0	0	0	0	1	0	0	0	0	0	0	0	0	0	0	0	0	0	0	0	0	0	0	0	1	0	0	0	0	0	0
Manes.01G143700.v6.1	0	0	0	0	0	0	0	0	0	0	0	0	0	0	0	0	0	0	0	0	0	0	0	0	0	0	0	0	0	0	0	0	0	0	0	0	0	0	0	0	0	0	0	0	0	0	0	0	0
Manes.01G143800.v6.1	0	0	0	0	0	0	0	2	0	0	1	0	0	0	0	0	0	0	0	0	0	0	0	0	0	0	0	0	0	0	0	0	0	0	0	0	0	0	0	0	0	0	0	0	0	0	0	1	0
Manes.01G143900.v6.1	8	1	22	16	3	18	7	34	12	8	19	9	15	2	2	22	12	2	2	0	20	13	26	3	3	15	11	56	4	5	5	12	19	5	6	20	8	21	1	6	13	30	23	9	8	11	15	26	0
Manes.01G144000.v6.1	0	0	0	1	0	0	0	0	0	0	0	0	0	0	0	0	0	0	0	0	0	3	0	2	0	0	0	0	0	1	0	0	1	0	1	0	0	1	0	1	0	0	1	0	0	0	0	0	0
Manes.01G144100.v6.1	0	0	0	0	0	0	0	0	0	0	0	0	0	0	0	0	0	0	0	0	0	0	0	0	0	0	0	0	0	0	0	0	0	0	0	0	0	0	0	0	0	0	0	0	0	0	0	0	0
Manes.01G144200.v6.1	0	0	0	0	0	0	0	0	0	0	0	0	0	0	0	0	0	0	0	0	0	0	0	0	0	0	0	0	0	0	0	0	0	0	0	0	0	0	0	0	0	0	0	0	0	0	0	0	0
Manes.01G144300.v6.1	0	0	0	0	0	0	0	0	0	0	0	0	0	0	0	0	0	0	0	0	0	0	0	0	0	0	0	0	0	0	0	0	0	0	0	0	0	0	0	0	0	0	0	0	0	0	0	0	0
Manes.01G144400.v6.1	327	23	170	180	220	396	252	213	96	105	424	315	213	27	441	353	326	36	98	51	402	202	187	269	213	61	165	252	81	167	168	350	156	207	210	509	283	224	99	679	329	543	187	80	185	483	268	284	137
Manes.01G144500.v6.1	1	4	5	0	0	0	0	5	0	0	6	0	3	0	0	1	3	0	0	1	1	0	8	3	1	5	3	0	0	1	3	0	1	0	0	8	1	2	3	0	2	10	1	0	1	2	1	2	0
Manes.01G144600.v6.1	3586	1814	2837	3834	11663	2991	2903	1239	3421	5615	1895	3448	1107	5034	15146	996	1822	705	5490	2591	1826	1117	1109	4162	7571	1584	2392	616	1856	3984	2066	655	956	3564	8676	824	2332	600	5562	2033	958	3604	1591	2741	7163	1165	3658	854	8432
Manes.01G144700.v6.1	12	3	42	48	34	10	8	38	15	22	10	8	17	2	11	16	21	35	9	3	13	33	23	21	17	10	45	24	28	80	7	48	34	57	13	11	25	12	6	118	38	90	64	34	16	16	56	32	11
Manes.01G144800.v6.1	140	32	157	88	229	106	110	166	81	79	141	193	206	40	272	59	108	26	129	61	71	69	150	254	162	78	75	74	59	100	57	85	119	92	128	74	86	184	95	140	117	151	115	52	146	96	94	188	135
Manes.01G144900.v6.1	0	0	0	0	0	0	0	0	0	0	0	0	0	0	0	0	0	0	0	0	0	0	0	0	0	0	0	5	0	0	0	0	0	0	0	0	0	0	0	0	0	0	0	0	0	0	0	0	0
Manes.01G145000.v6.1	1	0	0	0	0	1	0	2	1	0	1	0	0	0	0	0	0	0	0	0	1	0	0	0	0	0	1	0	0	1	0	0	1	0	0	1	0	0	0	0	0	0	0	0	0	0	0	1	0
Manes.01G145100.v6.1	118	11	329	143	116	185	100	157	83	154	237	138	167	26	225	209	134	19	71	24	141	88	229	203	105	93	89	124	28	138	95	58	171	96	162	187	135	133	53	112	114	157	156	42	114	133	101	147	111
Manes.01G145200.v6.1	37	11	88	42	34	46	126	74	27	23	59	297	113	28	157	36	113	10	48	26	26	157	94	65	54	31	42	95	19	9	18	186	76	36	56	27	121	66	36	221	58	200	81	14	71	20	149	74	45
Manes.01G145300.v6.1	63	8	114	40	92	36	38	57	33	21	104	115	48	24	67	46	55	20	31	14	22	19	60	112	48	36	46	42	18	56	40	41	49	36	40	36	63	32	22	38	34	89	40	27	35	27	49	51	63
Manes.01G145400.v6.1	65	43	136	416	316	169	288	180	391	280	122	218	106	125	356	194	436	23	233	48	121	236	122	650	215	43	178	158	145	376	29	160	88	382	268	58	288	104	69	210	48	499	109	309	233	122	153	148	208
Manes.01G145500.v6.1	0	0	0	0	0	0	1	0	0	0	0	0	0	0	0	0	0	2	0	0	0	0	0	0	0	0	0	0	0	0	0	0	2	0	0	0	0	6	0	0	0	0	0	0	0	0	0	3	0
Manes.01G145600.v6.1	2	1	1	5	10	4	5	10	7	0	4	2	1	4	4	1	14	5	7	0	0	3	1	7	5	2	1	0	4	1	1	0	1	6	2	3	4	1	2	1	1	12	0	13	6	4	2	4	10
Manes.01G145700.v6.1	12	1	459	16	3	15	7	89	5	6	71	4	61	2	12	8	19	28	6	5	11	11	235	17	8	38	20	34	2	27	14	21	161	14	12	11	26	24	22	14	18	75	224	4	6	8	34	23	8
Manes.01G145800.v6.1	235	67	280	534	530	298	355	190	550	202	373	588	228	491	985	254	555	45	732	85	283	286	147	808	279	164	212	311	148	217	153	224	121	452	367	253	437	220	147	230	203	764	207	457	244	149	226	156	802
Manes.01G145900.v6.1	21	0	8	27	7	14	31	9	18	16	16	12	21	4	37	14	28	1	33	9	20	16	12	52	33	4	21	8	9	11	11	36	26	41	13	24	21	12	2	26	13	39	12	21	14	11	13	7	12
Manes.01G146000.v6.1	18	4	38	14	8	7	5	16	7	3	25	16	10	0	9	9	5	2	5	2	9	8	14	9	12	2	8	15	6	9	11	7	8	2	14	22	18	9	4	11	6	15	13	12	8	4	10	5	6
Manes.01G146100.v6.1	189	18	42	481	728	472	130	696	717	119	317	273	254	163	700	372	159	26	266	43	280	410	68	850	208	82	142	155	174	79	110	198	101	362	233	304	233	274	156	519	307	543	69	240	179	227	98	291	216
Manes.01G146200.v6.1	20	2	23	29	14	37	36	29	16	5	57	31	22	7	40	33	32	3	17	16	17	13	31	63	20	7	5	28	4	2	17	10	13	30	22	16	17	48	4	46	20	42	15	17	16	18	9	44	25
Manes.01G146300.v6.1	1	1	7	13	15	18	20	8	12	6	23	21	16	9	42	20	19	11	17	1	13	21	9	31	11	1	2	0	0	0	9	20	5	21	16	11	22	16	3	27	4	13	3	4	8	17	13	21	15
Manes.01G146400.v6.1	0	0	0	0	0	0	0	0	0	0	0	0	0	0	0	0	0	0	0	0	0	0	0	0	0	0	0	0	0	0	0	0	0	0	0	0	0	0	0	0	0	0	0	0	0	0	0	0	0
Manes.01G146500.v6.1	3	1	18	33	27	1	0	0	0	0	0	0	0	0	0	0	0	0	0	0	0	0	0	0	0	2	11	50	17	31	0	0	0	0	0	0	0	0	0	1	1	0	0	0	0	0	0	0	0
Manes.01G146600.v6.1	728	13	36	13	2	534	70	39	4	2	289	27	55	5	3	515	63	2	1	13	570	57	70	8	18	174	70	21	5	25	159	22	47	10	2	511	54	24	63	4	382	49	34	0	3	632	18	31	4
Manes.01G146700.v6.1	89	45	155	142	275	103	124	70	136	120	140	326	93	90	374	106	126	18	68	80	79	105	81	175	217	47	107	55	86	208	41	133	72	141	237	58	116	76	82	248	61	226	85	90	147	74	118	82	154
Manes.01G146800.v6.1	94	9	20	28	41	10	7	16	9	100	9	20	6	13	21	41	4	8	4	18	62	2	7	36	112	35	15	9	6	453	8	2	5	16	111	56	6	18	13	40	9	8	7	2	143	3	5	24	10
Manes.01G146900.v6.1	77	11	27	62	108	53	41	26	56	208	37	42	12	19	132	39	76	8	23	31	43	19	31	42	139	9	32	8	10	117	21	43	24	80	318	87	93	17	14	124	50	110	16	58	161	38	32	7	58
Manes.01G147000.v6.1	0	0	1	0	0	1	0	0	0	0	0	2	1	0	0	3	2	0	0	0	6	2	1	2	1	0	0	0	0	0	1	0	1	0	1	3	1	0	0	0	3	3	1	0	0	0	0	0	3
Manes.01G147100.v6.1	2	0	6	9	4	0	0	0	0	0	0	0	0	0	0	0	0	0	0	0	0	0	0	0	0	3	17	11	2	15	0	0	0	0	0	0	0	0	0	0	0	0	0	0	0	0	0	0	0
Manes.01G147200.v6.1	5	0	132	7	1	10	8	87	5	5	47	8	48	5	3	12	3	4	4	1	2	3	98	15	4	13	12	5	4	27	9	0	63	10	3	4	3	26	12	7	9	2	88	1	2	1	3	34	6
Manes.01G147300.v6.1	4	0	3	4	0	10	1	11	1	0	7	1	2	0	2	17	6	1	0	1	8	4	4	0	1	2	2	0	0	0	3	2	5	5	2	20	0	8	4	3	7	2	2	0	0	12	2	4	0
Manes.01G147400.v6.1	3	1	127	1	0	5	6	34	0	2	34	3	27	1	0	8	6	2	3	0	9	0	35	5	0	8	7	1	0	8	1	0	22	4	0	1	0	4	2	2	4	1	40	3	1	3	5	5	0
Manes.01G147500.v6.1	1	1	11	4	5	2	7	1	5	1	11	11	1	2	0	2	19	1	3	1	0	3	4	12	0	1	9	0	1	1	4	2	6	13	0	1	15	0	1	0	2	16	7	0	0	0	7	0	3
Manes.01G147600.v6.1	3	2	2	37	82	1	15	8	8	2	1	57	9	0	10	1	42	4	10	10	1	5	0	50	21	3	15	1	2	6	3	8	2	7	18	0	35	16	6	12	3	45	1	11	3	0	8	4	26
Manes.01G147700.v6.1	12	2	29	13	23	11	15	30	11	12	32	23	46	1	49	18	22	3	14	9	16	16	21	14	39	3	8	10	2	9	9	9	20	16	22	24	21	22	2	30	16	46	20	11	16	14	31	10	15
Manes.01G147800.v6.1	32	7	42	23	29	23	27	31	19	13	17	34	19	8	23	24	26	5	18	3	10	25	21	28	21	11	29	32	14	42	4	26	14	26	12	15	26	11	18	18	14	55	20	23	13	30	33	14	10
Manes.01G147900.v6.1	36	6	31	32	106	6	16	29	30	12	29	7	18	5	26	13	46	4	17	8	14	24	17	42	38	53	48	181	2	85	10	30	16	41	37	13	19	19	9	44	17	33	10	22	27	3	40	29	9
Manes.01G148000.v6.1	0	0	0	0	0	0	0	0	0	0	0	0	0	0	0	0	0	0	0	0	0	0	0	0	0	0	0	0	0	0	0	0	0	0	0	1	0	0	0	0	0	0	0	0	0	0	0	0	0
Manes.01G148100.v6.1	64	13	102	111	84	88	63	94	41	35	147	93	126	53	97	79	73	26	76	12	71	44	109	189	61	47	75	69	38	60	80	61	95	84	45	101	94	96	37	47	68	162	109	147	44	50	85	96	91
Manes.01G148200.v6.1	433	71	663	822	607	397	307	502	1131	685	413	415	210	115	1079	442	849	107	207	205	426	1302	559	725	531	308	593	829	293	718	261	1284	539	1089	1088	486	408	192	224	1373	389	1689	315	238	696	367	592	446	221
Manes.01G148300.v6.1	0	0	0	0	0	0	0	0	0	0	0	1	0	0	0	0	0	0	0	0	0	0	0	0	0	0	0	0	0	0	0	0	0	0	0	0	0	0	0	0	0	2	0	0	0	0	0	0	0
Manes.01G148400.v6.1	20	2	44	14	30	16	12	25	8	11	32	14	24	3	15	16	11	1	2	2	21	6	25	7	4	5	19	7	5	11	8	4	17	8	7	27	12	10	4	3	14	22	12	2	4	16	14	15	10
Manes.01G148500.v6.1	8	5	50	12	21	12	14	27	1	4	29	27	35	5	13	17	18	2	8	5	7	14	51	22	17	11	22	7	7	16	28	15	35	23	6	11	9	11	17	13	24	33	11	13	7	10	22	21	22
Manes.01G148600.v6.1	12	5	50	24	39	26	24	45	30	35	28	33	15	5	54	20	44	2	16	10	33	28	28	46	23	14	31	4	10	33	12	46	39	57	34	25	29	27	10	32	20	36	21	10	12	23	29	22	12
Manes.01G148700.v6.1	167	34	346	92	290	84	96	222	41	60	195	157	252	29	143	107	105	27	58	31	58	61	188	127	95	151	412	198	59	312	50	51	136	54	146	65	110	195	116	89	58	134	131	38	90	78	139	150	178
Manes.01G148800.v6.1	511	116	865	1106	792	583	557	647	577	555	698	903	596	241	929	662	591	63	424	116	548	471	514	1357	581	315	695	902	205	615	317	445	510	602	618	455	655	363	174	503	302	1167	452	361	510	500	617	639	536
Manes.01G148900.v6.1	3	0	3	0	0	0	1	0	1	8	1	1	3	0	0	0	0	0	0	0	0	0	2	0	9	0	1	1	1	6	1	1	1	0	0	0	0	0	3	0	0	0	2	0	1	1	1	0	0
Manes.01G149000.v6.1	26	0	2	1	0	9	0	61	0	1	8	0	16	1	0	5	0	1	0	1	14	0	12	0	1	8	0	4	0	42	5	0	3	2	0	7	3	115	7	1	7	0	0	0	1	3	0	62	0
Manes.01G149100.v6.1	2	2	160	4	2	1	8	37	1	1	17	5	24	2	3	6	12	4	3	4	3	2	75	3	2	8	12	7	2	6	1	0	31	7	2	3	5	14	2	8	5	10	75	0	5	3	13	8	8
Manes.01G149200.v6.1	24	10	175	36	71	19	89	88	28	55	87	109	111	20	107	32	102	20	44	13	17	22	100	30	82	10	125	6	16	160	15	45	73	54	47	23	148	93	20	43	17	115	86	16	61	18	141	46	90
Manes.01G149300.v6.1	0	0	0	0	0	0	0	0	0	0	0	0	0	0	0	1	0	0	0	0	1	0	0	129	1	0	0	0	0	0	1	0	0	0	0	0	0	0	0	0	0	0	0	0	0	0	0	0	0
Manes.01G149400.v6.1	0	0	0	0	0	0	0	0	0	0	0	0	0	0	0	1	0	0	1	0	0	0	0	98	1	1	0	0	0	0	0	0	0	0	0	0	0	0	0	0	0	0	0	0	0	0	0	0	0
Manes.01G149500.v6.1	887	457	2259	1252	1361	1157	972	1722	714	488	2305	2370	2372	411	2028	1255	1137	225	584	450	1259	989	2767	2073	815	570	904	1387	306	941	1319	1252	1971	987	943	1726	1209	1287	841	1462	1545	1823	1391	311	641	881	1882	1738	1137
Manes.01G149600.v6.1	15	2	46	13	5	14	5	29	5	8	17	15	27	0	19	19	8	6	12	2	4	4	30	20	4	14	2	8	2	16	15	5	13	12	19	14	9	16	8	8	10	17	13	2	7	8	6	9	19
Manes.01G149700.v6.1	1	1	1	4	11	9	5	9	11	1	10	5	8	0	8	5	8	0	2	0	3	5	12	9	3	0	9	0	1	0	2	1	5	1	5	3	19	8	2	2	3	8	3	2	2	3	6	5	2
Manes.01G149800.v6.1	17	8	52	66	39	29	56	32	49	41	16	39	18	8	82	26	48	5	36	12	24	48	23	111	68	14	17	25	13	10	6	41	20	65	66	13	54	11	9	70	9	83	25	71	60	22	35	15	21
Manes.01G149900.v6.1	0	0	0	0	0	0	0	0	0	0	0	0	0	0	0	0	0	0	0	0	0	0	0	0	0	0	0	0	0	0	0	0	1	0	0	0	0	0	0	0	0	0	0	0	0	0	0	0	0
Manes.01G150000.v6.1	0	0	10	1	6	0	0	12	1	8	12	2	28	0	14	2	2	0	1	1	0	0	15	0	8	4	1	3	0	7	0	0	7	1	3	4	2	18	5	4	4	1	9	1	2	0	8	9	5
Manes.01G150100.v6.1	27	2	31	7	8	23	8	18	9	1	40	22	34	2	18	20	11	2	4	3	23	13	16	8	5	8	9	9	0	13	31	9	22	15	8	52	6	12	15	11	34	28	15	4	8	25	24	28	20
Manes.01G150200.v6.1	13	31	7	19	19	7	40	8	10	48	5	43	3	4	145	3	107	12	6	6	5	4	8	13	122	11	206	10	16	46	4	94	7	48	65	0	101	4	49	25	3	191	8	7	58	5	536	0	226
Manes.01G150300.v6.1	8	1	22	7	1	8	7	29	1	0	36	6	9	0	4	3	4	2	3	3	9	1	22	2	3	4	13	21	1	15	4	1	12	9	6	11	1	19	3	0	3	6	11	1	7	9	2	13	8
Manes.01G150400.v6.1	23	3	41	21	23	41	65	45	21	5	52	41	34	7	24	39	53	1	25	5	22	30	46	52	20	9	16	16	2	4	16	22	26	24	21	39	43	42	9	36	24	74	25	12	15	21	42	28	16
Manes.01G150500.v6.1	3	0	31	1	0	6	2	11	0	0	24	1	6	0	0	8	0	0	1	0	8	0	6	0	0	3	3	0	0	5	1	1	8	0	0	5	2	5	6	0	4	0	7	0	0	2	1	1	0
Manes.01G150600.v6.1	104	28	201	47	84	110	66	194	18	31	201	101	162	41	177	94	57	14	61	43	98	39	202	109	76	24	47	17	9	21	121	37	153	71	70	125	68	102	58	37	76	70	81	21	44	99	116	108	97
Manes.01G150700.v6.1	63	15	119	66	101	77	42	106	38	28	187	172	93	15	113	88	65	21	53	13	59	43	88	125	57	44	47	48	27	63	53	84	79	87	51	70	85	85	40	64	95	136	100	30	59	75	98	163	81
Manes.01G150800.v6.1	0	0	0	0	0	0	0	0	0	0	2	0	0	0	0	0	0	0	0	0	0	0	1	0	0	0	1	0	0	0	0	0	0	0	0	0	0	0	0	0	0	0	0	0	0	0	0	0	0
Manes.01G150900.v6.1	3	1	4	30	11	7	6	8	6	5	6	6	5	1	19	16	20	0	7	4	15	27	12	39	3	2	9	12	7	2	1	52	10	16	3	4	8	1	3	34	16	22	4	13	6	14	10	14	0
Manes.01G151000.v6.1	143	60	236	249	413	202	284	248	259	112	250	388	172	147	280	251	315	29	190	44	167	136	157	490	157	93	194	117	85	143	96	72	130	183	163	132	205	189	114	107	78	337	136	208	129	209	131	212	259
Manes.01G151100.v6.1	521	88	1095	489	628	293	586	418	332	423	878	882	794	245	1740	368	575	112	350	181	228	298	548	457	576	326	361	261	134	386	294	279	336	222	639	263	434	489	196	483	172	407	519	129	682	105	533	386	611
Manes.01G151200.v6.1	1253	543	1204	729	3330	561	723	723	631	488	1277	1618	987	519	2002	405	407	142	843	625	324	280	717	1090	1346	588	386	455	508	1232	613	244	613	535	1801	749	554	705	1054	581	346	668	678	232	1114	639	562	972	1739
Manes.01G151300.v6.1	39	5	55	24	25	51	33	32	24	33	48	32	25	4	40	61	14	11	22	4	33	16	24	38	17	8	16	6	4	14	13	31	20	32	26	41	31	12	16	26	15	47	23	9	23	47	37	15	27
Manes.01G151400.v6.1	0	0	0	0	0	0	0	0	0	0	0	0	0	0	0	0	0	0	0	0	0	0	0	0	0	0	0	0	0	0	0	0	0	0	0	0	0	0	0	0	0	0	0	0	0	0	0	0	0
Manes.01G151500.v6.1	212	32	306	113	160	182	109	256	58	64	373	100	206	47	104	177	60	25	64	37	144	60	229	154	93	126	91	68	31	119	121	69	166	70	120	238	78	102	89	40	121	99	138	49	93	163	75	117	119
Manes.01G151600.v6.1	2	0	9	0	0	0	0	0	0	0	1	0	0	0	0	0	0	0	0	0	0	0	3	4	0	2	0	0	0	0	0	0	0	0	0	0	0	0	0	0	0	1	4	0	1	0	0	0	0
Manes.01G151700.v6.1	20	3	44	27	39	21	22	43	10	13	35	46	50	10	40	13	35	6	19	9	11	15	42	26	23	9	13	10	5	9	12	15	29	19	34	19	23	31	14	31	16	52	23	15	24	6	24	41	24
Manes.01G151800.v6.1	160	13	39	34	5	725	118	181	15	8	150	45	54	14	3	721	132	20	11	10	903	307	69	42	10	126	91	1969	19	7	206	96	183	45	3	478	110	62	52	2	514	165	59	9	10	383	30	703	10
Manes.01G151900.v6.1	3	0	0	1	16	1	2	0	4	0	5	5	1	0	18	0	7	1	6	30	0	0	3	3	11	0	4	1	5	12	5	2	3	4	35	2	9	1	3	15	2	2	2	3	3	0	7	3	0
Manes.01G152000.v6.1	248	7	93	18	46	209	42	91	14	21	252	98	81	6	57	192	49	20	12	15	241	58	88	28	31	67	55	48	13	27	193	56	77	15	24	371	55	43	49	28	239	111	63	7	16	160	53	47	24
Manes.01G152100.v6.1	81	25	134	54	64	35	19	225	18	57	147	50	255	16	48	36	45	45	37	49	46	26	233	128	87	30	126	36	27	58	60	27	168	42	170	60	42	144	72	159	99	46	146	6	109	25	73	136	30
Manes.01G152200.v6.1	6	0	10	7	2	2	4	4	3	3	7	2	5	8	3	2	4	1	1	2	1	1	0	3	1	1	3	2	2	2	0	2	4	3	0	0	3	2	0	3	4	10	6	2	0	6	1	7	0
Manes.01G152300.v6.1	1	0	0	3	0	1	1	0	5	4	0	1	0	1	0	0	0	0	1	0	0	0	2	2	1	1	0	0	0	0	0	3	0	0	1	0	2	1	1	2	0	11	0	0	4	0	1	0	2
Manes.01G152400.v6.1	184	39	316	264	488	170	370	186	231	291	297	490	246	155	1100	177	270	46	182	134	100	124	220	364	455	66	173	109	104	504	81	184	151	166	577	112	190	191	93	372	69	293	105	71	406	100	171	162	330
Manes.01G152500.v6.1	25	10	33	40	40	29	35	33	19	5	41	82	12	6	45	30	28	1	13	1	18	71	14	57	10	9	36	17	5	23	20	34	21	35	9	24	39	12	6	23	32	69	26	28	9	18	28	16	22
Manes.01G152600.v6.1	1	1	7	5	1	3	3	3	1	2	7	1	4	0	5	2	2	3	1	0	4	1	4	5	4	2	0	4	0	0	2	2	3	2	6	0	5	4	2	3	0	8	2	1	1	2	6	0	3
Manes.01G152700.v6.1	0	0	0	0	0	1	0	0	0	0	0	0	0	0	0	0	0	0	0	0	0	0	0	14	0	0	0	0	0	0	0	0	0	0	0	0	0	0	0	0	0	0	0	0	0	0	0	0	0
Manes.01G152800.v6.1	0	0	0	0	0	0	0	0	0	0	0	0	0	0	0	0	0	0	0	0	0	0	0	0	0	0	0	0	0	0	0	0	0	0	0	0	0	0	0	0	0	0	0	0	0	0	0	0	0
Manes.01G152900.v6.1	6	2	7	11	9	3	11	7	31	7	8	6	11	5	13	3	12	2	31	2	3	18	24	42	31	4	23	0	10	5	0	7	10	35	22	4	17	3	14	21	4	25	11	28	12	9	24	6	20
Manes.01G153000.v6.1	3	1	27	3	0	0	0	4	1	1	12	5	12	0	2	9	0	1	0	1	6	0	12	4	3	0	1	0	0	4	1	0	3	0	1	5	0	3	3	3	2	4	9	0	1	1	1	4	2
Manes.01G153100.v6.1	0	0	0	0	0	0	0	1	0	0	0	2	0	0	0	0	0	0	0	0	0	0	2	0	0	0	0	5	0	0	0	0	8	0	0	0	0	0	0	0	0	0	0	0	0	0	0	0	0
Manes.01G153200.v6.1	0	0	0	0	0	0	0	0	0	0	0	0	0	0	0	0	0	0	0	0	0	0	0	0	0	0	0	0	0	0	0	0	0	0	0	0	0	0	0	0	0	0	0	0	0	0	0	0	0
Manes.01G153300.v6.1	4	0	15	17	32	2	6	7	21	20	4	18	18	7	29	6	10	0	34	6	7	10	11	21	14	7	17	1	9	16	4	10	7	16	23	0	11	10	1	15	0	30	12	14	9	7	10	7	19
Manes.01G153400.v6.1	0	0	0	0	0	0	0	0	0	0	0	0	0	0	0	0	0	0	0	0	0	0	0	0	0	0	0	0	0	0	0	0	0	0	0	0	0	0	0	0	0	0	0	0	0	0	0	0	0
Manes.01G153500.v6.1	11	4	14	23	16	6	12	19	10	5	2	16	10	8	31	2	9	2	11	1	5	9	3	36	9	11	29	91	9	34	7	6	6	10	10	3	5	15	8	6	6	18	8	9	14	11	4	28	6
Manes.01G153600.v6.1	102	24	108	71	100	73	42	138	42	23	172	163	88	51	97	103	90	27	34	16	69	49	76	79	45	65	59	116	21	36	92	55	67	58	50	142	78	130	53	64	89	101	50	26	34	76	75	139	82
Manes.01G153700.v6.1	22	10	47	67	91	37	57	35	34	31	43	31	38	15	64	30	39	13	48	11	29	28	44	83	35	30	106	61	33	46	27	34	34	31	38	27	75	23	28	53	41	83	33	46	35	21	130	55	59
Manes.01G153800.v6.1	130	81	428	382	590	164	265	304	404	712	321	874	451	179	1409	207	370	71	262	244	122	135	286	703	912	103	259	275	161	748	106	370	211	288	880	138	371	362	216	808	117	791	427	303	867	96	357	256	518
Manes.01G153900.v6.1	2	1	151	1	0	10	0	24	1	4	48	3	26	0	0	9	1	1	1	0	4	6	47	3	1	7	7	0	1	4	1	3	52	0	0	4	1	6	3	3	9	5	39	0	0	7	4	10	2
Manes.01G154000.v6.1	3	0	3	10	7	0	1	2	3	0	1	2	2	1	0	2	7	0	3	0	1	1	6	5	0	0	5	6	6	2	0	1	1	4	1	2	3	1	0	5	2	8	0	0	1	3	3	1	0
Manes.01G154100.v6.1	0	0	2	3	5	1	0	3	0	0	4	3	6	0	1	0	4	0	2	1	1	1	6	11	9	2	6	1	1	7	0	1	1	2	0	0	1	1	1	2	1	1	4	9	2	0	3	1	6
Manes.01G154200.v6.1	367	44	496	409	643	251	395	294	300	130	533	709	322	134	814	268	374	59	290	93	229	228	263	662	352	117	290	266	166	309	169	244	256	251	461	302	421	312	125	399	244	477	226	142	334	250	230	288	467
Manes.01G154300.v6.1	0	0	0	0	0	0	0	0	0	0	0	0	0	0	0	0	0	0	0	0	0	0	0	0	0	0	0	0	0	0	0	0	0	0	0	0	0	0	0	0	0	0	0	0	0	0	0	0	0
Manes.01G154400.v6.1	3	0	0	0	0	1	0	1	0	0	0	0	0	0	0	4	0	0	0	0	8	0	0	0	1	0	0	0	0	0	2	0	0	0	0	0	1	0	0	0	0	0	0	0	0	1	0	0	0
Manes.01G154500.v6.1	8	0	53	8	3	4	1	7	3	7	10	2	5	2	4	11	8	1	1	0	7	6	7	6	1	9	17	12	6	10	2	4	5	8	2	4	1	10	1	7	7	5	8	6	1	6	2	8	1
Manes.01G154600.v6.1	1	0	0	17	0	2	4	0	6	0	0	1	0	4	0	0	4	0	6	0	3	2	0	67	1	0	0	0	0	0	1	1	1	16	0	0	5	0	0	0	1	15	2	1	0	2	2	0	2
Manes.01G154700.v6.1	0	0	0	2	0	2	1	0	0	0	12	7	9	1	5	7	13	2	0	0	4	0	3	0	0	0	1	2	0	0	0	1	0	1	1	13	6	1	1	10	4	13	8	9	0	4	5	2	3
Manes.01G154800.v6.1	29	0	18	9	1	27	1	22	3	2	52	12	10	5	10	42	1	0	0	1	28	4	14	3	6	11	1	10	1	7	25	6	16	8	4	46	4	10	11	5	33	11	11	3	4	41	4	11	4
Manes.01G154900.v6.1	379	204	712	277	443	420	252	415	242	172	682	776	431	153	631	409	205	57	213	116	301	128	365	430	245	202	129	136	76	217	196	205	287	215	342	305	166	349	328	248	242	365	343	126	242	673	394	336	368
Manes.01G155000.v6.1	22	1	3	15	15	26	10	21	14	3	18	14	9	2	25	21	12	5	18	1	24	13	14	33	9	7	2	3	1	5	13	4	7	18	5	24	7	11	11	17	20	16	12	32	6	12	16	15	12
Manes.01G155100.v6.1	15	1	21	35	27	12	21	20	41	22	18	39	13	4	49	16	27	7	30	5	8	28	16	35	40	4	42	10	14	18	16	27	8	38	39	19	38	10	10	30	14	39	12	22	23	13	30	12	28
Manes.01G155200.v6.1	295	104	376	263	474	229	272	274	224	211	489	527	291	172	678	210	244	46	252	130	187	173	235	401	450	202	193	215	125	238	256	122	208	202	462	366	190	257	255	169	250	357	183	141	325	273	200	261	465
Manes.01G155300.v6.1	39	10	714	83	111	24	61	72	81	40	67	54	138	62	239	41	105	29	126	44	29	59	280	86	54	42	38	40	24	51	22	54	249	113	23	33	117	42	38	101	49	123	224	113	32	16	88	53	73
Manes.01G155400.v6.1	31	3	84	50	65	55	40	75	50	56	117	63	77	34	115	102	58	10	19	20	37	48	82	65	61	14	25	40	16	76	25	73	83	65	104	64	50	38	19	80	47	97	58	7	68	52	56	63	34
Manes.01G155500.v6.1	27	8	22	6	16	42	4	42	12	27	81	10	47	13	51	94	10	11	4	10	14	6	18	23	30	6	6	10	2	14	38	4	17	10	33	54	14	26	15	17	66	7	22	15	35	47	7	37	8
Manes.01G155600.v6.1	0	0	0	0	0	0	0	5	0	0	1	0	6	0	0	0	0	1	0	0	0	0	0	0	0	0	0	0	0	0	1	0	0	0	0	1	0	6	0	0	1	0	0	0	0	1	0	7	0
Manes.01G155700.v6.1	11	0	4	15	25	12	8	4	13	4	10	13	3	8	20	6	26	3	7	4	5	21	4	22	9	4	18	11	2	6	10	9	8	29	11	10	26	6	5	28	4	29	6	5	9	7	11	10	10
Manes.01G155800.v6.1	3	0	0	3	0	1	0	0	0	0	2	0	0	0	0	3	0	0	0	1	1	1	0	0	0	2	2	3	0	0	3	0	0	0	2	3	1	3	0	0	2	0	0	0	1	0	0	1	0
Manes.01G155900.v6.1	39	15	68	77	95	63	38	159	136	66	28	24	21	21	69	46	68	4	23	23	83	109	75	146	79	19	61	50	33	68	17	83	56	193	159	35	44	23	31	94	46	226	47	64	106	93	76	80	20
Manes.01G156000.v6.1	11	3	37	31	25	11	26	50	29	2	9	8	19	17	8	6	13	5	7	1	10	13	39	44	5	6	24	54	7	32	3	3	20	16	3	7	9	42	12	2	10	19	12	20	3	3	7	44	5
Manes.01G156100.v6.1	3	0	3	3	1	2	0	3	2	5	0	7	1	0	6	1	1	0	1	1	1	4	8	9	1	1	2	0	0	1	0	6	4	1	6	1	4	3	2	11	2	2	4	1	10	1	4	5	4
Manes.01G156200.v6.1	0	0	0	0	0	0	0	0	0	0	0	0	0	0	0	0	0	0	0	0	0	0	0	0	0	0	0	0	0	0	0	0	0	0	0	0	0	0	0	0	0	0	0	0	0	0	0	0	0
Manes.01G156300.v6.1	1	0	20	0	0	0	1	1	0	0	2	1	5	0	4	0	0	0	4	0	2	0	15	40	0	0	1	1	0	0	1	0	8	0	0	0	1	3	1	0	0	0	11	2	0	1	1	7	0
Manes.01G156400.v6.1	19	6	45	41	51	49	24	36	43	14	38	28	35	7	39	57	51	9	55	5	46	19	33	77	30	9	38	18	24	13	25	27	23	41	21	37	52	20	13	30	44	102	23	84	23	27	48	28	18
Manes.01G156500.v6.1	8	5	2	5	25	5	13	2	3	0	8	8	13	4	7	0	3	7	37	9	3	19	6	28	31	13	14	4	11	4	19	4	1	14	5	10	14	0	18	6	1	24	4	24	8	1	10	1	28
Manes.01G156600.v6.1	44	22	27	56	23	81	69	110	26	9	69	25	31	1	3	44	122	17	32	12	58	53	52	70	10	21	74	95	11	3	53	58	53	48	10	34	64	128	61	4	65	205	86	47	32	38	463	229	44
Manes.01G156700.v6.1	0	0	2	0	0	0	0	0	0	0	0	0	0	0	0	0	0	0	0	0	1	0	0	21	0	0	0	0	0	0	0	0	2	0	0	0	0	0	0	0	0	0	0	0	0	0	0	0	0
Manes.01G156800.v6.1	33	10	49	37	47	33	30	43	20	11	38	104	18	14	114	32	23	10	29	14	19	41	29	42	23	8	23	7	8	9	28	37	30	34	64	16	12	14	33	68	23	63	30	11	37	21	32	20	74
Manes.01G156900.v6.1	34	13	75	69	326	39	48	35	54	139	56	155	57	46	810	28	107	21	39	124	12	73	35	76	261	11	30	24	37	353	14	156	47	43	380	18	61	13	33	324	29	168	77	50	323	16	41	38	44
Manes.01G157000.v6.1	28	8	42	26	35	26	16	23	30	14	37	24	38	13	45	21	21	6	13	6	16	14	43	39	22	12	11	13	5	11	21	15	27	26	22	29	22	18	16	30	42	57	29	17	18	22	16	20	33
Manes.01G157100.v6.1	778	69	803	286	576	528	277	469	193	172	821	687	485	95	455	466	331	95	157	102	506	308	368	540	248	445	286	533	108	198	524	261	383	226	335	566	301	272	276	351	502	523	310	100	286	540	424	380	284
Manes.01G157200.v6.1	29	14	25	51	54	25	44	44	30	23	46	104	37	28	130	24	45	16	74	18	19	36	22	92	66	11	42	37	15	26	35	22	22	30	47	21	43	55	30	43	7	61	18	32	37	9	20	41	47
Manes.01G157300.v6.1	252	39	515	195	339	126	141	210	135	83	277	373	161	64	319	126	117	35	102	44	99	72	183	157	144	208	217	114	100	217	102	49	109	79	183	145	101	107	114	112	74	140	85	46	89	112	142	116	291
Manes.01G157400.v6.1	0	0	0	0	0	0	0	0	0	0	0	0	0	0	0	0	0	0	0	0	0	0	0	0	0	0	0	0	0	0	0	0	0	0	0	0	0	0	0	0	0	0	0	0	0	0	0	0	0
Manes.01G157500.v6.1	6	2	6	3	3	3	0	702	13	0	16	6	489	0	4	6	1	2	1	6	1	0	10	4	4	30	0	2	3	0	4	0	70	7	1	2	3	676	29	3	1	2	14	1	2	2	0	74	4
Manes.01G157600.v6.1	215	48	425	172	253	253	116	369	118	107	320	370	204	45	367	319	177	49	63	64	209	194	203	240	148	158	182	112	62	144	104	208	184	169	234	295	167	233	111	282	215	375	168	70	185	233	186	225	168
Manes.01G157700.v6.1	0	0	0	0	0	0	0	0	0	0	0	0	0	0	0	0	0	0	0	0	0	0	0	1	0	0	0	0	0	0	0	0	0	1	0	0	0	0	0	1	0	0	0	0	0	0	0	0	0
Manes.01G157800.v6.1	0	0	1	1	5	0	3	0	9	2	0	0	0	0	2	1	1	0	2	0	1	2	1	1	1	0	2	0	0	0	0	1	0	7	1	1	0	0	0	1	2	7	0	8	2	0	2	0	1
Manes.01G157900.v6.1	79	17	152	44	84	37	61	83	44	12	93	54	59	30	58	37	31	13	25	8	20	33	65	67	26	40	52	59	24	51	32	17	49	43	27	41	25	47	33	30	41	73	39	34	14	35	46	43	53
Manes.01G158000.v6.1	0	0	1	0	0	1	0	4	0	0	0	0	1	0	0	0	0	0	0	0	1	0	1	0	0	0	0	1	1	0	0	1	0	1	0	2	0	2	1	0	0	3	0	0	0	2	0	0	0
Manes.01G158100.v6.1	0	2	13	29	12	0	2	7	21	1	0	0	5	3	1	3	1	0	26	1	2	0	5	8	1	0	1	0	4	0	0	0	6	76	7	1	1	1	1	0	0	0	2	2	1	0	2	4	53
Manes.01G158200.v6.1	127	12	277	111	44	156	64	194	47	26	344	202	215	27	127	209	56	21	64	15	133	85	226	114	50	78	59	219	14	39	91	56	165	83	57	175	68	136	57	49	124	109	81	14	34	119	82	220	92
Manes.01G158300.v6.1	0	0	0	1	0	0	0	0	0	0	0	0	0	0	0	0	0	0	0	0	0	0	6	1	0	0	0	0	0	0	0	0	2	0	0	0	0	0	0	0	0	0	0	0	0	0	0	0	0
Manes.01G158400.v6.1	0	0	0	0	0	0	0	1	0	0	0	0	0	0	0	0	0	0	0	0	0	0	0	3	0	0	0	0	0	0	0	0	0	0	0	1	0	0	0	0	0	0	1	0	0	1	0	1	0
Manes.01G158500.v6.1	8	2	32	3	6	18	2	17	4	7	8	10	9	1	6	12	11	1	7	5	10	9	11	9	3	2	5	0	2	7	6	2	10	20	5	10	18	14	1	8	6	23	18	4	9	8	8	13	16
Manes.01G158600.v6.1	86	21	154	117	114	78	100	96	124	49	129	482	106	55	221	76	71	13	78	25	54	85	94	252	85	69	77	156	49	95	39	60	98	61	114	62	68	85	64	50	32	129	64	61	83	40	74	123	105
Manes.01G158700.v6.1	45	7	62	28	19	52	53	70	19	2	204	628	118	15	144	43	56	5	27	5	13	79	39	47	5	79	28	50	7	2	49	67	45	13	5	62	45	84	22	31	25	63	48	12	7	11	23	45	18
Manes.01G158800.v6.1	25	10	279	105	91	63	69	206	40	92	75	77	131	48	79	67	57	28	51	11	80	72	154	258	85	49	104	40	36	64	46	47	107	69	56	62	111	130	50	37	46	91	107	24	39	55	137	100	93
Manes.01G158900.v6.1	13	4	27	27	30	16	16	25	8	7	19	21	25	4	20	12	6	0	4	2	11	24	17	14	13	7	9	30	0	8	2	8	10	14	8	20	8	13	6	10	8	30	18	2	3	20	11	23	7
Manes.01G159000.v6.1	17	4	37	57	23	26	18	41	31	17	30	22	19	3	20	31	21	2	23	1	23	24	31	48	17	9	34	15	20	27	7	30	30	38	20	34	20	10	10	25	22	84	32	19	16	29	30	31	19
Manes.01G159100.v6.1	34	4	64	22	13	23	16	23	22	20	29	33	34	3	25	16	13	5	8	6	17	25	21	14	10	15	20	3	2	15	11	24	27	16	13	30	12	15	16	14	13	19	13	4	15	18	33	31	29
Manes.01G159200.v6.1	131	7	13	3	0	53	5	125	1	0	58	2	100	1	1	45	1	19	2	2	27	1	32	3	4	69	15	68	1	0	178	4	32	2	0	110	1	157	61	0	71	1	17	1	6	34	3	144	1
Manes.01G159300.v6.1	0	0	0	0	0	0	0	0	0	0	0	0	0	0	0	0	0	0	0	2	0	0	1	0	0	0	1	0	0	0	2	0	0	3	0	2	0	2	0	0	0	0	0	0	0	0	0	0	0
Manes.01G159400.v6.1	8	7	10	22	21	15	56	68	22	32	11	81	59	27	79	5	34	1	57	16	6	4	14	62	41	6	1	0	6	8	6	15	10	41	29	12	21	60	13	15	4	57	14	67	36	3	25	71	50
Manes.01G159500.v6.1	0	0	0	3	5	1	1	0	0	0	1	1	2	1	0	0	1	0	0	0	0	0	1	1	1	1	4	0	0	0	0	0	0	0	0	0	0	2	1	0	0	0	0	0	0	0	0	0	1
Manes.01G159600.v6.1	8	2	10	29	9	16	20	25	15	23	8	12	15	4	19	20	23	4	24	0	18	18	9	38	8	2	7	3	2	4	4	7	16	28	9	12	12	11	3	9	13	42	8	55	5	13	11	19	8
Manes.01G159700.v6.1	1	0	2	0	7	0	2	6	1	0	0	0	5	0	1	1	2	0	0	0	0	1	0	3	2	2	1	0	0	4	0	0	3	1	0	0	1	2	0	1	1	1	1	0	1	1	3	1	4
Manes.01G159800.v6.1	0	0	0	0	0	0	0	0	0	0	0	0	0	0	0	0	0	0	0	0	0	0	0	10	0	0	0	0	0	0	0	0	0	1	0	0	0	0	0	0	0	2	0	0	0	0	0	0	0
Manes.01G159900.v6.1	4	1	1	0	4	4	5	3	3	4	9	1	3	1	9	7	17	0	5	3	3	4	2	4	4	1	6	3	4	0	4	1	3	4	3	6	2	3	1	5	2	13	3	7	2	3	3	2	2
Manes.01G160000.v6.1	0	0	0	0	0	0	0	0	0	0	0	0	0	0	0	0	0	0	0	0	0	0	0	0	0	0	0	2	0	0	0	0	0	0	0	0	0	0	0	0	0	0	0	0	0	0	0	0	0
Manes.01G160100.v6.1	0	0	0	0	0	0	0	1	0	0	0	0	0	0	1	1	0	0	0	0	3	0	0	2	0	0	2	0	0	0	0	0	0	0	0	2	0	1	0	0	0	0	0	1	0	0	2	0	2
Manes.01G160200.v6.1	949	302	1106	622	1294	822	615	1056	536	608	1748	2487	1351	477	2592	768	651	215	709	457	725	555	1013	1161	933	318	303	208	176	315	1032	677	868	826	1150	1178	790	919	898	895	717	938	717	326	865	618	912	898	1395
Manes.01G160300.v6.1	15	1	1	9	18	31	56	6	17	2	11	20	2	9	8	28	113	6	13	6	51	36	7	2	8	2	46	16	17	1	3	50	3	16	1	2	90	7	11	2	25	120	7	7	6	21	115	15	210
Manes.01G160400.v6.1	241	68	307	138	163	111	106	176	68	45	219	372	176	56	264	143	165	38	61	50	87	161	148	122	110	198	200	323	63	186	122	219	143	111	149	152	92	177	137	189	90	212	125	28	100	61	81	142	75
Manes.01G160500.v6.1	0	0	3	0	0	2	0	2	0	0	0	7	3	0	1	0	0	0	0	0	2	2	2	2	3	5	0	0	0	2	1	1	0	4	1	3	3	0	1	1	1	3	3	0	0	0	1	1	2
Manes.01G160600.v6.1	0	0	0	0	0	0	0	0	0	0	0	0	0	0	0	0	0	0	0	0	0	0	0	0	0	0	0	0	0	0	0	0	0	0	0	0	0	0	0	0	0	0	0	0	0	0	0	0	0
Manes.01G160700.v6.1	65	6	102	14	6	58	42	61	3	1	102	8	53	0	5	48	29	6	6	6	35	3	44	14	4	56	6	29	5	4	43	12	47	11	3	70	11	44	38	4	74	21	48	3	2	25	30	21	8
Manes.01G160800.v6.1	111	14	84	101	124	136	47	157	69	59	88	81	82	22	90	151	114	18	62	27	182	78	55	161	60	44	132	88	75	109	55	47	44	92	46	144	82	95	47	70	107	191	39	90	46	155	100	74	85
Manes.01G160900.v6.1	5	0	3	2	1	0	0	8	0	1	1	0	6	0	0	3	1	0	1	1	1	0	5	0	1	0	1	0	1	0	2	1	3	1	4	2	5	6	0	0	2	4	2	0	1	3	0	1	0
Manes.01G161000.v6.1	1	0	0	0	2	1	0	1	0	0	0	1	2	1	0	1	0	0	0	0	1	0	2	1	0	0	1	0	1	0	0	0	1	1	0	0	1	1	0	0	1	5	0	0	0	1	0	1	1
Manes.01G161100.v6.1	873	56	664	340	364	845	410	675	184	124	833	520	498	51	305	802	468	78	116	46	715	396	520	343	225	442	491	1452	115	452	438	299	401	216	211	968	444	398	191	236	564	681	345	95	137	602	390	413	199
Manes.01G161200.v6.1	26	1	10	31	11	45	20	48	20	0	48	14	48	5	1	62	28	4	23	0	52	19	14	30	5	23	28	6	12	1	34	7	21	27	2	85	27	23	10	2	35	47	7	5	3	33	13	18	9
Manes.01G161300.v6.1	155	18	339	243	242	188	157	156	138	118	242	132	193	42	325	265	284	60	117	58	163	137	281	425	199	168	317	264	103	317	99	201	259	267	182	200	220	234	51	353	279	449	292	116	155	143	212	178	148
Manes.01G161400.v6.1	323	180	342	1754	2001	500	2062	396	3681	4122	398	1058	387	1363	4255	382	963	171	932	1570	296	535	307	3229	5182	157	289	162	435	1415	232	428	218	1111	2875	325	759	308	520	1795	277	1686	369	1972	4319	471	439	356	1512
Manes.01G161500.v6.1	338	27	217	279	355	463	502	342	252	100	316	333	192	80	370	241	372	53	168	40	400	340	434	1147	274	116	347	280	61	119	106	108	213	168	145	162	267	170	68	218	216	599	289	164	227	231	244	235	211
Manes.01G161600.v6.1	233	116	397	255	353	153	213	338	64	21	459	1336	735	239	351	161	461	26	124	37	21	40	27	35	56	197	393	661	73	173	172	159	168	101	75	121	277	483	131	103	21	72	26	12	18	260	565	1333	386
Manes.01G161700.v6.1	34	5	53	13	49	25	11	28	4	22	64	74	42	15	78	32	24	9	24	9	13	2	10	9	14	10	12	10	8	10	33	13	48	17	28	46	22	38	24	30	16	31	26	16	17	25	26	42	20
Manes.01G161800.v6.1	92	0	10	10	1	181	7	16	5	0	53	1	17	5	95	221	48	6	49	0	149	1	80	0	2	15	14	1	4	2	18	18	18	21	4	33	19	6	8	1	108	7	16	1	1	168	26	10	62
Manes.01G161900.v6.1	3	1	10	2	10	1	25	4	6	1	3	1	5	0	0	1	12	0	5	0	4	1	5	7	6	1	3	1	0	2	1	0	6	1	0	4	7	0	0	1	2	12	2	3	1	0	5	0	0
Manes.01G162000.v6.1	0	0	0	0	0	0	0	0	0	0	0	0	0	0	0	0	0	0	0	0	0	0	0	0	0	0	0	0	0	0	0	0	0	0	0	0	0	0	0	0	0	0	0	0	0	0	0	0	0
Manes.01G162100.v6.1	542	10	16	10	2	1318	119	12	9	1	290	99	27	4	2	459	76	23	4	10	251	21	19	5	1	217	45	36	1	3	257	19	17	9	0	434	72	14	52	1	151	31	12	3	2	402	12	52	1
Manes.01G162200.v6.1	9	1	1	1	0	14	4	1	0	0	7	4	0	0	0	18	3	0	2	0	14	1	3	0	0	4	2	1	0	0	2	0	3	3	0	8	2	0	0	0	7	0	1	0	0	19	1	0	0
Manes.01G162300.v6.1	26	15	28	31	100	16	90	198	45	153	29	53	226	28	93	26	64	10	10	24	15	19	20	53	130	40	47	54	12	219	11	18	13	23	138	17	31	575	53	45	16	63	17	17	97	10	77	146	127
Manes.01G162400.v6.1	4	2	17	1	0	3	2	6	5	6	3	10	3	1	10	6	6	3	3	0	4	4	11	4	5	2	2	2	1	8	2	7	5	5	3	1	1	12	3	3	6	11	11	2	7	4	8	2	8
Manes.01G162500.v6.1	67	2	36	8	17	29	7	14	7	1	24	3	8	2	6	46	16	9	1	0	40	3	23	12	7	29	12	129	0	6	2	7	12	10	1	57	13	9	9	2	21	27	6	4	2	20	5	10	8
Manes.01G162600.v6.1	3474	1073	2075	1035	1922	1568	1656	1809	609	1007	3606	4130	2755	833	5037	1242	1007	311	888	1768	1404	745	1536	2124	2499	2157	1291	2004	581	2163	2350	866	992	709	2350	2955	1042	1248	1889	1138	1076	1346	1008	295	1792	1172	1490	1407	1509
Manes.01G162700.v6.1	232	21	79	109	88	191	101	138	31	6	179	114	119	9	30	95	145	47	33	6	250	139	94	134	19	84	137	385	87	21	246	95	156	69	27	255	105	105	89	37	251	256	75	26	26	135	60	240	11
Manes.01G162800.v6.1	65	3	123	86	39	76	23	38	29	27	38	20	36	11	22	62	41	32	21	4	89	29	59	60	15	62	68	54	12	35	42	30	60	29	18	84	26	25	19	43	61	37	36	17	17	59	65	42	9
Manes.01G162900.v6.1	0	1	0	0	0	0	0	28	1	1	0	1	61	0	0	1	3	0	0	2	0	0	0	2	1	7	0	10	0	0	0	0	0	0	0	1	0	115	2	0	0	2	0	1	1	0	1	4	1
Manes.01G163000.v6.1	0	2	30	1	0	3	1	8	0	0	4	1	4	3	2	2	0	0	1	0	2	1	18	3	5	2	0	0	1	1	2	1	6	0	1	5	3	3	1	1	4	0	17	1	0	0	6	2	0
Manes.01G163100.v6.1	0	0	0	0	0	0	0	0	0	0	0	0	0	0	0	0	0	0	0	0	0	0	0	0	0	0	0	0	0	0	0	0	0	0	0	0	0	0	0	0	0	0	0	0	0	0	0	0	0
Manes.01G163200.v6.1	42	18	15	23	47	72	106	141	42	68	128	60	51	20	50	54	88	13	25	10	47	20	45	30	157	43	86	219	13	95	27	28	18	20	55	90	51	262	38	58	41	129	15	22	166	105	47	177	38
Manes.01G163300.v6.1	0	0	0	0	0	0	0	0	0	0	0	0	0	0	0	0	0	0	0	0	0	0	0	0	0	0	0	0	0	0	0	0	0	0	0	0	0	0	0	0	0	0	0	0	0	0	0	0	0
Manes.01G163400.v6.1	2	0	1	0	0	1	0	0	0	1	0	0	0	0	0	3	0	0	1	0	6	1	1	0	0	0	0	0	0	1	0	0	0	0	0	1	0	2	0	0	0	0	0	0	0	4	0	0	1
Manes.01G163500.v6.1	13	13	47	19	26	22	16	51	10	25	23	17	54	7	31	27	76	9	12	8	27	20	32	10	14	14	17	25	13	31	4	57	25	30	29	23	33	37	20	69	13	46	42	30	11	16	33	86	21
Manes.01G163600.v6.1	1	0	0	12	0	0	16	0	12	0	1	4	1	0	0	0	25	0	2	0	0	8	0	17	0	0	20	0	3	0	0	2	0	12	0	0	14	0	0	0	0	57	0	1	0	0	12	0	0
Manes.01G163700.v6.1	5050	63	785	148	124	3474	478	226	117	69	3556	391	521	47	122	3731	725	168	54	72	4065	236	588	88	81	1301	359	767	56	113	1557	333	474	99	35	8235	981	177	276	66	3363	722	420	34	49	2700	239	233	102
Manes.01G163800.v6.1	1	0	8	0	0	0	0	0	0	0	0	0	0	0	0	1	1	0	0	0	0	0	0	0	0	2	3	0	0	0	0	0	0	0	1	0	0	1	0	0	1	1	1	0	0	0	2	1	0
Manes.01G163900.v6.1	0	0	0	0	0	0	0	0	0	1	0	0	0	0	0	0	0	0	0	0	1	4	2	2	0	0	0	0	0	0	0	0	0	2	1	0	0	0	0	0	0	0	0	0	1	0	0	1	0
Manes.01G164000.v6.1	57	17	110	255	320	79	153	127	435	329	101	177	90	174	449	49	206	18	171	44	66	111	73	285	139	23	82	77	77	265	34	80	71	316	607	29	153	79	33	170	33	269	63	132	210	49	89	89	169
Manes.01G164100.v6.1	1921	22	629	65	78	604	76	219	51	41	2543	131	226	39	116	900	43	41	32	37	706	45	319	104	71	739	27	77	27	37	587	30	178	21	61	1548	86	115	214	21	979	56	137	11	66	1133	38	139	41
Manes.01G164200.v6.1	1363	38	124	77	97	490	70	282	60	24	191	148	102	63	44	388	84	15	27	21	686	50	210	97	76	309	92	222	22	24	529	19	70	23	19	1280	83	367	186	17	440	119	73	24	37	687	51	215	51
Manes.01G164300.v6.1	70	5	238	182	171	126	169	185	125	124	99	131	133	44	383	138	194	14	124	25	130	108	117	185	134	32	111	139	48	213	65	105	101	110	133	141	169	112	50	195	132	280	86	86	96	75	100	147	129
Manes.01G164400.v6.1	0	0	0	0	0	0	0	0	0	0	0	0	0	0	0	0	0	0	0	0	0	0	0	0	0	0	0	0	0	0	0	0	0	0	0	0	0	0	0	0	0	0	0	0	0	0	0	0	0
Manes.01G164500.v6.1	0	0	0	0	0	0	0	0	0	0	0	0	0	0	0	0	0	0	0	0	0	0	0	0	0	0	0	0	0	0	0	0	0	0	0	0	0	0	0	0	0	0	0	0	0	0	0	0	0
Manes.01G164600.v6.1	50	14	90	75	85	39	41	29	34	29	61	59	40	19	163	30	51	6	50	33	16	25	26	73	58	19	37	22	32	68	30	41	23	58	77	32	37	40	31	124	24	92	51	21	49	11	41	34	63
Manes.01G164700.v6.1	19	7	92	56	84	61	35	54	47	34	34	48	40	14	74	67	63	13	39	9	31	37	45	79	38	22	40	32	19	42	37	45	55	60	55	45	39	32	15	42	27	84	42	18	46	46	53	38	52
Manes.01G164800.v6.1	42	18	45	17	32	40	25	66	13	17	33	43	54	1	22	32	49	3	6	4	29	5	48	42	12	34	29	18	4	17	17	7	31	16	19	40	23	52	23	11	22	51	18	8	20	25	8	46	20
Manes.01G164900.v6.1	48	19	19	12	4	36	14	144	12	4	177	52	17	7	31	81	29	4	12	6	38	2	14	30	16	74	19	2	2	22	45	14	7	16	19	123	23	330	42	12	54	35	6	1	11	16	12	11	48
Manes.01G165000.v6.1	19	2	11	22	12	81	52	74	17	5	67	34	74	9	13	60	92	8	20	4	52	85	23	139	23	18	59	127	23	1	18	15	24	19	5	51	100	150	6	7	66	152	44	5	2	30	28	54	14
Manes.01G165100.v6.1	10	5	93	19	21	16	15	34	12	13	51	16	34	3	17	21	9	2	14	6	7	12	56	33	18	12	14	9	5	16	28	7	30	18	14	28	14	20	8	7	22	26	24	10	10	30	24	20	21
Manes.01G165200.v6.1	74	33	128	87	120	55	61	74	50	27	61	83	68	24	109	42	86	20	66	15	39	50	80	124	70	52	89	58	32	68	66	55	73	74	67	76	113	64	62	53	50	138	67	34	62	38	79	60	93
Manes.01G165300.v6.1	173	35	180	137	197	142	100	154	193	89	197	159	139	88	184	148	126	33	138	34	98	91	112	259	118	73	119	83	54	82	118	78	90	147	121	185	117	115	70	67	112	155	92	137	58	114	122	109	178
Manes.01G165400.v6.1	20	11	608	13	16	29	201	621	9	22	43	330	398	10	66	30	133	41	7	27	20	118	231	18	29	37	70	482	14	16	6	88	198	15	35	25	84	586	77	18	35	195	265	3	60	22	203	741	36
Manes.01G165500.v6.1	22	9	422	18	38	14	27	78	5	5	53	25	99	3	28	17	34	15	11	5	15	10	189	27	15	15	25	10	8	36	8	21	134	30	18	3	16	45	17	20	15	52	168	4	9	14	63	42	19
Manes.01G165600.v6.1	0	0	0	0	0	1	0	0	0	1	0	0	0	0	0	0	3	0	0	0	0	0	0	0	0	0	0	0	0	0	0	0	0	0	0	0	0	0	0	0	0	0	0	0	1	0	0	0	0
Manes.01G165700.v6.1	129	103	436	236	319	166	271	307	169	202	275	337	333	100	386	181	195	41	186	59	172	131	281	350	224	124	207	201	71	272	99	135	231	183	281	151	266	187	137	159	121	323	173	136	166	134	227	231	274
Manes.01G165800.v6.1	99	19	134	96	123	70	34	165	29	3	138	147	166	10	131	85	90	18	61	14	53	28	83	56	27	37	89	122	52	70	25	30	39	29	23	70	36	322	54	158	38	85	51	18	31	70	69	88	88
Manes.01G165900.v6.1	0	0	0	0	0	0	0	0	0	0	0	0	0	0	0	0	0	0	0	0	1	0	0	0	0	0	0	0	0	0	0	0	0	0	0	0	0	0	0	0	0	0	1	0	0	0	0	0	0
Manes.01G166000.v6.1	0	0	0	0	0	0	0	0	0	0	0	0	0	0	0	0	0	0	0	0	0	0	0	0	0	0	0	0	0	0	0	0	0	0	0	0	0	0	0	0	0	0	0	0	0	0	0	0	0
Manes.01G166100.v6.1	15	9	414	10	8	17	13	80	7	19	147	8	142	6	11	30	15	40	9	10	13	3	313	14	11	47	21	17	5	77	10	12	237	16	32	9	40	36	10	46	27	29	265	3	27	16	66	63	19
Manes.01G166200.v6.1	0	0	0	0	0	0	0	0	0	0	0	0	0	0	0	0	0	0	0	0	0	0	0	0	0	0	0	0	0	0	0	0	0	0	0	0	0	0	0	0	0	0	0	0	0	0	0	0	0
Manes.01G166300.v6.1	0	1	0	0	0	1	1	0	0	1	0	0	0	0	0	1	0	0	0	0	0	0	1	155	1	1	0	0	0	0	0	0	1	1	0	1	0	0	1	0	0	0	0	0	0	0	0	1	0
Manes.01G166400.v6.1	9	1	22	3	16	3	5	5	8	0	13	2	24	2	23	4	3	1	16	0	2	0	18	12	9	3	10	0	5	32	1	1	14	2	6	1	1	4	5	5	1	5	8	3	7	3	1	4	11
Manes.01G166500.v6.1	48	12	226	72	64	120	61	114	56	55	218	155	154	18	91	158	59	38	26	16	128	39	143	117	31	34	47	34	14	53	57	64	160	53	61	79	58	62	28	43	71	86	93	33	44	121	92	88	79
Manes.01G166600.v6.1	209	16	571	184	168	177	148	168	162	165	382	379	325	76	538	164	211	51	126	73	202	197	305	273	130	95	149	90	83	152	146	300	395	246	209	197	187	153	39	317	202	375	275	46	179	257	251	184	218
Manes.01G166700.v6.1	19	6	50	6	3	22	15	37	0	4	62	11	38	0	4	25	7	2	1	0	19	2	41	6	6	23	20	53	2	15	32	3	27	4	6	25	9	58	5	2	46	34	39	2	2	8	8	27	13
Manes.01G166800.v6.1	179	29	192	27	47	126	58	135	11	18	258	85	85	3	19	209	73	15	9	11	93	18	61	15	18	61	108	57	9	46	116	13	66	5	28	197	129	98	39	10	127	143	82	16	32	143	16	65	24
Manes.01G166900.v6.1	8	0	27	6	17	12	2	35	4	4	9	10	30	3	11	9	10	3	3	1	9	2	16	11	4	12	10	46	3	16	16	3	26	5	10	13	1	35	6	9	6	6	7	0	8	7	5	32	6
Manes.01G167000.v6.1	0	0	0	0	0	0	1	0	0	0	0	0	0	0	0	0	0	0	0	0	0	0	0	0	0	0	0	0	0	0	0	0	0	0	0	0	0	0	0	0	0	0	0	0	0	0	0	0	0
Manes.01G167100.v6.1	3	0	1	3	1	0	0	22	0	0	1	0	140	1	0	0	0	0	0	0	2	0	0	8	0	9	0	0	0	0	0	0	0	2	0	0	0	96	8	1	1	0	1	0	0	1	0	39	1
Manes.01G167200.v6.1	16	6	46	11	20	12	30	238	23	22	26	28	458	5	20	12	35	73	20	23	13	25	602	37	44	21	29	15	13	13	20	27	473	12	20	25	106	55	50	32	14	82	40	36	30	14	45	196	46
Manes.01G167300.v6.1	3	10	26	21	62	7	11	16	16	1	13	97	16	13	84	12	14	9	55	5	8	4	13	19	5	4	18	1	11	10	6	9	6	47	13	11	23	11	15	26	15	13	19	30	10	4	8	5	135
Manes.01G167400.v6.1	0	0	0	3	3	0	0	0	0	0	0	0	0	0	0	0	0	0	0	0	0	2	0	0	0	0	2	0	0	0	0	0	0	0	0	0	0	0	0	0	0	0	2	1	0	1	1	1	0
Manes.01G167500.v6.1	0	0	0	4	0	0	1	1	1	0	0	0	4	6	0	0	1	0	0	0	0	0	0	1	0	1	2	3	2	0	0	2	1	0	0	0	0	0	1	0	0	0	0	0	0	0	0	0	0
Manes.01G167600.v6.1	0	0	0	0	0	0	0	0	0	0	0	0	0	0	0	0	0	0	0	0	0	0	0	0	0	0	0	0	0	0	0	0	0	0	0	0	0	0	0	0	0	0	0	0	0	0	0	0	0
Manes.01G167700.v6.1	0	0	0	0	0	0	0	0	0	0	0	0	0	0	0	0	0	0	0	0	0	0	0	0	0	0	0	0	0	0	0	0	0	0	0	0	0	0	0	0	0	0	0	0	0	0	0	0	0
Manes.01G167800.v6.1	1195	118	967	825	774	1715	651	767	340	240	2261	1266	1635	467	771	1675	906	147	461	144	1248	607	967	1314	361	913	1021	1229	253	376	627	532	706	460	290	791	564	921	289	416	750	1024	562	245	261	865	512	752	543
Manes.01G167900.v6.1	32	9	65	65	73	43	49	61	62	36	65	60	64	41	64	55	55	5	30	9	36	38	65	131	43	27	45	93	25	47	16	42	51	58	59	36	51	75	17	50	36	115	68	30	42	19	77	81	54
Manes.01G168000.v6.1	32	6	84	102	34	28	56	36	53	23	66	78	51	41	107	29	92	10	37	11	37	59	50	123	48	20	65	48	19	45	26	69	40	57	40	39	87	37	17	93	29	99	52	21	29	25	59	35	27
Manes.01G168100.v6.1	1	1	1	1	0	1	0	1	1	0	0	4	2	0	4	1	1	0	0	1	0	1	1	2	1	0	1	0	0	0	2	2	4	3	0	0	0	6	0	2	1	0	0	2	3	2	5	3	1
Manes.01G168200.v6.1	6	3	30	11	17	10	10	16	4	8	23	22	21	1	12	17	10	2	4	4	4	4	14	14	5	8	10	3	15	6	23	1	11	6	8	11	11	16	22	7	11	7	9	3	5	18	11	10	7
Manes.01G168300.v6.1	0	0	0	1	0	0	0	1	1	0	0	0	0	0	0	0	0	0	0	0	0	0	1	0	0	0	0	0	0	0	0	0	0	0	0	0	0	0	0	0	0	0	0	0	0	0	0	1	0
Manes.01G168400.v6.1	8	11	10	28	33	4	3	18	5	4	2	13	7	0	5	3	2	3	3	10	4	2	6	7	17	10	22	57	4	235	3	2	1	3	29	1	4	16	13	9	5	11	6	2	64	2	32	20	3
Manes.01G168500.v6.1	84	5	57	16	12	62	23	53	1	8	81	23	58	6	14	67	20	2	4	8	26	2	32	15	17	42	20	72	5	17	37	3	23	8	15	65	10	53	16	10	43	19	29	4	11	60	22	27	6
Manes.01G168600.v6.1	0	2	1	1	0	0	0	1	0	0	0	0	0	0	0	0	2	0	0	0	0	2	8	2	0	0	3	14	2	0	0	0	4	1	0	0	0	2	0	0	0	0	2	0	0	0	2	4	0
Manes.01G168700.v6.1	14	2	35	34	5	61	13	20	32	7	29	19	26	12	45	68	18	9	13	4	69	71	24	69	12	16	14	16	4	4	17	44	42	48	9	79	21	10	5	25	83	68	32	15	3	33	25	33	15
Manes.01G168800.v6.1	1	0	0	2	0	2	1	3	2	0	0	1	3	0	2	2	9	0	1	0	0	0	1	0	0	1	3	0	0	1	2	2	4	2	0	1	5	1	0	5	0	4	2	0	1	1	3	3	1
Manes.01G168900.v6.1	1	1	25	4	2	4	2	4	1	0	1	0	1	0	4	4	5	0	5	0	2	0	18	0	0	4	3	0	0	10	2	2	6	3	2	1	3	2	2	5	3	3	3	2	1	10	3	8	3
Manes.01G169000.v6.1	0	0	0	0	0	0	0	0	0	0	0	0	0	0	0	0	0	0	0	0	0	0	0	0	0	0	0	0	0	0	0	0	0	1	0	0	0	0	0	0	0	0	0	0	0	0	0	0	0
Manes.01G169100.v6.1	0	0	0	0	0	0	0	0	0	0	0	0	0	0	0	0	0	0	0	0	0	0	0	0	0	0	0	0	0	0	0	0	0	0	0	0	0	0	0	0	0	0	0	0	0	0	0	0	0
Manes.01G169200.v6.1	184	2	39	26	19	78	23	16	38	21	80	15	10	4	24	78	6	4	12	2	95	30	14	35	13	22	19	6	7	8	28	1	14	17	8	96	19	10	21	2	70	29	8	18	7	107	11	20	5
Manes.01G169300.v6.1	95	47	158	162	219	104	111	244	130	55	92	128	98	60	195	128	162	19	146	24	83	68	117	239	107	72	139	66	64	110	81	55	75	104	100	75	97	109	110	69	87	171	72	175	53	122	86	106	186
Manes.01G169400.v6.1	63	21	100	194	215	50	85	62	192	45	31	53	62	33	106	82	131	9	61	10	44	77	56	171	65	22	126	69	97	132	25	90	61	114	53	42	83	35	21	111	41	216	51	94	42	45	75	46	79
Manes.01G169500.v6.1	0	1	0	0	0	0	0	2	0	0	0	0	2	0	0	0	0	0	0	1	0	0	0	1	0	0	0	7	0	0	0	0	0	0	0	0	0	15	1	0	0	0	0	0	0	0	0	8	0
Manes.01G169600.v6.1	0	0	0	0	0	0	0	0	0	0	0	0	0	0	0	0	0	0	0	0	0	0	0	0	0	0	0	0	0	0	0	0	0	0	0	0	0	1	0	0	0	0	0	0	0	0	0	0	0
Manes.01G169700.v6.1	0	1	0	9	0	3	7	1	10	0	9	7	0	0	0	2	13	0	3	0	3	3	0	17	0	0	3	0	0	0	0	4	0	1	0	0	7	0	1	1	1	19	0	0	0	0	6	2	0
Manes.01G169800.v6.1	0	2	1	0	0	0	0	0	0	0	0	0	0	0	0	0	0	0	0	0	0	0	0	0	0	0	1	0	0	1	0	0	0	0	0	0	1	0	0	1	0	0	0	0	0	0	0	0	0
Manes.01G169900.v6.1	189	45	396	583	1148	316	433	332	508	747	401	361	307	124	1161	297	376	59	251	130	219	218	386	629	671	114	204	74	152	803	152	204	308	415	1009	230	336	223	137	730	259	618	249	252	949	316	349	259	534
Manes.01G170000.v6.1	0	0	1	4	3	1	0	10	6	3	0	2	1	2	10	0	2	1	5	2	0	2	2	6	3	0	2	1	4	3	0	0	1	5	3	0	2	4	1	0	1	0	0	0	5	1	0	4	1
Manes.01G170100.v6.1	136	27	157	28	45	83	41	63	14	43	163	108	80	48	101	80	38	8	26	42	50	21	54	29	41	90	44	24	8	106	86	23	54	21	65	172	31	46	80	33	53	44	38	7	76	112	28	65	45
Manes.01G170200.v6.1	67	59	113	108	352	72	150	139	156	115	82	261	151	130	326	83	122	18	205	57	54	57	67	278	170	54	163	56	87	154	22	74	56	92	158	23	94	79	95	113	42	199	103	134	144	87	156	90	245
Manes.01G170300.v6.1	117	93	147	198	409	149	318	238	157	152	151	487	301	313	594	158	274	65	399	79	136	138	164	553	323	66	164	78	80	182	63	95	114	219	262	72	216	273	154	206	81	339	161	289	268	113	226	161	459
Manes.01G170400.v6.1	64	2	67	42	14	122	35	77	24	21	88	18	74	8	14	176	49	11	15	0	143	60	86	38	12	23	64	176	14	27	32	34	62	28	23	131	85	45	11	14	79	79	34	14	14	63	44	35	28
Manes.01G170500.v6.1	0	0	0	1	0	0	0	0	2	0	0	0	0	0	0	0	0	0	1	0	0	0	0	0	0	0	0	0	1	0	0	0	0	0	0	0	0	0	1	0	0	1	1	0	0	0	0	0	1
Manes.01G170600.v6.1	5	11	6	1	3	1	28	14	3	1	3	92	9	3	14	0	91	0	2	8	0	0	3	1	6	2	58	1	2	4	0	20	0	6	13	0	62	0	6	1	0	118	1	20	1	0	78	2	56
Manes.01G170700.v6.1	0	0	7	0	0	1	0	7	0	0	0	0	6	0	0	0	0	0	0	0	0	0	14	0	0	0	0	2	0	0	0	0	10	0	0	0	1	2	1	0	1	0	8	0	0	0	3	2	0
Manes.01G170800.v6.1	0	0	0	0	0	0	0	0	0	0	0	0	0	0	0	0	5	0	0	0	0	0	0	0	0	0	2	0	0	0	0	0	0	0	0	0	0	0	1	0	0	0	0	0	0	0	0	0	0
Manes.01G170900.v6.1	314	2	8	8	1	267	6	14	3	1	165	9	7	5	8	157	0	2	1	4	178	7	2	7	3	100	0	1	1	0	136	2	12	1	1	543	6	13	17	2	129	1	8	0	1	212	3	24	5
Manes.01G171000.v6.1	0	0	0	0	0	0	0	0	0	0	0	0	0	0	0	0	0	0	0	0	0	0	0	0	0	0	0	0	0	0	0	0	0	0	0	0	0	0	0	0	0	0	0	0	0	0	0	0	0
Manes.01G171100.v6.1	90	8	66	20	22	100	38	45	20	21	54	29	18	21	28	65	21	6	9	7	70	28	36	35	19	41	18	29	6	34	19	26	48	10	18	44	29	23	11	8	48	49	30	17	10	61	22	31	13
Manes.01G171200.v6.1	74	13	111	113	81	134	76	182	77	57	89	80	71	17	99	156	136	30	64	22	100	127	91	200	59	44	138	140	34	71	38	107	78	128	41	118	134	90	27	125	101	203	63	92	38	90	99	152	50
Manes.01G171300.v6.1	1	0	0	7	0	1	1	7	0	1	0	1	0	0	0	0	1	0	0	0	2	4	4	1	0	0	6	24	2	4	0	8	0	0	0	1	2	6	1	4	1	2	0	0	1	0	1	3	0
Manes.01G171400.v6.1	39	0	54	28	20	32	2	47	2	2	37	4	75	1	3	34	7	30	1	3	22	2	60	16	4	26	26	80	8	4	16	12	46	9	1	51	7	33	17	4	34	7	46	2	1	21	24	53	4
Manes.01G171500.v6.1	0	0	2	6	26	0	8	1	3	2	0	7	4	1	28	0	4	0	0	4	0	5	2	0	5	2	0	1	2	4	0	2	0	3	16	0	7	5	2	15	0	3	2	0	8	1	10	4	13
Manes.01G171600.v6.1	20	3	31	20	24	9	6	11	9	7	19	20	9	12	17	15	10	2	4	0	10	6	18	29	11	7	16	10	6	5	4	9	14	14	4	15	22	13	12	19	12	13	10	6	3	14	12	3	8
Manes.01G171700.v6.1	16	5	5	90	4	32	41	22	24	7	20	107	30	17	82	61	90	4	27	5	71	112	27	109	11	17	46	20	30	13	34	119	34	25	9	40	50	8	9	90	31	148	30	31	15	30	64	31	25
Manes.01G171800.v6.1	0	0	0	10	0	0	0	0	0	0	0	0	0	2	5	0	2	0	1	0	0	2	0	1	0	0	0	0	0	0	0	1	0	0	0	0	0	0	0	3	0	0	0	0	0	0	0	0	0
Manes.01G171900.v6.1	49	5	47	94	61	38	63	52	23	15	31	309	43	11	155	44	56	6	50	5	101	48	38	139	45	13	47	22	27	18	55	47	26	38	38	26	35	25	24	57	35	139	49	52	25	37	53	31	68
Manes.01G172000.v6.1	76	7	69	108	59	82	56	68	65	35	49	115	66	50	136	103	125	7	64	11	78	54	46	159	59	34	89	67	31	41	38	63	57	44	27	80	90	38	33	59	51	144	47	58	42	94	79	36	75
Manes.01G172100.v6.1	166	85	244	103	137	68	74	115	83	36	98	74	79	22	79	74	76	14	94	41	74	41	104	95	59	105	126	47	30	75	119	24	77	65	70	128	153	97	109	79	56	132	92	58	74	93	75	55	97
Manes.01G172200.v6.1	37	8	95	157	99	98	53	69	115	49	62	60	64	23	60	78	136	11	63	7	96	147	147	201	45	34	90	51	51	65	19	105	105	153	53	63	82	42	19	111	55	164	101	75	42	68	115	70	36
Manes.01G172300.v6.1	147	17	134	174	231	54	48	60	39	6	38	102	42	7	56	46	58	6	38	15	59	78	45	118	50	65	110	98	64	65	25	76	30	50	33	39	41	25	62	103	47	91	40	20	17	38	64	84	58
Manes.01G172400.v6.1	25	1	37	21	28	23	16	30	18	6	23	24	18	5	28	30	25	15	15	6	10	12	23	25	16	8	18	3	10	8	27	11	26	13	12	28	17	19	5	15	20	15	16	2	10	16	17	17	18
Manes.01G172500.v6.1	0	1	4	0	0	3	0	2	0	2	3	0	3	0	0	0	0	2	0	0	0	0	6	1	0	0	0	0	0	3	0	0	2	0	0	1	0	3	0	0	2	4	3	0	0	0	1	2	2
Manes.01G172600.v6.1	0	0	5	0	0	0	0	2	2	0	0	0	2	0	1	0	1	0	0	0	0	0	1	0	1	0	0	0	1	4	0	0	0	0	1	0	0	0	0	0	0	0	0	0	0	0	0	0	0
Manes.01G172700.v6.1	121	71	333	467	245	150	222	242	394	378	181	122	244	94	259	136	817	73	456	100	163	260	440	1117	461	75	1081	20	122	1530	73	316	345	876	479	111	1648	301	155	526	143	1823	603	204	398	74	998	229	633
Manes.01G172800.v6.1	0	0	0	0	0	1	0	0	0	0	0	0	0	0	0	0	0	0	0	0	0	0	0	0	0	0	0	0	0	0	0	0	0	0	0	0	0	0	0	0	0	0	0	0	0	0	0	0	0
Manes.01G172900.v6.1	4	3	30	7	26	14	7	17	11	8	9	15	11	6	25	20	9	3	16	6	5	12	16	24	6	2	8	0	10	9	7	5	16	7	15	16	4	2	1	9	11	12	10	16	3	17	7	6	10
Manes.01G173000.v6.1	4	0	14	12	11	10	4	69	1	5	14	31	59	11	13	5	20	5	10	7	15	39	25	14	6	2	11	8	3	2	6	17	22	14	0	6	5	15	13	35	5	4	9	7	4	5	12	23	3
Manes.01G173100.v6.1	20	7	33	94	72	37	38	88	66	37	46	86	79	34	153	44	103	2	66	5	23	65	45	103	36	20	40	36	21	35	14	83	73	121	31	40	94	65	9	100	31	166	34	38	24	17	54	62	60
Manes.01G173200.v6.1	0	0	0	0	0	0	0	0	0	0	0	0	0	0	0	0	0	0	0	0	0	0	0	0	0	0	0	0	0	0	0	0	0	0	0	0	0	0	0	0	0	0	0	0	0	0	0	0	0
Manes.01G173300.v6.1	16	2	44	8	4	11	10	25	9	5	17	21	27	18	21	10	3	6	6	3	5	5	17	32	5	6	7	2	2	12	21	10	9	9	11	15	11	11	9	13	11	12	23	0	8	11	5	15	17
Manes.01G173400.v6.1	69	11	134	45	150	48	20	94	26	35	124	81	122	15	112	57	39	8	67	12	30	43	103	62	42	46	42	49	33	13	33	19	101	29	33	35	19	47	40	54	36	42	115	21	23	59	24	81	90
Manes.01G173500.v6.1	1570	491	2141	795	1280	1167	771	2182	367	508	2754	2735	2436	276	2600	1368	1000	257	482	443	1066	758	2037	1076	924	1277	879	1504	346	1346	1634	1667	1680	650	1000	1750	825	2022	1745	1694	1276	1096	1234	143	800	1367	1563	1970	1024
Manes.01G173600.v6.1	92	20	259	69	219	112	91	91	72	46	176	171	99	43	192	46	32	13	33	24	61	38	109	118	97	58	40	39	32	67	53	23	65	32	58	97	45	47	55	76	56	110	69	63	72	82	91	71	117
Manes.01G173700.v6.1	62	51	911	83	108	69	136	310	65	104	230	236	323	96	130	47	132	47	90	31	30	41	160	74	86	76	82	11	37	223	48	146	169	184	42	42	70	127	155	98	42	116	316	31	76	59	178	119	122
Manes.01G173800.v6.1	507	217	537	1128	1121	643	1300	1055	2566	2781	573	1337	539	969	3476	470	873	165	1194	343	419	1049	444	2833	2313	190	615	354	383	726	310	350	312	1168	1464	467	1392	506	530	954	361	2798	490	1192	1961	379	880	760	1922
Manes.01G173900.v6.1	49	14	232	31	97	63	29	91	27	55	167	98	91	12	103	83	38	18	26	24	59	56	143	85	50	47	37	26	11	64	48	50	103	41	51	90	52	46	34	69	88	81	73	37	41	123	74	68	61
Manes.01G174000.v6.1	4	13	7	25	53	7	68	12	48	188	6	27	24	20	37	2	136	7	17	42	13	28	10	9	96	7	38	4	12	161	11	35	14	14	90	4	69	15	14	38	2	204	12	44	215	7	56	12	97
Manes.01G174100.v6.1	9	2	23	3	11	6	13	26	11	4	23	12	50	6	17	10	14	1	5	5	12	5	29	10	7	5	5	10	1	2	5	8	22	7	12	11	13	18	9	6	17	17	13	3	12	16	11	24	19
Manes.01G174200.v6.1	7261	4637	9518	16024	23694	12590	22471	18144	13560	5414	17299	22996	13006	6253	12180	8980	23815	2436	10149	4548	11134	10863	12819	37362	17552	5951	20294	10817	4186	10267	8707	5918	8722	11876	3491	15008	14820	12407	12231	8545	9118	21831	7575	2219	5733	6055	11025	8086	16090
Manes.01G174300.v6.1	0	0	0	5	0	0	3	2	1	0	1	0	1	0	1	0	0	0	0	0	5	2	2	4	0	0	0	0	0	0	0	0	0	0	0	1	0	0	0	0	0	7	0	0	0	0	0	2	0
Manes.01G174400.v6.1	14300	6304	21376	13197	20705	14374	33762	23417	9785	13867	32680	48534	33651	4747	64058	16963	65453	4021	5774	22566	6129	10652	11622	16858	8711	9830	33574	11324	3747	12552	18539	30763	31759	11301	20618	19297	21270	23692	14609	13169	14681	55168	12713	1684	8217	10197	36728	23605	11910
Manes.01G174500.v6.1	16	4	37	0	11	2	1	9	1	0	0	0	0	0	0	1	0	0	0	0	0	0	0	0	0	3	5	7	1	7	0	0	0	0	0	0	2	0	4	0	0	0	0	0	0	0	0	0	0
Manes.01G174600.v6.1	0	0	0	1	1	0	0	0	0	0	0	0	0	0	0	0	0	0	0	0	0	0	0	0	0	0	0	0	0	0	0	0	0	0	0	0	0	0	0	0	0	0	0	0	0	0	0	0	0
Manes.01G174700.v6.1	0	0	0	0	0	2	0	0	0	0	0	0	1	0	0	0	0	0	0	1	0	2	2	2	0	0	1	0	0	0	0	0	0	0	0	0	4	0	0	1	1	5	2	3	0	0	0	0	0
Manes.01G174800.v6.1	181	122	245	584	1020	295	479	485	1176	1304	312	681	422	819	1498	333	747	46	685	205	308	369	455	1244	614	137	272	265	262	649	175	225	250	856	1528	184	421	379	305	536	186	919	290	661	1496	221	334	411	980
Manes.01G174900.v6.1	23	22	30	35	11	38	37	36	16	1	42	211	15	8	25	34	54	17	12	2	64	88	16	75	10	21	36	37	13	5	33	21	22	18	3	32	34	12	24	21	26	78	20	9	3	12	41	43	6
Manes.01G175000.v6.1	75	12	184	90	130	59	75	195	39	30	168	209	160	18	93	74	73	20	61	24	41	39	393	96	28	60	63	56	30	40	73	87	179	86	62	83	88	75	68	85	64	117	82	49	51	62	183	126	151
Manes.01G175100.v6.1	356	81	226	280	572	170	315	216	356	163	387	579	164	156	540	245	354	38	332	161	198	308	154	702	478	159	256	180	98	187	314	215	121	349	285	278	382	143	222	176	184	658	139	147	163	139	397	249	400
Manes.01G175200.v6.1	3	0	13	9	11	18	8	25	15	14	6	21	11	3	6	12	32	6	8	2	8	19	30	32	10	2	10	1	2	0	4	8	12	8	6	6	16	11	1	12	12	27	13	9	16	17	15	8	6
Manes.01G175300.v6.1	17	5	60	169	80	30	115	49	171	84	30	48	39	67	105	24	123	7	120	24	23	119	52	238	72	8	68	23	29	42	20	55	39	128	107	18	101	33	20	121	6	114	26	104	76	16	72	38	138
Manes.01G175400.v6.1	4	0	14	4	12	14	11	6	2	4	5	2	3	0	14	9	12	0	3	2	15	13	12	15	7	10	12	3	5	11	4	21	6	17	7	6	11	3	4	12	10	20	9	2	2	12	10	6	4
Manes.01G175500.v6.1	191	51	399	127	52	320	96	1371	76	40	250	166	324	95	91	230	62	115	59	112	161	110	446	348	130	230	64	1996	80	81	637	62	234	55	62	281	48	1128	236	104	253	81	149	30	68	119	255	1538	95
Manes.01G175600.v6.1	7693	282	1240	410	118	14707	1798	3027	175	38	15652	1280	2476	111	93	15178	1509	459	89	137	13726	823	3044	175	209	3176	606	922	164	108	8144	992	2169	125	30	23222	1266	1320	2103	121	11266	1416	2013	127	129	10898	1284	1776	104
Manes.01G175700.v6.1	13377	178	2126	130	60	4727	484	1108	78	14	5273	429	954	53	40	4591	419	260	52	80	4497	342	1375	71	99	3757	491	520	82	49	3135	339	1046	75	21	8019	415	438	815	46	3737	602	804	37	63	4206	537	828	64
Manes.01G175800.v6.1	0	0	0	0	0	0	0	0	0	0	0	0	0	0	0	0	0	0	0	0	0	0	0	0	0	0	0	0	0	0	0	0	0	0	0	0	0	0	0	0	0	0	0	0	0	0	0	0	0
Manes.01G175900.v6.1	0	0	0	0	0	0	0	0	0	0	0	0	0	0	0	0	0	0	0	0	0	1	0	0	0	0	0	0	0	0	0	0	0	0	0	0	0	0	0	0	0	0	0	0	0	0	0	0	0
Manes.01G176000.v6.1	0	0	0	0	0	0	0	0	0	0	0	0	0	0	0	0	0	0	0	0	0	0	0	0	0	0	0	0	0	0	0	0	0	0	0	0	0	0	0	0	0	0	0	0	0	0	0	0	0
Manes.01G176100.v6.1	0	0	0	0	0	0	0	0	0	0	0	0	0	0	0	0	0	0	0	0	0	0	0	0	0	0	0	0	0	0	0	0	0	0	0	0	0	0	0	0	0	0	0	0	0	0	0	0	0
Manes.01G176200.v6.1	380	93	1148	559	707	430	410	580	444	382	851	865	696	257	1004	402	480	126	338	269	297	433	955	833	600	212	328	126	238	548	240	440	716	517	1071	389	411	423	265	691	358	654	535	232	411	438	598	388	509
Manes.01G176300.v6.1	0	0	0	0	0	0	0	0	0	0	0	0	0	0	0	0	0	1	0	0	0	0	0	6	0	0	0	0	0	0	0	0	0	0	0	0	0	0	0	0	0	0	0	0	0	0	0	0	0
Manes.01G176400.v6.1	231	15	98	42	34	86	15	61	10	14	181	80	56	23	40	106	24	14	24	11	61	19	42	58	15	119	16	60	13	21	145	25	34	35	18	189	13	49	35	99	83	16	41	6	18	92	18	63	31
Manes.01G176500.v6.1	109	21	115	98	172	133	90	168	70	44	129	195	93	44	142	96	77	31	71	31	69	72	101	221	114	58	109	107	56	144	90	50	69	71	91	140	88	84	127	73	64	148	60	58	71	155	104	157	113
Manes.01G176600.v6.1	1	1	9	21	22	5	13	2	20	5	5	5	1	4	15	3	13	0	4	3	6	3	6	19	5	2	18	1	8	6	1	10	9	6	9	1	8	2	2	6	1	11	1	8	7	4	16	3	13
Manes.01G176700.v6.1	0	0	0	0	0	0	0	0	0	0	0	0	0	0	0	0	0	0	0	0	1	0	0	0	0	0	0	0	0	0	0	0	0	0	0	0	0	0	0	0	0	0	0	0	0	0	0	1	0
Manes.01G176800.v6.1	0	0	0	0	0	0	0	0	0	0	0	0	0	0	0	0	0	0	0	0	0	0	0	1	0	0	0	0	0	0	0	1	0	0	0	0	0	0	0	0	0	0	0	0	1	0	0	0	0
Manes.01G176900.v6.1	0	0	0	0	0	0	0	0	0	0	0	0	0	0	0	0	0	0	0	0	0	0	0	0	0	0	0	0	0	0	0	0	0	0	0	0	0	0	0	0	0	0	0	0	0	0	0	0	0
Manes.01G177000.v6.1	0	0	0	3	6	0	0	0	0	0	0	1	0	0	0	0	0	0	1	0	0	0	0	0	2	0	2	1	0	0	0	0	0	0	1	0	3	0	1	0	0	0	0	1	0	0	0	0	1
Manes.01G177100.v6.1	46	4	47	26	44	39	23	46	31	24	42	55	39	9	40	69	32	5	16	5	64	26	26	36	22	14	49	52	8	35	24	29	22	20	27	60	38	20	15	18	54	75	29	31	19	62	50	21	25
Manes.01G177200.v6.1	118	9	70	111	77	95	51	21	147	64	83	73	54	37	102	121	98	8	45	21	92	89	81	179	65	37	53	31	24	80	39	46	83	90	97	90	72	18	21	94	97	151	77	57	86	96	78	42	57
Manes.01G177300.v6.1	22	4	56	12	14	13	7	27	5	5	47	24	27	2	16	23	5	0	9	4	8	4	16	4	4	13	6	7	4	9	19	2	16	8	9	25	4	17	17	2	27	15	11	2	7	17	15	10	10
Manes.01G177400.v6.1	63	89	32	145	104	55	191	83	186	192	26	74	31	35	216	23	111	26	86	58	36	255	45	229	501	26	56	30	112	174	24	93	25	198	233	37	170	44	90	386	21	307	28	92	217	28	60	51	140
Manes.01G177500.v6.1	772	140	1619	513	1246	507	472	628	410	604	1137	1067	571	147	1252	385	286	107	295	672	509	279	617	526	1007	485	452	416	221	866	718	247	592	317	1036	982	379	313	475	476	526	571	430	176	731	488	457	492	600
Manes.01G177600.v6.1	3	0	1	1	0	4	0	8	0	0	2	0	6	0	0	2	1	0	0	0	7	0	1	0	0	1	0	1	0	0	16	0	0	0	0	0	0	3	2	0	4	0	1	0	2	1	1	2	1
Manes.01G177700.v6.1	0	0	0	0	0	0	0	0	0	0	0	0	0	0	0	0	0	0	0	0	0	0	0	0	0	0	0	0	0	0	0	0	0	0	0	0	0	0	0	0	0	0	0	0	0	0	0	0	0
Manes.01G177800.v6.1	28	1	3	21	7	30	9	23	9	3	37	15	15	7	6	46	16	4	6	1	29	6	14	23	2	16	21	11	8	8	27	17	26	15	5	49	18	4	16	2	32	27	6	3	1	44	18	21	21
Manes.01G177900.v6.1	130	21	179	89	154	61	110	67	50	36	103	127	66	26	189	47	100	27	61	31	78	92	128	75	74	77	99	63	30	60	100	74	78	63	69	164	90	43	45	101	117	173	66	72	64	67	159	65	129
Manes.01G178000.v6.1	536	24	351	68	12	851	45	525	21	7	3754	32	414	7	92	796	178	20	49	25	645	8	383	52	31	924	339	34	23	15	306	7	123	25	24	1614	83	408	127	75	59	127	166	12	16	420	101	180	40
Manes.01G178100.v6.1	3	0	3	0	3	0	6	166	0	0	0	3	15	0	0	0	14	0	2	2	1	1	4	1	0	7	0	221	5	1	0	2	3	3	0	0	0	278	7	1	0	16	0	0	0	2	3	207	2
Manes.01G178200.v6.1	5	2	3	30	23	7	10	12	40	4	3	10	8	24	30	6	17	0	21	3	6	13	6	34	15	3	21	5	11	19	8	13	18	81	34	5	19	6	14	11	14	116	22	63	48	4	12	11	17
Manes.01G178300.v6.1	24	5	112	18	62	51	33	88	18	26	57	91	88	18	34	38	58	24	23	2	43	23	120	40	36	25	31	17	11	16	67	54	116	36	30	48	53	63	45	22	91	113	92	11	40	36	59	77	67
Manes.01G178400.v6.1	11	2	11	11	13	6	12	9	1	0	9	15	6	9	10	4	4	1	24	0	7	3	5	21	3	1	24	4	16	1	20	2	20	19	9	7	11	2	22	3	18	60	18	34	17	6	6	5	7
Manes.01G178500.v6.1	9	2	8	6	4	10	4	20	1	0	55	8	37	1	3	48	14	2	1	0	19	0	14	2	0	10	18	29	1	0	7	0	14	4	0	23	1	13	5	2	7	3	7	0	0	26	4	30	2
Manes.01G178600.v6.1	106	24	199	271	181	210	219	178	171	83	215	231	158	42	227	181	265	17	100	35	177	171	147	294	99	63	200	232	81	111	42	127	120	182	106	156	253	118	33	166	121	376	112	67	79	90	153	152	112
Manes.01G178700.v6.1	8	0	1	1	2	6	2	3	1	2	8	6	7	2	1	1	6	1	7	0	1	7	6	8	4	1	8	0	5	2	9	8	4	4	5	4	7	10	7	8	12	16	1	6	2	3	2	6	7
Manes.01G178800.v6.1	2	0	0	2	0	0	2	14	1	0	0	7	1	2	0	0	8	0	2	0	1	4	0	8	0	2	5	40	5	0	0	0	2	5	0	0	1	11	2	2	0	21	0	0	0	2	1	5	2
Manes.01G178900.v6.1	0	0	0	0	0	0	0	0	0	0	0	2	0	0	0	0	5	2	0	0	0	0	2	0	0	0	2	0	0	0	0	0	1	0	0	0	0	0	0	0	0	0	1	0	0	0	3	0	0
Manes.01G179000.v6.1	4	2	7	27	18	10	7	4	10	5	2	8	4	4	11	12	32	0	8	0	7	4	4	26	9	4	39	2	4	21	2	13	3	17	4	6	31	4	0	5	10	28	3	16	2	4	8	3	15
Manes.01G179100.v6.1	6	0	4	1	6	0	0	0	1	1	0	0	1	0	2	0	1	0	2	0	1	0	1	3	0	3	10	1	2	0	0	0	2	1	0	1	1	0	0	1	0	0	0	7	0	0	1	1	4
Manes.01G179200.v6.1	0	0	0	0	0	0	0	0	0	0	0	0	0	0	0	0	0	0	0	0	0	0	0	0	0	0	0	0	0	0	0	0	0	0	0	0	0	0	0	0	0	0	0	0	0	0	0	1	0
Manes.01G179300.v6.1	2	0	0	0	0	0	0	0	0	0	0	0	0	0	0	0	0	0	0	0	1	0	0	0	0	0	0	0	0	0	0	0	0	0	0	0	0	0	0	0	0	0	0	0	0	0	0	0	0
Manes.01G179400.v6.1	0	0	1	0	0	0	0	0	0	0	0	0	0	0	0	0	0	0	0	0	0	0	0	0	0	0	0	0	0	0	0	0	0	0	0	0	0	0	0	1	0	0	0	5	0	0	0	0	0
Manes.01G179500.v6.1	12	6	11	57	26	5	30	22	14	11	5	10	22	39	30	6	50	6	53	3	3	54	23	71	32	2	56	9	41	24	1	17	8	48	6	8	21	27	3	19	1	72	11	26	16	2	30	27	20
Manes.01G179600.v6.1	1	2	1	4	3	0	4	8	8	1	0	1	3	0	1	0	4	0	4	1	0	2	1	4	1	0	6	2	3	4	1	0	0	3	0	0	1	6	1	6	0	10	2	3	2	2	2	9	1
Manes.01G179700.v6.1	37	12	33	29	99	45	46	56	21	32	42	139	55	20	162	29	48	3	35	26	39	41	27	80	70	21	28	19	20	46	29	36	24	32	71	29	53	45	33	85	28	78	17	33	68	29	43	58	78
Manes.01G179800.v6.1	95	6	343	174	179	175	78	152	116	83	250	110	226	135	149	147	116	106	114	34	165	96	275	252	64	69	121	130	39	118	79	132	198	139	117	129	134	130	46	163	165	295	133	51	86	154	184	184	124
Manes.01G179900.v6.1	36	9	106	84	52	56	37	63	22	35	84	66	49	28	52	61	49	2	20	12	53	26	50	75	32	35	97	127	8	51	24	37	37	27	43	48	55	44	13	42	26	54	29	20	23	51	42	59	49
Manes.01G180000.v6.1	2	0	0	14	1	1	3	6	4	2	5	5	3	0	1	9	7	1	5	0	17	3	6	19	1	2	2	28	5	0	2	5	5	0	0	2	11	1	4	3	3	6	4	4	3	1	2	16	1
Manes.01G180100.v6.1	4	2	4	0	2	1	2	1	2	1	1	1	5	0	0	0	1	1	6	1	2	2	1	15	6	1	2	0	0	3	8	0	2	0	1	3	4	1	3	2	0	2	3	20	0	2	1	0	0
Manes.01G180200.v6.1	2	0	0	12	3	0	1	0	0	0	0	4	0	1	0	0	4	1	0	0	0	7	1	0	0	0	28	1	3	0	0	2	0	1	0	0	6	0	0	3	0	2	0	2	0	0	3	0	1
Manes.01G180300.v6.1	1	0	0	0	0	1	1	0	0	0	0	0	0	2	0	0	0	0	0	0	0	4	0	0	0	2	3	0	0	0	0	1	0	1	0	0	0	0	0	0	0	1	0	1	0	0	2	0	0
Manes.01G180400.v6.1	0	0	1	0	3	0	0	0	0	0	1	0	0	0	0	0	0	0	0	0	0	0	0	0	0	0	0	1	0	0	0	0	0	0	0	0	0	0	0	0	1	0	0	1	0	0	0	0	0
Manes.01G180500.v6.1	102	14	247	97	114	147	68	140	58	56	192	145	152	24	92	164	145	25	45	26	184	108	171	168	42	80	115	106	36	97	74	111	171	111	47	144	89	88	60	91	145	173	115	64	56	174	164	158	56
Manes.01G180600.v6.1	2	0	1	6	2	2	0	0	0	0	1	1	3	0	0	0	6	0	0	4	1	2	3	3	0	2	3	2	4	1	3	0	2	3	4	0	2	0	0	0	0	5	0	4	2	0	1	2	0
Manes.01G180700.v6.1	0	0	0	0	0	0	0	0	0	0	0	0	0	0	0	0	0	0	0	0	0	0	0	0	0	0	0	0	0	0	0	0	0	0	0	0	0	0	0	0	0	0	0	0	0	0	0	0	0
Manes.01G180800.v6.1	2	1	3	21	21	2	26	7	23	10	8	14	14	3	67	6	46	3	26	8	2	20	2	8	16	4	23	13	10	17	2	21	12	8	22	4	26	2	1	50	2	40	4	9	15	5	18	5	5
Manes.01G180900.v6.1	36	3	67	21	70	37	36	43	27	31	171	90	88	16	185	53	61	14	31	25	53	42	79	60	63	22	24	15	17	48	42	80	101	64	115	56	57	17	22	113	78	115	90	24	78	66	111	58	75
Manes.01G181000.v6.1	0	0	0	0	0	0	0	0	0	0	0	0	0	0	0	0	0	0	0	1	0	0	0	0	0	0	0	0	0	0	0	0	0	0	0	0	0	0	0	0	0	0	0	0	0	0	0	0	1
Manes.01G181100.v6.1	0	0	0	0	0	0	0	0	0	0	0	0	0	0	0	0	0	0	0	0	0	0	0	0	0	0	0	0	0	0	0	0	0	0	0	0	0	0	0	0	0	0	0	0	0	0	0	0	0
Manes.01G181200.v6.1	23	0	15	10	1	25	7	23	7	15	52	42	27	5	9	20	4	7	8	9	25	10	23	15	5	1	11	9	5	5	17	11	18	17	17	23	12	14	8	13	10	8	5	3	12	17	18	36	12
Manes.01G181300.v6.1	27	12	57	55	116	49	61	58	43	42	62	138	45	22	139	47	60	5	28	14	50	26	49	61	37	21	49	17	15	52	23	33	52	42	59	46	46	39	19	71	32	92	28	21	49	31	33	26	54
Manes.01G181400.v6.1	31	6	48	20	36	16	27	24	32	17	30	20	13	7	27	27	24	2	18	3	18	20	30	40	32	11	25	18	17	21	8	20	11	7	20	21	36	10	18	26	14	23	14	30	23	24	32	19	19
Manes.01G181500.v6.1	38	11	53	152	82	50	49	53	73	91	62	60	46	31	70	50	73	9	34	11	81	102	28	135	34	15	75	91	28	56	19	37	33	84	56	40	62	19	18	61	56	116	33	39	78	57	35	70	28
Manes.01G181600.v6.1	1	0	2	3	24	0	2	1	0	0	4	1	6	0	1	1	8	0	12	1	3	1	7	26	2	2	5	3	2	1	3	0	1	0	4	2	9	4	12	1	2	11	5	12	2	0	7	2	4
Manes.01G181700.v6.1	134	8	6	8	12	142	41	14	11	0	40	41	7	6	2	94	136	3	5	6	123	65	13	29	5	39	82	34	4	3	43	46	14	27	0	172	56	6	15	2	95	108	10	7	1	107	9	11	5
Manes.01G181800.v6.1	156	38	94	156	292	119	226	80	77	46	122	227	108	117	158	78	225	28	390	44	63	39	64	615	170	50	305	98	98	82	80	61	42	83	73	70	416	82	100	73	51	447	68	555	62	44	107	134	342
Manes.01G181900.v6.1	1	1	2	1	0	3	0	1	0	0	0	0	0	0	0	1	0	0	0	0	0	2	0	1	0	0	0	0	2	0	0	1	2	0	0	0	1	0	0	1	1	0	0	1	0	0	0	0	1
Manes.01G182000.v6.1	0	0	0	2	0	0	0	3	0	0	1	0	2	0	0	0	0	0	2	0	0	0	2	4	0	2	1	0	0	0	0	0	0	4	0	0	0	1	0	5	0	3	0	0	0	0	3	0	0
Manes.01G182100.v6.1	6	0	14	9	8	6	3	9	3	6	1	0	3	2	0	7	12	1	15	0	9	4	11	26	1	0	18	10	6	8	5	7	12	6	1	16	10	2	5	11	1	22	4	14	3	6	9	3	7
Manes.01G182200.v6.1	11	0	19	5	0	30	22	6	0	0	20	11	14	0	0	18	14	0	0	0	21	19	16	3	0	14	9	13	4	1	20	9	18	0	1	37	11	6	1	1	40	42	17	0	0	13	4	6	0
Manes.01G182300.v6.1	43	5	40	22	9	65	21	34	6	25	42	11	15	8	21	84	32	9	3	2	57	60	28	30	23	23	33	21	2	16	24	21	19	19	6	61	46	9	8	21	63	47	3	7	8	69	23	25	7
Manes.01G182400.v6.1	21	6	38	60	27	67	54	28	52	56	41	53	20	37	78	25	78	5	36	9	28	63	37	79	42	6	51	10	15	50	17	43	30	50	42	31	58	14	17	50	29	112	49	47	41	9	44	17	34
Manes.01G182500.v6.1	7	2	9	16	4	6	2	11	7	0	16	17	8	4	1	10	16	1	7	1	13	28	6	29	0	7	13	4	3	0	6	17	9	11	1	20	11	5	4	12	7	28	8	3	1	6	5	7	0
Manes.01G182600.v6.1	12	3	39	8	36	15	23	9	22	8	16	36	24	1	17	15	30	1	16	5	4	6	13	40	18	10	12	5	5	7	17	20	21	10	21	12	31	1	7	13	21	40	24	9	26	11	23	6	20
Manes.01G182700.v6.1	332	54	516	65	147	176	172	284	73	151	303	230	254	38	327	134	238	57	94	129	213	114	335	125	308	206	197	237	47	296	305	225	203	88	289	449	304	338	179	338	449	326	345	44	200	85	227	219	158
Manes.01G182800.v6.1	0	0	0	0	0	0	0	0	0	0	0	0	0	0	0	0	0	0	0	0	0	0	0	0	0	0	0	0	0	0	0	0	0	0	0	0	0	0	0	0	0	0	0	0	0	0	0	0	0
Manes.01G182900.v6.1	0	0	2	0	0	0	4	0	0	0	2	1	1	0	1	0	0	0	1	1	0	0	1	5	5	0	2	0	0	0	1	0	0	0	0	0	10	0	0	4	0	0	0	14	1	0	0	0	2
Manes.01G183000.v6.1	0	0	0	2	10	1	1	0	5	3	0	1	0	0	1	1	1	0	3	0	0	3	0	0	8	0	2	0	0	0	0	2	1	4	0	0	5	0	0	1	0	4	0	5	2	0	2	1	0
Manes.01G183100.v6.1	0	0	0	0	0	0	0	1	0	0	0	0	0	0	0	0	0	0	1	0	0	0	1	0	0	0	0	0	0	0	0	0	0	0	0	0	1	0	0	0	0	1	0	2	0	0	1	0	0
Manes.01G183200.v6.1	9	3	23	16	23	12	12	21	4	5	34	37	38	1	44	30	15	8	20	6	4	3	16	42	13	2	14	0	7	12	22	19	29	21	20	10	10	9	23	12	23	43	37	15	13	38	39	24	25
Manes.01G183300.v6.1	13	7	14	34	39	11	12	15	36	58	21	36	25	21	201	12	28	5	29	16	6	23	13	72	58	9	19	16	14	62	10	17	9	60	156	8	20	24	30	43	9	35	13	30	169	13	13	22	61
Manes.01G183400.v6.1	0	0	0	0	0	0	0	0	0	0	0	0	0	0	0	0	0	0	0	0	0	0	0	0	0	0	0	0	0	0	0	0	0	0	0	0	0	0	0	0	0	0	0	0	0	0	0	0	0
Manes.01G183500.v6.1	37	7	60	46	113	30	45	47	35	31	84	26	51	7	33	48	27	6	76	15	31	6	39	70	74	14	51	9	30	40	28	15	28	49	112	35	33	33	27	15	28	36	37	170	37	31	36	11	87
Manes.01G183600.v6.1	0	0	0	0	0	0	0	0	0	0	0	0	0	0	0	0	0	0	0	0	0	0	0	0	0	0	0	0	0	0	0	0	0	0	0	0	0	0	0	0	0	0	0	0	0	0	0	0	0
Manes.01G183700.v6.1	0	0	0	0	0	0	0	0	0	0	0	0	0	0	0	0	0	0	0	0	0	0	0	0	0	0	0	0	0	0	0	0	0	0	0	0	0	0	0	0	0	0	0	0	0	0	0	0	0
Manes.01G183800.v6.1	26	9	122	24	13	49	24	153	23	13	117	20	41	8	7	45	32	3	13	4	24	15	196	69	19	57	21	40	12	10	53	6	90	28	49	57	25	144	22	10	40	35	28	10	12	13	13	78	19
Manes.01G183900.v6.1	45	11	35	16	40	65	52	67	28	33	142	140	93	10	121	74	44	6	26	11	68	38	62	63	83	22	21	13	11	24	42	15	25	15	28	47	29	23	31	46	38	64	43	17	29	57	25	54	40
Manes.01G184000.v6.1	17	5	32	11	21	15	49	43	13	58	13	14	16	1	30	16	37	15	6	9	12	25	23	7	44	2	32	7	3	74	11	23	11	19	61	20	46	19	7	37	15	56	12	24	40	26	44	27	38
Manes.01G184100.v6.1	7	7	13	6	12	5	10	9	7	14	7	5	5	3	13	2	7	4	4	8	3	10	10	20	27	1	6	15	3	17	2	12	2	21	26	6	7	5	5	21	1	11	5	15	14	8	9	16	3
Manes.01G184200.v6.1	47	8	88	62	51	22	32	77	25	22	101	92	72	17	54	29	36	22	26	16	39	74	70	53	30	29	33	53	19	42	95	29	48	56	29	20	20	39	31	22	40	112	49	49	25	18	30	45	69
Manes.01G184300.v6.1	24	2	38	11	4	12	6	118	5	9	32	19	50	6	11	14	19	15	10	5	1	57	44	26	12	13	16	94	1	3	15	7	75	6	4	10	21	66	24	10	12	27	22	14	5	17	19	107	8
Manes.01G184400.v6.1	0	0	0	0	0	0	0	0	0	0	0	0	0	0	0	0	0	0	0	0	0	0	0	0	0	0	0	0	0	0	0	0	0	0	0	0	0	0	0	0	0	0	0	0	0	0	0	0	0
Manes.01G184500.v6.1	54	10	105	52	79	56	48	52	30	24	98	56	69	17	97	48	70	13	23	18	40	19	80	44	48	47	32	17	15	61	75	60	80	45	54	98	74	46	20	90	55	105	61	29	40	44	47	47	58
Manes.01G184600.v6.1	1	1	3	39	4	8	5	5	3	0	11	11	10	14	0	15	12	2	5	1	5	26	32	25	2	1	14	1	2	3	25	18	41	17	1	15	16	3	5	30	48	74	17	5	1	6	9	11	4
Manes.01G184700.v6.1	0	0	0	1	0	0	1	1	2	0	0	0	0	0	0	0	1	0	0	0	0	0	0	0	0	0	0	0	0	0	0	1	0	1	0	0	0	0	0	3	0	2	0	0	0	1	0	0	1
Manes.01G184800.v6.1	35	1	19	31	26	47	15	29	24	17	26	19	22	12	43	43	45	4	16	8	37	29	43	57	34	14	26	10	13	15	17	22	24	40	28	29	26	13	17	32	22	56	14	15	21	28	25	9	21
Manes.01G184900.v6.1	3	0	0	6	3	2	3	9	2	2	0	0	3	0	5	0	6	8	7	0	10	2	1	17	0	1	25	0	1	1	2	0	2	6	1	1	1	6	3	1	0	9	1	0	1	1	0	4	5
Manes.01G185000.v6.1	0	0	1	5	1	0	1	1	1	1	1	1	1	0	1	1	4	0	0	0	2	1	1	5	5	2	7	11	5	2	0	3	1	5	0	0	0	0	0	0	1	2	1	1	0	0	0	1	0
Manes.01G185100.v6.1	128	9	172	106	129	152	106	80	59	42	153	123	120	21	124	154	121	19	64	24	87	78	115	102	67	54	147	59	29	171	77	79	76	61	79	134	127	72	26	91	91	153	82	34	63	159	134	66	84
Manes.01G185200.v6.1	15	6	32	27	6	26	15	34	10	11	13	15	24	2	23	21	18	4	4	2	23	30	17	43	6	13	25	24	8	26	6	13	9	24	3	9	17	14	7	20	5	28	14	13	7	11	23	22	14
Manes.01G185300.v6.1	28	11	0	1	0	46	25	32	0	1	19	24	20	4	1	19	18	4	0	1	10	90	14	2	2	5	2	22	6	0	35	8	8	5	0	8	7	1	34	1	95	96	2	1	2	43	10	106	3
Manes.01G185400.v6.1	85	27	95	60	113	65	48	265	54	24	135	160	105	33	119	79	41	16	49	32	57	42	45	84	52	51	49	71	23	73	91	36	37	44	109	79	47	100	76	60	68	49	41	23	50	45	24	77	74
Manes.01G185500.v6.1	0	0	0	0	0	0	1	0	0	0	0	0	0	0	0	0	0	0	0	0	0	0	0	0	0	0	0	0	0	0	0	0	0	0	0	0	0	0	0	0	0	0	0	0	0	0	0	1	0
Manes.01G185600.v6.1	1	2	31	7	26	9	34	3	15	11	12	14	3	0	31	2	2	0	2	5	8	24	9	0	36	2	5	0	5	21	4	7	6	2	12	8	3	3	6	38	5	17	20	1	13	4	7	3	2
Manes.01G185700.v6.1	18	8	33	18	26	40	27	24	14	6	28	46	14	5	48	29	40	1	17	5	38	27	16	40	22	10	37	4	11	19	18	28	15	14	23	25	55	15	8	27	32	50	17	18	15	24	17	19	16
Manes.01G185800.v6.1	14	3	23	17	24	31	44	12	4	2	16	39	14	0	2	11	47	6	5	0	22	13	13	3	1	4	29	0	2	5	8	4	4	8	0	23	68	7	6	2	21	45	5	22	2	3	18	4	17
Manes.01G185900.v6.1	745	182	2234	664	1059	435	539	760	744	942	1428	1250	722	303	2705	683	616	211	420	351	486	568	1059	1119	1202	506	314	326	230	794	582	796	1224	1106	1575	814	584	399	644	1132	757	1244	1191	459	1175	689	895	494	881
Manes.01G186000.v6.1	0	0	0	1	0	0	0	0	1	0	0	0	0	0	1	0	0	0	2	0	0	0	0	0	0	0	0	0	0	0	0	0	0	0	0	0	0	0	0	0	0	0	0	0	0	0	0	0	0
Manes.01G186100.v6.1	0	0	0	0	0	0	0	0	4	0	0	0	0	0	0	0	0	0	0	0	0	0	0	1	0	0	0	0	1	0	0	0	0	0	0	0	0	0	0	0	0	0	0	0	0	0	0	0	0
Manes.01G186200.v6.1	236	24	575	70	64	190	101	239	82	64	531	351	331	46	199	280	123	43	89	26	147	54	190	125	66	111	110	128	29	136	94	80	160	105	69	217	84	244	57	84	141	184	245	40	52	229	169	212	178
Manes.01G186300.v6.1	89	36	10	6	10	37	61	26	9	1	173	538	59	1	16	50	59	0	2	6	16	46	15	6	12	55	19	88	5	1	39	55	36	6	2	78	32	68	39	9	51	80	19	0	1	28	47	15	6
Manes.01G186400.v6.1	82	36	101	132	142	118	190	134	88	76	154	217	122	63	266	112	232	13	143	35	77	171	105	232	162	80	124	272	40	120	62	134	69	117	119	70	127	131	69	175	82	305	88	62	107	98	105	174	125
Manes.01G186500.v6.1	1	0	8	0	2	0	0	4	0	0	0	1	0	0	0	1	0	2	1	0	1	0	4	0	1	0	5	0	2	5	1	1	4	0	0	0	4	0	0	0	1	5	4	0	0	1	1	2	7
Manes.01G186600.v6.1	312	111	672	441	775	236	273	365	284	552	456	621	424	216	929	316	255	61	258	128	164	134	250	483	417	175	201	165	120	501	96	160	205	288	626	201	232	225	238	439	119	289	205	110	560	255	318	319	511
Manes.01G186700.v6.1	180	64	170	85	252	114	124	136	67	37	233	318	170	104	237	102	106	38	94	70	64	68	113	192	147	111	156	185	65	142	109	89	97	66	150	198	120	154	120	80	111	128	102	41	98	90	87	148	176
Manes.01G186800.v6.1	9	5	54	9	38	10	19	9	7	7	10	13	15	2	17	11	26	7	2	3	16	23	20	24	14	10	13	11	6	13	23	26	58	16	8	19	15	4	7	32	29	43	30	4	8	13	14	11	10
Manes.01G186900.v6.1	0	0	0	3	0	2	0	1	1	0	0	1	2	0	1	0	0	0	0	0	0	1	0	0	0	0	1	3	0	0	0	0	0	0	0	0	0	0	0	0	0	0	0	0	0	1	0	3	0
Manes.01G187000.v6.1	54	3	227	79	68	53	30	42	31	4	205	33	167	8	16	80	46	6	20	1	13	12	75	38	16	43	19	14	17	13	19	7	112	35	2	26	37	47	11	12	53	39	162	13	4	29	29	20	21
Manes.01G187100.v6.1	26	13	436	62	93	20	51	83	60	46	87	51	182	36	90	30	66	32	29	34	20	23	172	62	77	40	64	13	22	94	40	38	276	62	72	38	61	51	34	38	42	80	296	31	81	20	73	33	147
Manes.01G187200.v6.1	1	2	16	7	5	5	1	7	9	4	4	3	8	0	1	7	6	2	5	0	1	2	7	2	0	1	3	4	3	4	1	0	3	7	4	1	3	3	2	5	2	5	8	8	6	4	3	8	1
Manes.01G187300.v6.1	1	0	2	0	0	0	0	1	0	0	0	0	1	0	0	0	0	0	0	0	0	0	0	0	0	0	0	5	0	0	0	0	0	0	0	0	0	1	0	0	0	0	0	0	0	0	0	3	0
Manes.01G187400.v6.1	1	0	0	0	1	0	0	0	0	0	1	0	0	0	0	0	1	0	0	0	0	0	1	0	1	0	1	0	2	0	0	0	0	0	0	0	0	0	0	0	0	1	0	3	0	0	0	0	0
Manes.01G187500.v6.1	0	0	0	2	0	0	0	0	1	0	0	0	0	0	0	0	0	0	0	0	0	0	0	0	0	0	0	0	0	0	0	0	0	0	0	0	0	0	0	0	0	0	0	0	1	0	0	0	0
Manes.01G187600.v6.1	79	30	40	133	92	139	97	297	49	44	91	112	54	199	55	102	183	26	91	29	109	135	66	318	70	63	131	607	85	93	134	66	68	106	80	123	138	259	95	75	110	216	38	53	54	76	85	470	94
Manes.01G187700.v6.1	64	3	70	8	1	50	3	15	2	0	300	29	86	0	0	58	14	12	2	1	19	1	11	23	1	76	0	27	2	3	66	1	38	2	0	131	3	23	11	2	50	2	36	2	0	84	6	6	3
Manes.01G187800.v6.1	140	20	247	238	258	131	165	203	146	123	251	145	200	60	343	99	212	30	110	31	144	207	337	326	149	131	196	298	87	263	77	167	209	151	171	146	121	112	52	207	117	154	105	59	132	83	170	183	90
Manes.01G187900.v6.1	4	5	23	1	17	1	19	13	4	0	6	8	14	0	7	2	8	1	19	7	0	1	18	7	17	4	14	5	3	4	2	2	7	1	1	2	18	12	20	0	0	2	15	10	1	0	14	4	16
Manes.01G188000.v6.1	0	1	0	1	3	0	7	1	0	1	0	0	0	4	2	0	4	0	9	0	0	1	0	1	6	2	10	1	5	2	0	1	0	1	0	0	7	0	5	1	0	1	4	7	2	0	2	1	2
Manes.01G188100.v6.1	7	1	9	1	0	3	2	5	1	0	9	6	9	0	0	6	0	0	4	0	3	0	3	1	4	4	0	3	2	1	2	0	6	1	0	7	2	13	6	2	7	3	3	0	0	4	4	4	3
Manes.01G188200.v6.1	47	5	43	46	77	72	49	53	23	7	58	46	55	5	47	74	48	7	33	21	45	21	24	80	24	18	35	18	20	20	20	16	14	19	15	22	18	33	27	6	16	34	15	20	7	44	31	31	64
Manes.01G188300.v6.1	0	0	0	0	0	0	0	0	0	0	0	0	0	0	0	0	0	0	0	0	0	0	0	0	0	0	0	0	0	0	0	0	0	0	0	0	0	0	0	0	0	0	0	0	0	0	0	0	0
Manes.01G188400.v6.1	0	0	0	0	0	0	0	0	0	0	0	0	1	0	0	0	0	0	0	0	0	0	0	0	0	0	0	0	0	0	0	0	0	0	0	0	0	0	0	0	0	0	0	0	0	0	0	0	0
Manes.01G188500.v6.1	17	6	54	24	39	28	23	32	23	26	84	124	133	41	139	52	49	6	33	33	15	12	25	19	28	20	9	18	10	19	12	18	26	35	40	45	32	52	21	33	15	36	26	5	24	39	35	70	91
Manes.01G188600.v6.1	0	0	2	0	0	1	0	1	0	0	5	1	0	0	0	2	0	0	0	0	0	0	0	0	0	0	0	0	0	0	7	0	2	0	1	0	0	0	0	0	3	0	0	0	0	3	0	0	0
Manes.01G188700.v6.1	1	0	11	7	0	1	1	10	1	0	5	1	21	5	1	7	0	1	1	0	1	0	5	1	1	8	4	1	0	4	1	4	4	2	1	5	3	17	0	0	1	4	1	0	1	3	3	2	2
Manes.01G188800.v6.1	3	0	0	0	0	0	0	3	0	0	1	0	6	3	0	0	0	0	0	0	0	0	1	0	0	9	0	1	0	0	4	2	0	0	0	3	0	4	0	0	0	0	0	0	0	0	0	2	1
Manes.01G188900.v6.1	0	0	0	0	0	0	0	0	0	0	0	0	0	0	0	0	0	0	0	0	0	0	0	0	0	0	0	0	0	0	0	0	0	0	0	0	0	0	0	0	0	0	0	0	0	0	0	0	0
Manes.01G189000.v6.1	0	0	0	1	0	0	0	0	0	0	1	0	0	0	0	0	1	0	2	0	0	0	0	10	0	0	0	1	0	0	0	2	0	0	0	1	0	0	0	0	0	12	0	0	0	0	0	6	0
Manes.01G189100.v6.1	0	0	0	0	0	0	0	3	0	0	0	0	3	0	0	0	0	0	0	0	0	1	1	0	0	2	2	1	0	0	0	2	0	0	0	0	0	2	1	0	0	0	0	0	0	0	0	5	0
Manes.01G189200.v6.1	570	98	590	271	502	474	274	596	141	80	660	508	507	92	317	397	256	74	101	69	412	166	517	330	172	337	268	534	80	178	446	230	460	151	198	542	228	360	291	166	299	333	272	69	125	429	368	393	265
Manes.01G189300.v6.1	77	17	198	33	72	70	54	92	27	41	167	77	87	10	53	124	67	18	37	24	78	39	132	55	54	46	48	43	18	47	56	45	92	49	28	76	62	72	55	55	73	107	91	30	31	90	88	49	48
Manes.01G189400.v6.1	22	0	24	2	0	10	7	1	2	0	4	3	1	0	0	16	1	0	0	0	14	3	3	0	2	7	4	1	0	1	7	0	5	3	0	20	1	6	2	0	13	11	7	1	0	5	2	1	6
Manes.01G189500.v6.1	175	117	294	132	132	69	39	123	103	100	68	105	47	33	137	70	49	8	43	43	60	96	63	106	119	113	79	117	66	150	46	67	49	131	110	63	46	38	125	97	41	103	31	39	73	51	51	60	89
Manes.01G189600.v6.1	0	0	0	0	2	0	0	0	0	0	0	0	0	0	0	0	0	0	0	0	0	0	0	0	0	0	0	0	0	0	0	0	0	0	0	0	0	0	0	0	0	0	0	0	0	0	0	0	0
Manes.01G189700.v6.1	2	2	0	0	0	0	0	11	0	0	0	0	18	0	0	0	0	0	1	0	0	0	0	0	0	2	0	54	0	0	0	0	0	2	0	0	0	72	8	1	0	0	1	0	1	0	2	25	1
Manes.01G189800.v6.1	38	4	60	30	106	26	19	48	33	28	48	22	26	12	56	30	24	4	13	5	18	47	24	40	17	13	37	82	6	36	9	19	16	22	22	12	19	38	11	26	11	39	9	52	20	25	25	66	33
Manes.01G189900.v6.1	2101	234	1812	711	1214	2354	1034	1530	470	532	3137	2751	1740	573	2199	2201	1073	221	510	460	1307	652	1359	1386	1186	1238	919	1753	304	1029	1872	718	1170	629	1417	2589	847	1708	775	1248	1291	1304	868	225	1241	2284	1392	2288	1684
Manes.01G190000.v6.1	1170	136	413	718	1124	541	640	1225	336	140	620	823	370	129	352	271	496	78	356	132	410	339	487	1037	296	362	754	444	171	199	612	259	265	246	102	431	580	823	358	150	321	679	160	173	267	285	279	506	580
Manes.01G190100.v6.1	27	8	51	22	22	31	54	45	11	11	50	48	34	8	50	30	54	9	75	5	26	30	48	84	50	28	63	21	16	21	22	13	25	29	35	24	84	38	38	23	24	70	38	44	15	19	55	34	29
Manes.01G190200.v6.1	3	0	0	0	0	0	0	0	0	0	0	0	0	0	0	0	0	0	0	0	0	0	0	0	0	0	2	0	0	0	0	0	0	0	0	0	0	0	0	0	0	0	0	0	0	0	0	0	0
Manes.01G190300.v6.1	6	1	35	25	15	17	9	23	9	7	19	26	16	0	28	16	29	0	5	0	22	13	25	15	12	10	25	18	1	21	14	17	20	9	11	9	3	15	2	12	12	25	10	6	10	13	18	7	6
Manes.01G190400.v6.1	2	0	1	1	3	0	0	2	0	0	0	0	0	1	0	0	0	1	0	0	6	0	1	2	0	0	3	3	0	1	1	0	0	0	0	3	3	1	3	0	0	2	1	4	0	1	0	2	0
Manes.01G190500.v6.1	0	0	0	0	0	0	0	0	0	0	0	0	0	0	0	0	0	0	0	0	0	0	0	2	1	0	1	0	0	0	0	0	0	0	0	0	0	0	0	0	1	2	0	1	0	0	0	0	0
Manes.01G190600.v6.1	273	28	270	337	205	364	338	314	219	81	272	239	272	72	190	319	448	38	145	35	329	191	330	612	165	121	381	380	60	109	91	155	233	208	139	263	551	595	53	118	274	728	253	220	107	214	257	331	237
Manes.01G190700.v6.1	0	0	0	1	0	1	0	1	1	0	0	0	0	0	1	0	0	0	0	0	0	0	1	0	0	0	0	1	0	0	0	1	0	0	0	0	0	0	0	5	0	0	0	0	0	0	1	3	0
Manes.01G190800.v6.1	0	0	1	0	0	0	0	0	0	0	0	1	1	0	0	0	4	0	0	0	0	0	2	0	1	1	0	0	0	2	0	0	1	0	0	0	0	0	0	0	0	1	1	0	1	0	0	0	1
Manes.01G190900.v6.1	0	0	0	0	0	0	0	0	0	0	0	0	0	0	0	0	0	0	0	0	0	0	2	0	0	0	0	0	0	0	0	1	0	0	0	0	0	0	0	1	0	0	0	0	0	0	1	1	0
Manes.01G191000.v6.1	0	0	0	0	0	0	0	0	0	0	0	0	0	0	0	0	0	0	0	0	0	0	0	0	0	0	0	0	0	0	0	0	0	0	0	0	0	0	0	0	0	0	0	0	0	0	0	0	0
Manes.01G191100.v6.1	0	0	0	0	0	0	0	0	0	0	0	0	0	0	0	0	0	0	0	0	0	0	0	0	0	0	0	0	0	0	0	0	0	0	0	0	0	0	0	0	0	0	0	0	0	0	0	0	2
Manes.01G191200.v6.1	0	0	0	1	0	0	2	1	1	0	3	0	1	0	0	0	1	0	2	0	0	2	0	0	2	1	1	0	1	0	1	0	0	0	0	5	0	1	0	0	1	0	0	4	0	0	1	0	0
Manes.01G191300.v6.1	0	0	0	0	0	0	0	0	0	0	0	0	1	0	0	0	2	0	0	0	0	1	1	0	0	0	0	0	0	0	0	0	1	0	0	0	0	0	0	0	0	0	0	0	0	0	0	3	0
Manes.01G191400.v6.1	0	0	0	0	0	0	1	0	0	0	0	0	0	0	0	0	0	0	0	0	0	0	0	0	0	0	1	0	0	0	0	0	0	0	0	0	0	0	0	0	0	0	0	0	0	0	1	0	1
Manes.01G191500.v6.1	4	0	62	1	2	4	4	26	2	14	2	53	18	2	191	5	37	10	12	20	3	3	31	10	10	3	9	19	10	6	1	4	7	0	36	7	8	30	3	2	8	26	19	1	9	3	16	19	2
Manes.01G191600.v6.1	42	6	202	76	84	39	38	79	80	39	68	59	92	14	103	28	53	16	27	19	50	51	93	80	30	23	28	42	10	36	32	28	85	74	50	26	24	28	24	25	48	101	67	47	32	19	21	44	33
Manes.01G191700.v6.1	0	1	4	3	0	5	2	2	0	1	4	0	1	0	0	1	0	0	0	0	2	0	5	4	0	0	0	1	0	0	0	0	1	0	0	7	1	0	0	0	2	0	0	0	2	1	0	0	0
Manes.01G191800.v6.1	2	1	7	6	13	10	6	19	10	3	16	6	29	4	12	9	3	7	2	0	15	5	17	8	5	3	0	5	0	2	0	2	7	6	4	4	9	11	1	8	11	11	5	14	1	10	5	22	10
Manes.01G191900.v6.1	0	0	0	3	4	0	0	3	0	0	0	0	2	0	0	0	1	0	1	0	0	0	1	2	0	0	0	0	2	0	0	0	0	11	0	0	0	3	0	2	0	0	0	0	0	0	0	0	1
Manes.01G192000.v6.1	106	21	103	75	152	99	125	94	163	103	119	244	118	104	392	73	78	10	121	49	58	41	97	177	131	42	87	33	28	95	64	56	105	123	219	53	49	36	49	59	64	120	71	65	88	75	78	108	205
Manes.01G192100.v6.1	734	149	170	462	1624	164	510	432	160	360	83	1008	114	116	157	132	986	85	241	114	274	111	129	543	671	110	633	1199	152	368	59	154	86	188	215	198	914	345	288	331	77	721	91	374	435	106	734	705	2675
Manes.01G192200.v6.1	94	46	57	77	145	103	122	66	58	21	97	106	64	30	72	68	109	11	37	16	74	52	73	119	56	49	117	38	30	80	48	32	48	35	41	83	104	64	40	39	68	169	34	57	41	70	117	55	88
Manes.01G192300.v6.1	2	2	1	0	1	0	0	1	2	1	0	2	2	2	2	2	0	0	1	0	0	0	0	0	2	0	1	0	0	1	0	0	0	0	3	0	0	0	0	1	1	1	0	0	0	2	3	1	0
Manes.01G192400.v6.1	64	15	46	44	38	47	9	48	7	12	37	39	41	2	12	42	13	8	10	5	46	22	30	43	8	38	28	40	16	14	35	21	38	7	17	48	24	36	51	21	39	23	26	3	5	32	34	68	28
Manes.01G192500.v6.1	18	2	98	35	34	30	31	98	22	25	45	29	114	25	58	65	57	10	39	3	42	6	86	44	38	15	46	20	6	86	38	37	88	26	31	50	14	58	13	24	16	38	65	7	18	23	27	34	41
Manes.01G192600.v6.1	15	5	81	50	25	23	27	29	30	5	35	52	56	14	61	29	64	22	18	16	24	62	72	60	15	8	37	46	16	10	26	27	61	19	14	27	38	20	7	21	29	72	39	19	11	9	36	50	29
Manes.01G192700.v6.1	1216	32	709	55	9	764	143	501	41	12	1957	105	271	24	11	794	117	90	17	14	593	132	854	48	29	1024	73	73	33	16	645	108	934	23	10	1619	148	71	150	34	711	217	538	19	18	316	197	198	28
Manes.01G192800.v6.1	31	1	6	8	2	26	8	4	1	0	11	4	11	1	1	23	20	1	0	1	21	4	6	2	0	3	15	31	1	0	7	17	7	0	0	17	6	26	2	2	16	10	10	1	1	29	10	7	0
Manes.01G192900.v6.1	7	26	59	10	34	7	21	12	2	6	16	110	36	10	105	7	15	8	12	5	4	22	17	9	9	26	36	2	10	16	10	31	21	14	6	4	29	34	41	121	10	71	63	6	9	2	35	6	14
Manes.01G193000.v6.1	0	0	0	0	0	0	0	0	0	0	0	0	1	0	0	0	0	0	0	0	0	0	0	6	0	0	0	0	0	0	0	0	0	0	0	0	0	0	0	0	0	0	0	0	0	0	0	0	0
Manes.01G193100.v6.1	0	0	0	0	0	3	0	0	0	0	0	0	1	0	0	0	0	0	0	0	0	0	0	0	0	0	0	1	0	0	0	0	0	0	0	0	0	1	0	0	0	0	0	0	0	0	0	0	0
Manes.01G193200.v6.1	26	1	34	26	43	40	19	23	10	7	44	23	20	2	19	51	16	10	13	8	17	15	28	24	16	15	32	66	4	10	22	10	18	24	15	35	16	19	16	8	24	31	11	15	6	22	23	45	20
Manes.01G193300.v6.1	4	0	3	5	6	5	5	12	3	2	7	12	15	1	0	4	4	2	10	1	5	2	7	6	1	2	7	20	3	0	2	3	2	2	1	5	5	11	3	0	2	12	0	6	2	3	3	25	3
Manes.01G193400.v6.1	33	11	77	35	55	33	18	172	16	41	108	42	105	11	33	45	46	8	18	15	29	16	70	63	42	39	34	638	12	30	31	17	116	35	34	36	42	216	47	60	39	34	50	8	49	33	33	478	27
Manes.01G193500.v6.1	8	2	13	11	32	12	3	29	2	3	12	20	17	1	10	13	14	2	6	8	4	5	17	40	4	4	14	10	6	5	3	6	10	13	8	14	16	6	13	3	7	9	2	9	3	6	7	17	17
Manes.01G193600.v6.1	2	0	3	2	1	0	1	1	3	5	8	2	1	0	2	4	0	0	1	0	0	0	3	3	0	3	0	1	0	1	0	0	1	3	0	3	2	1	2	0	3	1	2	3	3	3	0	4	1
Manes.01G193700.v6.1	212	84	174	146	272	235	218	220	108	134	253	242	149	61	287	215	184	27	90	52	162	162	156	262	136	79	180	240	69	180	102	124	115	109	191	171	159	145	89	158	123	230	129	84	166	120	170	172	167
Manes.01G193800.v6.1	33	2	87	76	74	48	55	72	45	33	31	24	33	18	36	41	57	19	27	15	46	57	81	108	42	21	80	89	35	54	27	59	60	66	32	46	27	35	23	65	32	109	39	32	21	30	58	77	24
Manes.01G193900.v6.1	0	0	1	0	2	0	0	0	0	0	1	0	1	0	0	0	0	0	0	0	0	0	0	10	0	0	0	1	0	0	0	0	0	0	0	0	0	0	0	2	0	1	1	0	0	0	2	2	0
Manes.01G194000.v6.1	836	199	746	870	1863	575	1402	510	985	2120	1255	834	564	556	2385	549	953	206	985	619	566	622	665	1279	2508	541	674	388	365	2695	846	256	771	804	2797	1128	1126	435	569	903	650	1606	577	426	2233	655	504	208	2452
Manes.01G194100.v6.1	25	0	37	9	3	24	17	75	14	19	10	7	5	0	7	18	21	10	1	3	35	49	79	26	25	16	6	7	6	11	43	26	64	14	26	66	10	9	16	25	90	82	65	10	22	6	13	23	5
Manes.01G194200.v6.1	1	2	4	23	8	7	10	10	11	1	3	9	0	1	4	8	10	0	3	1	2	5	4	19	3	1	5	7	1	13	4	9	0	0	2	0	4	4	3	6	4	9	6	6	3	2	6	5	2
Manes.01G194300.v6.1	0	0	0	1	1	0	0	0	0	0	0	0	0	0	0	0	0	0	1	0	0	0	0	0	0	0	0	0	0	0	0	0	0	0	0	0	0	0	0	0	0	0	1	1	0	0	1	0	0
Manes.01G194400.v6.1	50	11	52	76	123	50	67	83	55	18	58	63	44	25	78	47	61	11	99	23	57	38	49	220	81	30	118	58	43	46	50	34	44	38	68	50	144	67	40	49	35	139	48	171	35	45	72	71	136
Manes.01G194500.v6.1	512	73	420	264	317	424	240	352	145	103	463	324	368	155	299	357	338	74	212	82	328	169	311	639	226	276	292	457	77	207	239	211	201	170	151	374	242	345	191	264	291	464	223	145	150	215	268	408	258
Manes.01G194600.v6.1	68	18	108	62	78	38	55	66	32	27	75	71	44	20	93	37	49	17	30	16	38	69	87	54	49	38	76	65	44	55	47	61	39	53	46	48	39	33	36	64	55	100	41	15	35	39	54	49	67
Manes.01G194700.v6.1	1	2	22	3	12	5	3	17	0	8	10	5	9	0	10	9	11	5	4	5	1	8	19	11	6	5	5	23	4	13	7	3	11	5	15	8	3	10	14	8	14	10	12	2	3	10	9	29	4
Manes.01G194800.v6.1	4	1	1	1	0	5	0	2	0	0	8	1	0	0	7	1	3	0	0	1	6	0	2	0	0	2	5	1	0	0	3	1	3	0	2	12	0	0	0	1	6	1	1	0	1	2	0	13	1
Manes.01G194900.v6.1	18	8	32	29	63	21	48	21	65	16	32	53	36	14	65	18	68	10	69	8	13	37	45	81	40	10	28	16	16	12	16	18	22	39	31	26	59	17	10	46	14	132	19	65	20	24	32	29	58
Manes.01G195000.v6.1	0	1	0	0	0	1	3	1	4	0	0	0	0	1	0	0	2	0	5	0	1	0	1	4	10	0	5	0	4	4	1	0	0	3	1	0	3	2	1	1	0	4	0	7	5	0	2	0	7
Manes.01G195100.v6.1	13	3	37	7	28	4	11	16	7	4	20	15	21	3	10	1	14	1	4	6	19	14	20	14	39	10	23	16	1	15	12	15	4	15	22	4	38	23	9	19	8	50	15	1	8	2	14	6	14
Manes.01G195200.v6.1	0	0	0	0	0	0	0	1	0	0	0	0	0	0	0	0	0	0	0	0	0	0	0	0	0	0	0	0	0	0	0	0	0	0	0	0	0	0	0	0	0	0	0	0	0	0	0	0	0
Manes.01G195300.v6.1	4	4	5	4	9	5	6	1	0	4	2	4	9	4	1	2	1	0	8	2	3	3	2	8	1	3	6	4	3	3	5	0	1	7	2	0	2	4	3	3	0	3	1	4	4	2	3	5	3
Manes.01G195400.v6.1	85	20	47	94	145	100	79	121	75	36	143	160	69	20	206	102	87	11	95	16	66	60	41	161	122	55	135	72	52	114	40	54	33	64	112	82	75	111	57	107	41	149	50	64	71	50	82	74	91
Manes.01G195500.v6.1	0	0	0	0	0	0	0	0	0	0	0	0	0	0	0	0	0	0	0	0	0	0	0	0	0	0	0	0	0	0	0	0	0	0	0	0	0	0	0	0	0	0	0	0	0	0	0	1	0
Manes.01G195600.v6.1	6	0	3	10	0	3	7	16	7	3	0	8	2	2	0	5	12	1	3	0	13	8	2	9	2	3	6	13	10	0	1	4	4	13	1	7	6	0	5	5	6	12	3	4	1	4	4	22	0
Manes.01G195700.v6.1	2	0	0	4	0	1	22	0	7	8	0	5	0	1	7	0	15	0	4	1	0	2	0	2	9	0	10	0	0	17	0	2	0	8	2	0	5	0	2	2	0	16	0	5	2	0	28	0	9
Manes.01G195800.v6.1	94	31	216	78	114	95	110	122	76	46	160	148	107	71	139	112	105	41	41	17	97	76	163	160	82	71	79	111	21	65	69	65	101	55	101	111	90	83	51	81	95	115	91	39	58	89	129	76	94
Manes.01G195900.v6.1	0	1	2	2	0	0	0	4	0	0	2	0	1	0	0	2	0	0	1	1	0	0	2	1	0	1	0	0	1	0	0	1	1	0	1	0	1	4	3	1	0	1	0	0	2	0	0	0	5
Manes.01G196000.v6.1	2	3	5	76	29	0	8	3	19	9	2	41	0	12	61	2	18	3	47	5	0	34	4	259	9	5	6	0	28	8	0	86	1	34	4	4	36	2	9	98	0	38	4	29	2	0	27	3	23
Manes.01G196100.v6.1	122	23	346	42	83	74	52	183	22	18	205	89	118	21	41	94	48	20	35	18	41	17	147	91	52	100	71	99	20	65	89	16	88	51	56	118	62	109	81	38	52	50	79	15	33	45	60	90	91
Manes.01G196200.v6.1	3	2	9	1	3	1	0	29	3	0	6	0	0	1	4	2	3	6	1	2	7	3	0	3	1	3	4	115	2	0	4	3	6	2	0	5	1	25	10	1	3	6	6	1	0	7	11	76	2
Manes.01G196300.v6.1	4	0	8	29	2	6	7	8	33	0	1	0	11	1	2	2	6	2	14	1	7	1	5	3	6	5	0	104	6	1	0	16	0	8	0	2	2	17	4	10	4	6	1	2	1	1	1	23	0
Manes.01G196400.v6.1	1	0	12	1	0	0	2	11	3	1	11	4	14	2	1	3	4	11	1	0	0	1	14	0	1	1	0	19	3	1	4	0	30	2	1	0	5	4	2	2	3	3	18	0	1	0	4	28	1
Manes.01G196500.v6.1	0	0	0	6	0	0	0	2	3	0	1	0	0	3	0	0	0	0	2	0	0	1	1	1	0	0	0	0	0	0	0	0	0	3	0	0	1	0	1	0	0	0	1	0	0	0	1	0	0
Manes.01G196600.v6.1	0	0	1	1	0	0	0	0	0	0	0	0	0	0	5	0	1	0	0	11	0	1	0	0	4	1	0	1	0	3	1	0	0	0	0	0	0	0	2	5	2	0	0	0	0	0	0	0	0
Manes.01G196700.v6.1	18	0	42	27	43	5	11	16	36	20	6	15	15	15	52	14	32	9	23	0	10	6	12	34	16	4	21	10	7	13	29	19	22	29	15	5	12	15	4	10	10	57	19	15	25	11	12	10	14
Manes.01G196800.v6.1	4	6	37	14	19	7	8	24	11	12	6	29	24	0	23	7	18	4	7	6	6	7	23	22	6	7	7	11	4	29	10	15	23	10	27	7	8	11	3	15	10	25	16	3	24	0	17	18	6
Manes.01G196900.v6.1	27	22	23	10	79	23	34	34	10	23	44	50	48	10	61	25	23	13	21	14	39	21	26	19	44	18	62	24	9	80	21	36	25	18	43	34	56	21	32	18	21	57	24	14	28	13	49	23	48
Manes.01G197000.v6.1	0	0	1	4	2	1	0	0	0	0	3	2	3	0	0	3	2	0	0	0	0	1	2	2	0	0	0	0	0	0	3	1	5	0	1	1	0	1	1	3	3	3	1	0	0	4	1	1	0
Manes.01G197100.v6.1	19	1	3	15	4	36	5	6	2	0	20	4	6	0	1	34	3	2	0	0	32	2	4	17	2	17	5	10	6	0	18	2	10	0	0	59	9	12	7	1	33	10	1	1	0	46	5	16	1
Manes.01G197200.v6.1	4	3	64	16	10	13	7	66	4	3	48	15	51	4	24	30	5	2	6	6	14	7	60	20	2	8	13	11	11	6	7	3	43	10	2	6	12	27	10	15	19	9	39	3	4	10	14	27	18
Manes.01G197300.v6.1	329	18	392	245	243	238	116	218	160	88	377	296	249	66	255	215	134	30	78	40	296	163	307	243	71	136	174	266	55	136	177	151	272	166	130	363	166	138	91	121	254	282	141	64	87	184	168	188	137
Manes.01G197400.v6.1	87	0	21	2	2	51	0	1	0	8	1	1	0	4	0	81	1	0	0	5	0	1	1	2	1	31	0	0	0	4	38	0	6	0	2	99	0	0	7	0	57	8	1	0	11	72	2	10	0
Manes.01G197500.v6.1	183	13	103	58	107	72	74	26	69	32	81	72	37	16	74	47	37	5	76	27	44	31	53	135	133	45	88	65	47	74	125	31	48	30	64	89	154	30	54	60	57	146	71	51	109	72	87	54	129
Manes.01G197600.v6.1	1	1	5	0	1	5	2	1	2	3	7	2	1	0	4	3	20	0	0	0	1	0	3	0	2	0	27	0	0	0	2	5	1	1	0	6	26	1	0	0	5	29	2	2	1	0	16	2	10
Manes.01G197700.v6.1	0	0	0	0	0	0	0	0	0	0	0	0	0	0	0	0	0	0	0	0	0	0	0	0	0	0	0	0	0	0	0	0	0	0	0	0	0	0	0	0	0	0	0	0	0	0	0	0	0
Manes.01G197800.v6.1	48	18	115	7	18	52	38	126	4	11	35	12	95	5	16	73	57	7	20	12	79	0	83	13	25	27	35	10	2	6	29	4	54	8	14	27	67	143	50	5	31	27	69	3	11	54	52	113	89
Manes.01G197900.v6.1	1	1	7	33	22	0	14	27	17	6	1	4	3	2	10	2	22	9	18	2	2	28	1	9	4	7	15	24	11	13	2	6	11	53	5	3	9	14	4	12	1	41	6	7	5	4	28	52	39
Manes.01G198000.v6.1	5	6	104	1	2	3	1	277	1	1	4	1	341	1	0	0	1	16	5	7	3	2	283	2	1	7	3	13	1	9	2	0	223	5	1	0	0	126	34	1	5	0	83	0	2	0	3	147	1
Manes.01G198100.v6.1	0	0	0	1	0	0	0	0	0	0	0	0	0	0	0	0	0	0	0	0	1	0	0	0	0	0	0	0	0	0	0	0	0	0	0	0	0	0	0	0	0	0	0	0	0	0	0	0	0
Manes.01G198200.v6.1	0	0	0	0	0	0	0	0	0	0	0	0	0	0	0	0	0	0	0	0	0	0	0	0	0	0	0	0	0	1	0	0	0	0	0	0	0	0	0	0	0	0	0	0	0	0	0	0	0
Manes.01G198300.v6.1	24	0	0	0	0	9	2	8	0	0	6	0	3	1	0	3	0	4	1	1	11	1	2	0	0	5	0	3	0	0	10	0	3	0	0	45	0	4	0	1	27	0	0	0	1	46	0	32	0
Manes.01G198400.v6.1	7	0	16	11	0	8	5	19	14	2	12	3	26	5	4	6	6	0	16	4	2	4	27	30	2	4	11	0	2	4	1	2	28	7	2	8	6	31	6	3	5	9	20	2	3	5	10	14	8
Manes.01G198500.v6.1	35	23	83	76	154	55	59	94	53	41	82	89	57	15	95	49	75	8	68	15	21	65	66	123	80	23	93	47	37	104	34	63	48	60	87	29	71	74	65	94	61	127	47	54	67	52	92	67	136
Manes.01G198600.v6.1	105	28	354	94	169	135	84	136	41	43	265	308	213	50	105	119	88	21	38	35	72	82	175	154	93	61	93	95	42	88	98	98	170	67	90	91	75	140	92	81	116	171	196	85	147	136	124	139	136
Manes.01G198700.v6.1	22	9	118	24	81	14	17	61	12	14	52	48	73	8	46	39	43	5	22	8	14	2	83	15	39	22	40	12	8	30	8	16	77	19	38	23	31	54	29	38	35	39	44	7	39	12	53	35	62
Manes.01G198800.v6.1	0	0	0	0	0	0	3	1	2	0	0	1	1	0	0	0	1	0	2	0	0	4	1	0	2	0	2	0	3	1	1	2	6	8	0	4	1	0	0	0	0	1	0	1	1	0	2	0	1
Manes.01G198900.v6.1	35	5	15	61	40	23	27	33	46	14	25	89	24	42	30	25	18	7	58	16	34	22	9	255	44	9	35	49	39	32	26	4	26	42	24	15	11	30	24	41	19	52	26	12	9	12	34	128	21
Manes.01G199000.v6.1	0	0	0	0	0	0	0	0	0	0	0	0	0	0	0	0	0	0	0	0	0	4	0	0	0	0	0	0	0	2	0	0	1	1	0	0	0	0	0	0	0	0	1	1	0	0	0	0	0
Manes.01G199100.v6.1	129	32	180	155	360	104	147	169	181	192	173	226	127	74	523	98	137	34	100	69	68	57	130	290	305	63	96	115	59	217	58	71	107	127	380	80	144	105	87	225	84	240	108	66	319	68	131	116	233
Manes.01G199200.v6.1	0	0	0	0	0	0	0	0	0	0	0	0	0	0	2	0	0	3	3	1	0	0	0	3	1	0	0	0	0	1	0	0	0	1	2	0	0	0	0	4	0	0	0	0	6	0	0	0	0
Manes.01G199300.v6.1	0	0	0	0	0	0	0	0	0	0	0	0	1	0	0	0	0	0	0	0	0	0	0	0	0	0	0	0	0	0	0	0	0	0	0	0	4	0	0	0	0	0	0	0	0	0	0	0	0
Manes.01G199400.v6.1	0	0	3	0	3	1	0	4	0	1	3	0	3	0	1	2	0	0	0	1	1	0	6	0	0	0	1	0	0	2	0	0	0	1	2	1	0	4	1	0	0	0	0	0	0	0	1	6	1
Manes.01G199500.v6.1	0	0	0	0	0	0	0	0	0	0	0	0	0	0	0	0	0	0	0	0	0	0	0	0	0	0	0	0	0	0	0	0	0	1	0	0	0	0	0	0	0	0	0	0	0	0	0	0	0
Manes.01G199600.v6.1	0	0	0	0	0	0	0	0	0	0	0	0	0	0	0	0	0	0	0	0	0	0	0	0	0	0	0	0	0	0	0	0	0	0	0	0	0	0	0	0	0	0	0	0	0	0	0	0	0
Manes.01G199700.v6.1	0	0	0	0	0	0	0	0	0	0	0	0	0	0	0	0	0	0	0	0	0	0	0	0	0	0	0	0	0	0	0	0	0	0	0	0	0	0	0	0	0	5	0	0	0	0	0	0	0
Manes.01G199800.v6.1	0	0	0	0	0	0	0	0	0	0	0	0	0	0	0	0	0	0	0	0	0	0	0	0	0	0	0	0	0	0	0	0	0	0	0	0	0	0	0	0	0	0	0	0	0	0	0	0	0
[truncated: 29,897 more rows]
[truncated: 709 more columns]
