# Supplementary material for: A population based expression atlas provides insights into disease resistance and other physiological traits in cassava (Manihot esculenta Crantz)
Source: Sci Rep. 2021 Dec 7;11:23520. doi: 10.1038/s41598-021-02794-y (PMC8651776; doi:10.1038/s41598-021-02794-y)
Supplement: Supplementary file 5 — Supplementary Table S4. [file 41598_2021_2794_MOESM5_ESM.csv]

Supplementary Table S4: A total of 19,445 detected DEGs
Entry	Gname	baseMean	log2FoldChange	lfcSE	stat	pvalue	padj	contrast
1	Manes.01G000300.v6.1	36.44287089	1.54346067	0.106027525	14.55716966	5.26E-48	4.35E-47	stem_vs_flower
2	Manes.01G000800.v6.1	48.66167172	-0.581331373	0.060136499	-9.666864222	4.17E-22	1.62E-21	stem_vs_flower
3	Manes.01G001100.v6.1	62.13934896	-0.18602963	0.061244928	-3.037469958	0.002385732	0.004163425	stem_vs_flower
4	Manes.01G001200.v6.1	29.31511499	-1.441515201	0.073008135	-19.74458321	8.93E-87	1.82E-85	stem_vs_flower
5	Manes.01G001400.v6.1	504.1106087	1.461902381	0.092972528	15.72402534	1.04E-55	1.06E-54	stem_vs_flower
6	Manes.01G001600.v6.1	61.13982224	1.026407229	0.101426183	10.11974617	4.52E-24	1.89E-23	stem_vs_flower
7	Manes.01G001700.v6.1	31.3302519	0.722210472	0.073887614	9.774445669	1.45E-22	5.73E-22	stem_vs_flower
8	Manes.01G001800.v6.1	11.22513355	-0.780633705	0.081669041	-9.558502199	1.19E-21	4.57E-21	stem_vs_flower
9	Manes.01G001900.v6.1	14.77291116	-0.82678295	0.113343392	-7.294496283	3.00E-13	8.51E-13	stem_vs_flower
10	Manes.01G002100.v6.1	819.3004754	0.644324212	0.0555586	11.59720022	4.26E-31	2.22E-30	stem_vs_flower
11	Manes.01G002400.v6.1	6045.315398	0.432251919	0.049540006	8.725310156	2.65E-18	9.08E-18	stem_vs_flower
12	Manes.01G002500.v6.1	118.4169501	0.195344121	0.066040894	2.957926639	0.003097158	0.005363504	stem_vs_flower
13	Manes.01G002800.v6.1	13.99643586	1.045243749	0.215131036	4.858637644	1.18E-06	2.51E-06	stem_vs_flower
14	Manes.01G002900.v6.1	14.30972716	1.027770568	0.136701742	7.51834286	5.55E-14	1.62E-13	stem_vs_flower
15	Manes.01G003200.v6.1	310.7092714	-0.66024943	0.069948056	-9.439139083	3.76E-21	1.41E-20	stem_vs_flower
16	Manes.01G003300.v6.1	11.18391289	0.794391285	0.089128752	8.912851011	4.97E-19	1.74E-18	stem_vs_flower
17	Manes.01G003500.v6.1	16.03773641	0.566217178	0.086518788	6.54444186	5.97E-11	1.54E-10	stem_vs_flower
18	Manes.01G003700.v6.1	8.152916773	1.096861306	0.143656564	7.635302396	2.25E-14	6.68E-14	stem_vs_flower
19	Manes.01G003900.v6.1	28.3139697	0.854999928	0.090502207	9.447282598	3.48E-21	1.31E-20	stem_vs_flower
20	Manes.01G004100.v6.1	22.30464127	-1.181212894	0.066994213	-17.63156598	1.41E-69	1.99E-68	stem_vs_flower
21	Manes.01G004300.v6.1	9.09473688	2.45504098	0.245011888	10.02008924	1.24E-23	5.12E-23	stem_vs_flower
22	Manes.01G004500.v6.1	22.43380789	-0.428655034	0.120405436	-3.560097025	0.000370718	0.000681711	stem_vs_flower
23	Manes.01G004700.v6.1	28.04907466	0.259179477	0.086770791	2.986943823	0.002817815	0.004890939	stem_vs_flower
24	Manes.01G004800.v6.1	100.780721	-0.639280901	0.047225988	-13.5366337	9.50E-42	6.69E-41	stem_vs_flower
25	Manes.01G005000.v6.1	132.0063054	0.585182832	0.042523409	13.761428	4.35E-43	3.19E-42	stem_vs_flower
26	Manes.01G005100.v6.1	41.98221863	3.941793408	0.117947206	33.41998123	7.03E-245	3.29E-242	stem_vs_flower
27	Manes.01G005200.v6.1	10.36369573	0.997002119	0.13548082	7.358990886	1.85E-13	5.31E-13	stem_vs_flower
28	Manes.01G005500.v6.1	6.274558101	0.745241713	0.214789604	3.469635856	0.000521164	0.000950018	stem_vs_flower
29	Manes.01G005600.v6.1	16.34960315	-0.346605477	0.073301094	-4.728517083	2.26E-06	4.74E-06	stem_vs_flower
30	Manes.01G005700.v6.1	3.605576291	-0.40580663	0.081056183	-5.006485779	5.54E-07	1.20E-06	stem_vs_flower
31	Manes.01G006100.v6.1	183.1261332	-0.33255521	0.048925681	-6.797150383	1.07E-11	2.85E-11	stem_vs_flower
32	Manes.01G006200.v6.1	13.07851874	-1.205377094	0.100820537	-11.95567022	6.06E-33	3.33E-32	stem_vs_flower
33	Manes.01G006300.v6.1	162.1743642	-0.331718403	0.079993319	-4.146826354	3.37E-05	6.63E-05	stem_vs_flower
34	Manes.01G007100.v6.1	10.20991043	-0.25267166	0.096944115	-2.606364084	0.009150913	0.015265757	stem_vs_flower
35	Manes.01G007500.v6.1	6.050526187	-1.316504901	0.132596509	-9.928654292	3.12E-23	1.26E-22	stem_vs_flower
36	Manes.01G007600.v6.1	13.05695665	1.19479753	0.104775985	11.40335286	4.02E-30	2.03E-29	stem_vs_flower
37	Manes.01G007700.v6.1	19.72622592	1.688266021	0.082466821	20.47206378	3.82E-93	8.83E-92	stem_vs_flower
38	Manes.01G007900.v6.1	11.82325405	-0.332595165	0.083741532	-3.971687149	7.14E-05	0.000137635	stem_vs_flower
39	Manes.01G008900.v6.1	53.2717302	-0.136983516	0.054154931	-2.52947449	0.011423348	0.018897801	stem_vs_flower
40	Manes.01G009000.v6.1	65.45112584	0.412107871	0.058110258	7.091826527	1.32E-12	3.67E-12	stem_vs_flower
41	Manes.01G009100.v6.1	120.7499092	-0.945831248	0.085475531	-11.0655206	1.84E-28	8.88E-28	stem_vs_flower
42	Manes.01G009500.v6.1	3.814367341	0.767180512	0.171161095	4.482213164	7.39E-06	1.51E-05	stem_vs_flower
43	Manes.01G009700.v6.1	69.55198254	0.427274214	0.06805943	6.277957608	3.43E-10	8.57E-10	stem_vs_flower
44	Manes.01G009800.v6.1	12.24527215	0.839336743	0.17748885	4.728954758	2.26E-06	4.73E-06	stem_vs_flower
45	Manes.01G009900.v6.1	13.57715776	-0.549994397	0.073371658	-7.496006107	6.58E-14	1.92E-13	stem_vs_flower
46	Manes.01G010000.v6.1	239.1617807	0.510834003	0.079152055	6.453831212	1.09E-10	2.79E-10	stem_vs_flower
47	Manes.01G010100.v6.1	379.1154605	-0.796888211	0.061690397	-12.91754063	3.58E-38	2.27E-37	stem_vs_flower
48	Manes.01G010200.v6.1	11.25982209	-0.427836453	0.123478333	-3.464870645	0.000530487	0.0009666	stem_vs_flower
49	Manes.01G010700.v6.1	17.6001328	1.191541626	0.196187995	6.073468581	1.25E-09	3.05E-09	stem_vs_flower
50	Manes.01G010800.v6.1	11.02593574	-0.725080935	0.090585277	-8.004401596	1.20E-15	3.73E-15	stem_vs_flower
51	Manes.01G011000.v6.1	69.02148419	-0.782373972	0.059200472	-13.21567117	7.12E-40	4.74E-39	stem_vs_flower
52	Manes.01G011100.v6.1	82.01508281	-0.65977801	0.070801524	-9.318697895	1.18E-20	4.35E-20	stem_vs_flower
53	Manes.01G011300.v6.1	10.30698609	-0.55913826	0.11980086	-4.667230757	3.05E-06	6.34E-06	stem_vs_flower
54	Manes.01G011400.v6.1	2930.211154	0.656638111	0.098767872	6.648296627	2.97E-11	7.75E-11	stem_vs_flower
55	Manes.01G011500.v6.1	11260.29217	-1.010712207	0.132357199	-7.636246594	2.24E-14	6.64E-14	stem_vs_flower
56	Manes.01G011800.v6.1	63.17835476	-0.403112314	0.055508431	-7.262181712	3.81E-13	1.08E-12	stem_vs_flower
57	Manes.01G012200.v6.1	27.33238193	2.630332535	0.108188036	24.31260076	1.44E-130	6.85E-129	stem_vs_flower
58	Manes.01G012300.v6.1	281.2910195	1.999118522	0.110274165	18.12862079	1.89E-73	2.91E-72	stem_vs_flower
59	Manes.01G012400.v6.1	650.7217521	1.057057982	0.082729134	12.77733646	2.19E-37	1.36E-36	stem_vs_flower
60	Manes.01G012600.v6.1	30.19073551	0.63637691	0.086595369	7.348856158	2.00E-13	5.72E-13	stem_vs_flower
61	Manes.01G012700.v6.1	52.5517773	-0.504192877	0.049502497	-10.18520088	2.31E-24	9.76E-24	stem_vs_flower
62	Manes.01G012800.v6.1	217.0734771	-0.499728775	0.042584858	-11.73489365	8.44E-32	4.48E-31	stem_vs_flower
63	Manes.01G013400.v6.1	47.36471263	-0.89882892	0.079927748	-11.24551795	2.44E-29	1.20E-28	stem_vs_flower
64	Manes.01G013500.v6.1	14.36693592	0.962933063	0.114372653	8.419259638	3.79E-17	1.25E-16	stem_vs_flower
65	Manes.01G013600.v6.1	85.01685157	0.330511398	0.061255442	5.3956251	6.83E-08	1.54E-07	stem_vs_flower
66	Manes.01G013700.v6.1	34.86410634	-3.564556183	0.169884005	-20.98229423	9.52E-98	2.38E-96	stem_vs_flower
67	Manes.01G013900.v6.1	5.798675669	1.457622657	0.123515971	11.80108652	3.85E-32	2.06E-31	stem_vs_flower
68	Manes.01G014500.v6.1	13.36186177	0.787646014	0.18621569	4.229751072	2.34E-05	4.64E-05	stem_vs_flower
69	Manes.01G014700.v6.1	5.264029561	-2.357631336	0.191631049	-12.30297148	8.73E-35	5.04E-34	stem_vs_flower
70	Manes.01G014800.v6.1	2364.133496	3.31989526	0.096420696	34.43135535	8.56E-260	5.80E-257	stem_vs_flower
71	Manes.01G014900.v6.1	70.11680911	-1.366633772	0.053291942	-25.64428564	4.90E-145	3.04E-143	stem_vs_flower
72	Manes.01G015400.v6.1	8.596414679	0.914702597	0.093317885	9.802007375	1.10E-22	4.38E-22	stem_vs_flower
73	Manes.01G015800.v6.1	57.69606897	0.669355651	0.087200249	7.676075013	1.64E-14	4.89E-14	stem_vs_flower
74	Manes.01G016000.v6.1	44.16627474	-0.338149167	0.069390512	-4.87313261	1.10E-06	2.34E-06	stem_vs_flower
75	Manes.01G016100.v6.1	25.30946809	-0.700374152	0.098278097	-7.126452134	1.03E-12	2.86E-12	stem_vs_flower
76	Manes.01G016300.v6.1	169.3327875	-0.171761487	0.053496471	-3.210706875	0.001324089	0.002349099	stem_vs_flower
77	Manes.01G016600.v6.1	156.4405139	-1.173924798	0.054369118	-21.59175719	2.15E-103	5.94E-102	stem_vs_flower
78	Manes.01G016800.v6.1	191.9521901	-1.825738574	0.141642975	-12.88972201	5.14E-38	3.24E-37	stem_vs_flower
79	Manes.01G016900.v6.1	109.2387624	-0.224119701	0.049615396	-4.517140255	6.27E-06	1.28E-05	stem_vs_flower
80	Manes.01G017000.v6.1	1446.149451	-0.309894229	0.061766792	-5.017165657	5.24E-07	1.13E-06	stem_vs_flower
81	Manes.01G017200.v6.1	56.46815052	0.415762402	0.087421451	4.755839624	1.98E-06	4.15E-06	stem_vs_flower
82	Manes.01G017500.v6.1	57.56962862	-0.302702563	0.052687203	-5.745276787	9.18E-09	2.15E-08	stem_vs_flower
83	Manes.01G017600.v6.1	30.27887748	-0.774272477	0.119418136	-6.48370929	8.95E-11	2.30E-10	stem_vs_flower
84	Manes.01G017700.v6.1	26.23771425	0.968605987	0.118660063	8.16286424	3.27E-16	1.04E-15	stem_vs_flower
85	Manes.01G017800.v6.1	14.40940008	3.579346921	0.218422386	16.38727142	2.36E-60	2.68E-59	stem_vs_flower
86	Manes.01G018300.v6.1	40.91698274	1.181423504	0.096539436	12.23772955	1.95E-34	1.12E-33	stem_vs_flower
87	Manes.01G018500.v6.1	137.5373671	0.614542739	0.108760525	5.650420879	1.60E-08	3.71E-08	stem_vs_flower
88	Manes.01G018600.v6.1	295.9789746	0.418244191	0.067525389	6.193880554	5.87E-10	1.45E-09	stem_vs_flower
89	Manes.01G018800.v6.1	618.8419184	0.785864261	0.07869377	9.986359305	1.75E-23	7.15E-23	stem_vs_flower
90	Manes.01G019000.v6.1	9.098596909	2.055686752	0.176653894	11.63680409	2.68E-31	1.40E-30	stem_vs_flower
91	Manes.01G019600.v6.1	154.4281312	0.305826393	0.053531086	5.713061611	1.11E-08	2.59E-08	stem_vs_flower
92	Manes.01G020100.v6.1	92.57449327	-0.532066157	0.066058879	-8.054422986	7.99E-16	2.50E-15	stem_vs_flower
93	Manes.01G020200.v6.1	63.13618144	0.333697397	0.08816154	3.785067696	0.000153667	0.000289654	stem_vs_flower
94	Manes.01G020500.v6.1	84.24151073	0.407258791	0.06030171	6.753685569	1.44E-11	3.82E-11	stem_vs_flower
95	Manes.01G020600.v6.1	35.22618948	-0.511625928	0.075857161	-6.744596351	1.53E-11	4.06E-11	stem_vs_flower
96	Manes.01G020800.v6.1	92.97310168	0.576831749	0.052528814	10.9812444	4.70E-28	2.23E-27	stem_vs_flower
97	Manes.01G021200.v6.1	35.14831193	-0.631141327	0.055295495	-11.41397371	3.56E-30	1.80E-29	stem_vs_flower
98	Manes.01G021300.v6.1	98.84949924	1.627253459	0.122015208	13.33648061	1.42E-40	9.67E-40	stem_vs_flower
99	Manes.01G021400.v6.1	685.6351988	0.237597576	0.066896291	3.551730193	0.000382707	0.000703055	stem_vs_flower
100	Manes.01G021500.v6.1	349.1518064	-0.850546803	0.05845636	-14.55011583	5.83E-48	4.82E-47	stem_vs_flower
101	Manes.01G021700.v6.1	88.88226351	-0.678381288	0.062656523	-10.82698592	2.56E-27	1.19E-26	stem_vs_flower
102	Manes.01G021900.v6.1	10.02613726	-2.318073401	0.16692629	-13.88680835	7.62E-44	5.68E-43	stem_vs_flower
103	Manes.01G022200.v6.1	22.91268781	1.653181537	0.235046539	7.033422172	2.02E-12	5.54E-12	stem_vs_flower
104	Manes.01G022300.v6.1	34.63262333	0.172965191	0.078901219	2.19217389	0.028366953	0.045429132	stem_vs_flower
105	Manes.01G022400.v6.1	15.82862077	-1.614283627	0.151453367	-10.65861826	1.59E-26	7.21E-26	stem_vs_flower
106	Manes.01G022600.v6.1	20.09972827	-1.053066293	0.122160454	-8.620353453	6.67E-18	2.25E-17	stem_vs_flower
107	Manes.01G022700.v6.1	18.85558901	-0.424360294	0.075377454	-5.629804061	1.80E-08	4.17E-08	stem_vs_flower
108	Manes.01G022900.v6.1	336.798105	0.506836481	0.064531043	7.85414982	4.02E-15	1.23E-14	stem_vs_flower
109	Manes.01G023200.v6.1	21.3862601	-0.427673618	0.08045009	-5.316011664	1.06E-07	2.37E-07	stem_vs_flower
110	Manes.01G023300.v6.1	11.74660772	-0.943644728	0.092800827	-10.16849478	2.74E-24	1.16E-23	stem_vs_flower
111	Manes.01G023400.v6.1	46.47317451	-2.212012211	0.104153287	-21.23804516	4.25E-100	1.11E-98	stem_vs_flower
112	Manes.01G023700.v6.1	71.15706754	-0.544611934	0.058002677	-9.389427602	6.03E-21	2.25E-20	stem_vs_flower
113	Manes.01G023900.v6.1	39.83095373	0.598503756	0.108736127	5.504184982	3.71E-08	8.45E-08	stem_vs_flower
114	Manes.01G024000.v6.1	11.24155492	-0.315374526	0.102672906	-3.07164313	0.002128841	0.003727245	stem_vs_flower
115	Manes.01G024300.v6.1	63.38653456	0.884994294	0.087103727	10.16023447	2.98E-24	1.26E-23	stem_vs_flower
116	Manes.01G024400.v6.1	113.6625033	-0.218704496	0.043104736	-5.073792743	3.90E-07	8.49E-07	stem_vs_flower
117	Manes.01G024600.v6.1	14.80601419	-1.212732421	0.101309088	-11.97061831	5.06E-33	2.78E-32	stem_vs_flower
118	Manes.01G025000.v6.1	36.71285494	0.291833319	0.065541907	4.452621727	8.48E-06	1.73E-05	stem_vs_flower
119	Manes.01G025100.v6.1	8.763112643	2.142257834	0.128544872	16.6654477	2.34E-62	2.78E-61	stem_vs_flower
120	Manes.01G025400.v6.1	70.8765562	1.140425464	0.131387388	8.679870102	3.96E-18	1.35E-17	stem_vs_flower
121	Manes.01G025500.v6.1	3.806506079	-1.758830757	0.186095008	-9.451251682	3.35E-21	1.26E-20	stem_vs_flower
122	Manes.01G026000.v6.1	14.81432662	0.839266077	0.076298731	10.99973835	3.83E-28	1.82E-27	stem_vs_flower
123	Manes.01G026300.v6.1	37.95529154	-1.234239823	0.113234474	-10.89985922	1.15E-27	5.43E-27	stem_vs_flower
124	Manes.01G026500.v6.1	15.38946938	-0.506195521	0.103590085	-4.886524805	1.03E-06	2.19E-06	stem_vs_flower
125	Manes.01G026600.v6.1	127.2946532	-0.52582689	0.050220723	-10.47031706	1.18E-25	5.21E-25	stem_vs_flower
126	Manes.01G026700.v6.1	22.65202821	-1.408799026	0.095841714	-14.69922615	6.52E-49	5.55E-48	stem_vs_flower
127	Manes.01G026800.v6.1	60.94190403	0.806823309	0.078558668	10.27032828	9.59E-25	4.11E-24	stem_vs_flower
128	Manes.01G026900.v6.1	426.0102351	-0.723246873	0.057546818	-12.56797334	3.17E-36	1.90E-35	stem_vs_flower
129	Manes.01G027000.v6.1	16.626849	0.235592886	0.07655806	3.077310032	0.002088779	0.003659843	stem_vs_flower
130	Manes.01G027100.v6.1	194.0524533	1.263504053	0.093766096	13.47506297	2.19E-41	1.53E-40	stem_vs_flower
131	Manes.01G027200.v6.1	54.20771641	1.110613158	0.102713523	10.81272582	3.00E-27	1.39E-26	stem_vs_flower
132	Manes.01G027400.v6.1	45.5803092	-0.328233508	0.052284425	-6.277844833	3.43E-10	8.57E-10	stem_vs_flower
133	Manes.01G027500.v6.1	25.90846226	0.412316486	0.119791453	3.441952442	0.000577532	0.00104948	stem_vs_flower
134	Manes.01G027800.v6.1	9.838150093	0.817917832	0.140832852	5.807720448	6.33E-09	1.50E-08	stem_vs_flower
135	Manes.01G028100.v6.1	15.81120313	0.884457596	0.085042997	10.40012262	2.48E-25	1.08E-24	stem_vs_flower
136	Manes.01G028200.v6.1	16.38263906	-1.087504136	0.134561304	-8.081848996	6.38E-16	2.00E-15	stem_vs_flower
137	Manes.01G028300.v6.1	77.59752202	0.480739588	0.117114453	4.104869854	4.05E-05	7.92E-05	stem_vs_flower
138	Manes.01G028400.v6.1	175.9447047	-0.236948993	0.039962662	-5.92925952	3.04E-09	7.29E-09	stem_vs_flower
139	Manes.01G028500.v6.1	26.79756153	-0.515153307	0.063551571	-8.106067196	5.23E-16	1.65E-15	stem_vs_flower
140	Manes.01G028600.v6.1	14.75776026	-3.229698733	0.230080184	-14.03727466	9.22E-45	7.05E-44	stem_vs_flower
141	Manes.01G028700.v6.1	85.05214566	-0.39553339	0.071967264	-5.496018169	3.88E-08	8.84E-08	stem_vs_flower
142	Manes.01G028900.v6.1	31.12915549	-2.058964874	0.1686971	-12.20509938	2.92E-34	1.66E-33	stem_vs_flower
143	Manes.01G029100.v6.1	27.06364725	0.637168127	0.098107385	6.494599051	8.33E-11	2.14E-10	stem_vs_flower
144	Manes.01G029300.v6.1	30.65596835	1.183893174	0.082454935	14.35806321	9.48E-47	7.64E-46	stem_vs_flower
145	Manes.01G029400.v6.1	17.300768	1.661469979	0.152348838	10.90569509	1.08E-27	5.09E-27	stem_vs_flower
146	Manes.01G029800.v6.1	12.72429794	-0.475239534	0.078722745	-6.036877073	1.57E-09	3.82E-09	stem_vs_flower
147	Manes.01G030100.v6.1	2111.184522	0.804995927	0.093041918	8.651970427	5.06E-18	1.71E-17	stem_vs_flower
148	Manes.01G030700.v6.1	132.3386348	0.268465169	0.067480047	3.978437811	6.94E-05	0.000133856	stem_vs_flower
149	Manes.01G030900.v6.1	4.767789302	-0.325894581	0.069202283	-4.709303928	2.49E-06	5.19E-06	stem_vs_flower
150	Manes.01G031100.v6.1	170.0988521	-0.32607234	0.077630877	-4.200291821	2.67E-05	5.27E-05	stem_vs_flower
151	Manes.01G031600.v6.1	4.982358336	2.262124735	0.186135581	12.1531022	5.52E-34	3.11E-33	stem_vs_flower
152	Manes.01G031800.v6.1	124.4341993	-0.382459411	0.088043624	-4.343976232	1.40E-05	2.81E-05	stem_vs_flower
153	Manes.01G031900.v6.1	15.15389429	0.951026127	0.110336953	8.619289375	6.74E-18	2.27E-17	stem_vs_flower
154	Manes.01G032100.v6.1	23.19106596	-0.866658228	0.060671316	-14.28448046	2.73E-46	2.18E-45	stem_vs_flower
155	Manes.01G032300.v6.1	28.01732194	0.785269761	0.121517893	6.462173909	1.03E-10	2.64E-10	stem_vs_flower
156	Manes.01G032500.v6.1	112.3081884	-0.281429881	0.047024265	-5.98477997	2.17E-09	5.23E-09	stem_vs_flower
157	Manes.01G032600.v6.1	12.91791177	0.620302283	0.123454867	5.024526745	5.05E-07	1.09E-06	stem_vs_flower
158	Manes.01G033100.v6.1	238.20721	0.394412075	0.076307507	5.168719154	2.36E-07	5.18E-07	stem_vs_flower
159	Manes.01G033200.v6.1	6.896969412	-0.508559363	0.109730225	-4.634633387	3.58E-06	7.40E-06	stem_vs_flower
160	Manes.01G033300.v6.1	17.39633953	-0.311166857	0.080388037	-3.870810473	0.000108474	0.000206648	stem_vs_flower
161	Manes.01G033400.v6.1	14.15138692	0.33947804	0.12167469	2.79004647	0.005270048	0.008960021	stem_vs_flower
162	Manes.01G033700.v6.1	30.28147223	-0.200705786	0.056609645	-3.545434463	0.000391966	0.000719448	stem_vs_flower
163	Manes.01G033800.v6.1	166.5114681	-0.223006026	0.050929678	-4.378704787	1.19E-05	2.41E-05	stem_vs_flower
164	Manes.01G034000.v6.1	45.93423752	0.196087222	0.063177097	3.103770715	0.001910713	0.003356757	stem_vs_flower
165	Manes.01G034200.v6.1	228.1923052	0.785911459	0.063418051	12.39255147	2.87E-35	1.68E-34	stem_vs_flower
166	Manes.01G034400.v6.1	28.87565165	-0.694396883	0.050795384	-13.67047203	1.52E-42	1.10E-41	stem_vs_flower
167	Manes.01G034500.v6.1	237.886675	-2.13606205	0.169864258	-12.57511186	2.89E-36	1.74E-35	stem_vs_flower
168	Manes.01G034600.v6.1	9.597738382	-1.048586461	0.108004052	-9.70876966	2.77E-22	1.08E-21	stem_vs_flower
169	Manes.01G034800.v6.1	4.16409956	-3.106310767	0.214848873	-14.45811988	2.23E-47	1.81E-46	stem_vs_flower
170	Manes.01G035100.v6.1	18.38051069	-1.308196939	0.130415732	-10.03097496	1.11E-23	4.59E-23	stem_vs_flower
171	Manes.01G035400.v6.1	30.21085226	0.585796052	0.091417668	6.407908511	1.48E-10	3.75E-10	stem_vs_flower
172	Manes.01G036000.v6.1	22.44860218	1.977339108	0.122070724	16.19830743	5.18E-59	5.72E-58	stem_vs_flower
173	Manes.01G036200.v6.1	326.0762739	2.165794535	0.116113218	18.65243738	1.21E-77	2.03E-76	stem_vs_flower
174	Manes.01G036300.v6.1	71.15819968	0.254419195	0.058105394	4.37858136	1.19E-05	2.41E-05	stem_vs_flower
175	Manes.01G036500.v6.1	20.04640023	0.642332651	0.116016394	5.536567984	3.08E-08	7.05E-08	stem_vs_flower
176	Manes.01G036600.v6.1	257.2337296	-0.222608272	0.058066285	-3.833692324	0.000126234	0.000239418	stem_vs_flower
177	Manes.01G036800.v6.1	27.75634361	1.101319201	0.084294819	13.06508774	5.21E-39	3.39E-38	stem_vs_flower
178	Manes.01G037000.v6.1	3.560563091	-2.225531263	0.098849393	-22.51436448	3.00E-112	9.91E-111	stem_vs_flower
179	Manes.01G037100.v6.1	7.181694086	1.360820395	0.140094351	9.713599313	2.64E-22	1.03E-21	stem_vs_flower
180	Manes.01G037200.v6.1	146.4862316	0.150819849	0.067048126	2.249426752	0.024485358	0.039399139	stem_vs_flower
181	Manes.01G037300.v6.1	58.04055165	-0.644341705	0.068197388	-9.44818744	3.45E-21	1.30E-20	stem_vs_flower
182	Manes.01G037400.v6.1	100.5496447	-0.373223228	0.067260332	-5.548935242	2.87E-08	6.58E-08	stem_vs_flower
183	Manes.01G037500.v6.1	69.7252238	-0.473133034	0.138827727	-3.408058625	0.000654268	0.001184846	stem_vs_flower
184	Manes.01G037600.v6.1	114.0872181	-0.158416315	0.050626219	-3.12913584	0.001753212	0.003088068	stem_vs_flower
185	Manes.01G038000.v6.1	30.49228428	-0.474974531	0.061418045	-7.733468759	1.05E-14	3.14E-14	stem_vs_flower
186	Manes.01G038100.v6.1	20.27653119	2.046820824	0.151517459	13.50881174	1.39E-41	9.72E-41	stem_vs_flower
187	Manes.01G038200.v6.1	91.95228187	-0.502573103	0.064365451	-7.808118984	5.80E-15	1.76E-14	stem_vs_flower
188	Manes.01G038600.v6.1	236.0268436	0.195210419	0.060099371	3.24812747	0.001161672	0.002068365	stem_vs_flower
189	Manes.01G038700.v6.1	13.34151792	0.451660405	0.109779874	4.114236869	3.88E-05	7.61E-05	stem_vs_flower
190	Manes.01G038900.v6.1	54.80839396	1.840685831	0.126544253	14.54578769	6.21E-48	5.13E-47	stem_vs_flower
191	Manes.01G039200.v6.1	36.79205414	0.268359154	0.085765597	3.128983694	0.00175412	0.003089456	stem_vs_flower
192	Manes.01G039400.v6.1	33.32117931	1.951287443	0.182386303	10.69865121	1.03E-26	4.72E-26	stem_vs_flower
193	Manes.01G039700.v6.1	208.0257433	-1.36925104	0.078470305	-17.44928906	3.49E-68	4.75E-67	stem_vs_flower
194	Manes.01G040000.v6.1	3.354561573	-0.580687381	0.17422702	-3.332935271	0.000859349	0.001544501	stem_vs_flower
195	Manes.01G040300.v6.1	42.89219157	2.804225733	0.214515908	13.07234396	4.74E-39	3.08E-38	stem_vs_flower
196	Manes.01G040500.v6.1	133.8918547	-0.373055603	0.075508987	-4.940545735	7.79E-07	1.67E-06	stem_vs_flower
197	Manes.01G040600.v6.1	41.79453705	0.595900457	0.069159644	8.616303158	6.92E-18	2.33E-17	stem_vs_flower
198	Manes.01G041100.v6.1	3.331278601	1.723474171	0.209381709	8.231254689	1.85E-16	5.93E-16	stem_vs_flower
199	Manes.01G041200.v6.1	9.463142023	1.476653426	0.155121943	9.519307187	1.74E-21	6.64E-21	stem_vs_flower
200	Manes.01G041300.v6.1	310.8989894	0.287182241	0.057942275	4.956350758	7.18E-07	1.54E-06	stem_vs_flower
201	Manes.01G041500.v6.1	66.00304508	-0.533030725	0.054458242	-9.787879698	1.27E-22	5.03E-22	stem_vs_flower
202	Manes.01G041800.v6.1	12.04788497	-4.520192251	0.187161698	-24.15126762	7.24E-129	3.28E-127	stem_vs_flower
203	Manes.01G041900.v6.1	8.984642463	-4.299791526	0.191323534	-22.473929	7.47E-112	2.45E-110	stem_vs_flower
204	Manes.01G042000.v6.1	4.659097674	0.453728984	0.079835477	5.683300219	1.32E-08	3.08E-08	stem_vs_flower
205	Manes.01G042200.v6.1	1337.739618	2.583908378	0.163075756	15.84483455	1.53E-56	1.59E-55	stem_vs_flower
206	Manes.01G042400.v6.1	166.4776938	-0.711349675	0.050948374	-13.96216628	2.65E-44	2.00E-43	stem_vs_flower
207	Manes.01G042600.v6.1	331.0881345	-0.686308703	0.051409049	-13.34995918	1.19E-40	8.08E-40	stem_vs_flower
208	Manes.01G042800.v6.1	121.907092	-0.378906997	0.047011406	-8.059894993	7.64E-16	2.39E-15	stem_vs_flower
209	Manes.01G043000.v6.1	63.83695131	-0.676792977	0.126021685	-5.370448579	7.85E-08	1.76E-07	stem_vs_flower
210	Manes.01G043300.v6.1	84.12468415	0.435460924	0.085730564	5.079412772	3.79E-07	8.24E-07	stem_vs_flower
211	Manes.01G043400.v6.1	24.82469835	0.673269738	0.116213027	5.793410195	6.90E-09	1.63E-08	stem_vs_flower
212	Manes.01G043500.v6.1	28.94378086	1.428567451	0.176891948	8.075932617	6.70E-16	2.10E-15	stem_vs_flower
213	Manes.01G043900.v6.1	1757.210691	-0.214487537	0.055184977	-3.886701606	0.000101616	0.000193926	stem_vs_flower
214	Manes.01G044100.v6.1	37.31382897	1.149397058	0.091951156	12.50008271	7.46E-36	4.44E-35	stem_vs_flower
215	Manes.01G044400.v6.1	129.5312708	-2.49690703	0.166683282	-14.97994879	9.93E-51	8.88E-50	stem_vs_flower
216	Manes.01G044500.v6.1	35.43093035	-0.319911617	0.066977137	-4.776430148	1.78E-06	3.76E-06	stem_vs_flower
217	Manes.01G044600.v6.1	7.491191463	1.131112981	0.143014675	7.909069322	2.59E-15	7.97E-15	stem_vs_flower
218	Manes.01G044700.v6.1	55.05534758	0.243083606	0.087487047	2.778509665	0.005460889	0.009275907	stem_vs_flower
219	Manes.01G045300.v6.1	97.06683725	0.518628858	0.078350991	6.619301798	3.61E-11	9.40E-11	stem_vs_flower
220	Manes.01G045500.v6.1	9.466805882	0.929716322	0.146661449	6.339200442	2.31E-10	5.81E-10	stem_vs_flower
221	Manes.01G045600.v6.1	19.42209112	-0.274323752	0.075787031	-3.61966615	0.000294983	0.000546464	stem_vs_flower
222	Manes.01G045900.v6.1	35.92912588	0.927520374	0.095752026	9.686691894	3.43E-22	1.34E-21	stem_vs_flower
223	Manes.01G046100.v6.1	23.92600874	-0.79714477	0.092130332	-8.652359683	5.04E-18	1.71E-17	stem_vs_flower
224	Manes.01G046600.v6.1	0.462089774	-15.440124	4.409512837	-3.501548712	0.000462562	0.000845469	stem_vs_flower
225	Manes.01G046700.v6.1	10.0317594	-0.715525206	0.125566635	-5.698370459	1.21E-08	2.82E-08	stem_vs_flower
226	Manes.01G046800.v6.1	7.767899405	1.017800819	0.275889915	3.689155581	0.000225	0.00041987	stem_vs_flower
227	Manes.01G047000.v6.1	18.34016685	-0.992120779	0.093911908	-10.56437677	4.36E-26	1.95E-25	stem_vs_flower
228	Manes.01G047100.v6.1	846.238235	3.767986705	0.145418018	25.91141559	4.95E-148	3.31E-146	stem_vs_flower
229	Manes.01G047200.v6.1	14.24214316	0.819595304	0.195993255	4.181752608	2.89E-05	5.71E-05	stem_vs_flower
230	Manes.01G047400.v6.1	18.57731308	1.913830132	0.117420748	16.29890945	1.00E-59	1.12E-58	stem_vs_flower
231	Manes.01G047500.v6.1	38.39504527	-0.634849126	0.10781013	-5.888585117	3.90E-09	9.28E-09	stem_vs_flower
232	Manes.01G047800.v6.1	7.942283502	-1.076925557	0.115729824	-9.305514539	1.33E-20	4.91E-20	stem_vs_flower
233	Manes.01G047900.v6.1	24.23587871	0.183723359	0.078789379	2.331828996	0.019709689	0.031950352	stem_vs_flower
234	Manes.01G048000.v6.1	11.45346507	0.464740534	0.111228617	4.178246084	2.94E-05	5.79E-05	stem_vs_flower
235	Manes.01G048100.v6.1	78.49242926	0.338961926	0.057205725	5.925314706	3.12E-09	7.47E-09	stem_vs_flower
236	Manes.01G048400.v6.1	390.0276319	-1.137264395	0.067094465	-16.95019704	1.92E-64	2.40E-63	stem_vs_flower
237	Manes.01G048600.v6.1	31.64862766	-0.277803158	0.103968984	-2.671981067	0.00754049	0.012660449	stem_vs_flower
238	Manes.01G048900.v6.1	165.3884959	-2.683593995	0.105329191	-25.47816015	3.44E-143	2.06E-141	stem_vs_flower
239	Manes.01G049100.v6.1	302.0948485	-0.438621071	0.066599079	-6.585993094	4.52E-11	1.17E-10	stem_vs_flower
240	Manes.01G049200.v6.1	13.62806342	1.553042371	0.155817484	9.967061037	2.12E-23	8.64E-23	stem_vs_flower
241	Manes.01G049300.v6.1	91.39004994	-0.463724448	0.050888874	-9.112491865	8.05E-20	2.89E-19	stem_vs_flower
242	Manes.01G049500.v6.1	25.02797746	-0.474901056	0.065981879	-7.197446674	6.14E-13	1.72E-12	stem_vs_flower
243	Manes.01G049700.v6.1	461.8245334	0.14199963	0.051652606	2.749128057	0.005975404	0.010119147	stem_vs_flower
244	Manes.01G049800.v6.1	171.1585646	-0.808890896	0.062974655	-12.84470554	9.21E-38	5.77E-37	stem_vs_flower
245	Manes.01G050300.v6.1	245.1833298	-0.143838545	0.057842868	-2.486711841	0.012892978	0.02124263	stem_vs_flower
246	Manes.01G050600.v6.1	8.928874417	-0.638534903	0.108064986	-5.90880476	3.45E-09	8.24E-09	stem_vs_flower
247	Manes.01G050700.v6.1	161.0053368	1.933752809	0.145092249	13.32774717	1.60E-40	1.08E-39	stem_vs_flower
248	Manes.01G050800.v6.1	10.39180606	3.194508899	0.18509755	17.25851533	9.66E-67	1.28E-65	stem_vs_flower
249	Manes.01G051400.v6.1	5.576127974	0.771459393	0.152904086	5.045381146	4.53E-07	9.82E-07	stem_vs_flower
250	Manes.01G051500.v6.1	47.95272349	-0.252769912	0.082094519	-3.079010824	0.002076891	0.003640005	stem_vs_flower
251	Manes.01G051700.v6.1	36.38212093	-0.762579435	0.070159677	-10.86919821	1.62E-27	7.57E-27	stem_vs_flower
252	Manes.01G051800.v6.1	48.42963253	-1.326549715	0.126234534	-10.50861184	7.88E-26	3.50E-25	stem_vs_flower
253	Manes.01G052100.v6.1	23.06061645	-0.722177952	0.071384594	-10.11672002	4.66E-24	1.95E-23	stem_vs_flower
254	Manes.01G052200.v6.1	82.28480789	-0.458671773	0.074628699	-6.146050738	7.94E-10	1.95E-09	stem_vs_flower
255	Manes.01G052300.v6.1	290.186486	0.311086974	0.074587202	4.170782214	3.04E-05	5.98E-05	stem_vs_flower
256	Manes.01G052400.v6.1	39.42731041	0.27834678	0.05501506	5.059465208	4.20E-07	9.14E-07	stem_vs_flower
257	Manes.01G052500.v6.1	471.4466938	0.938744589	0.093366355	10.05442049	8.78E-24	3.63E-23	stem_vs_flower
258	Manes.01G052600.v6.1	5.255165637	2.128495191	0.161900795	13.14691009	1.77E-39	1.17E-38	stem_vs_flower
259	Manes.01G053000.v6.1	28.40902679	0.722017545	0.088200791	8.186066538	2.70E-16	8.59E-16	stem_vs_flower
260	Manes.01G053100.v6.1	9.473051714	-3.773697963	0.293505896	-12.85731568	7.82E-38	4.91E-37	stem_vs_flower
261	Manes.01G053200.v6.1	207.1138693	0.731748225	0.046734452	15.65757568	2.95E-55	2.98E-54	stem_vs_flower
262	Manes.01G053300.v6.1	604.2912997	-0.15962492	0.07403365	-2.156113061	0.031074838	0.049596035	stem_vs_flower
263	Manes.01G053500.v6.1	101.9126095	0.531733369	0.057283658	9.282461791	1.66E-20	6.08E-20	stem_vs_flower
264	Manes.01G053600.v6.1	48.53059364	0.613217	0.084253485	7.278238957	3.38E-13	9.58E-13	stem_vs_flower
265	Manes.01G053700.v6.1	8.876598986	2.961291706	0.137431979	21.54732632	5.61E-103	1.54E-101	stem_vs_flower
266	Manes.01G053800.v6.1	66.37785874	-0.570029627	0.053271431	-10.70047511	1.01E-26	4.63E-26	stem_vs_flower
267	Manes.01G054400.v6.1	5.35121838	-1.974956895	0.152569998	-12.94459541	2.52E-38	1.61E-37	stem_vs_flower
268	Manes.01G054600.v6.1	6.081218192	1.639876268	0.23666517	6.929098465	4.24E-12	1.15E-11	stem_vs_flower
269	Manes.01G054800.v6.1	77.82721602	-1.845459919	0.079720145	-23.14922937	1.48E-118	5.45E-117	stem_vs_flower
270	Manes.01G054900.v6.1	578.1710892	-0.202916218	0.057276018	-3.542778053	0.000395936	0.000726579	stem_vs_flower
271	Manes.01G055100.v6.1	107.7355922	-0.966642418	0.184947581	-5.226575085	1.73E-07	3.82E-07	stem_vs_flower
272	Manes.01G055200.v6.1	177.4748601	-0.8334886	0.091837319	-9.075707004	1.13E-19	4.03E-19	stem_vs_flower
273	Manes.01G055300.v6.1	9.6579814	-2.180398216	0.162238352	-13.43947464	3.55E-41	2.46E-40	stem_vs_flower
274	Manes.01G055600.v6.1	152.2718973	0.637474256	0.058847298	10.83268515	2.41E-27	1.12E-26	stem_vs_flower
275	Manes.01G055700.v6.1	14.2442221	-5.573837578	0.218910378	-25.46173296	5.23E-143	3.10E-141	stem_vs_flower
276	Manes.01G056000.v6.1	61.7692385	-1.663137438	0.091974745	-18.08254474	4.37E-73	6.66E-72	stem_vs_flower
277	Manes.01G056100.v6.1	80.37401631	0.139916188	0.044460345	3.146988333	0.001649615	0.002910574	stem_vs_flower
278	Manes.01G056600.v6.1	394.5932378	0.447011683	0.053268665	8.391644237	4.79E-17	1.57E-16	stem_vs_flower
279	Manes.01G056800.v6.1	20.44099505	-0.460767361	0.086528531	-5.325033929	1.01E-07	2.25E-07	stem_vs_flower
280	Manes.01G057200.v6.1	7.569725682	4.956582644	0.216689926	22.87407977	8.42E-116	2.92E-114	stem_vs_flower
281	Manes.01G057300.v6.1	10.34755159	0.895380512	0.151172406	5.922909727	3.16E-09	7.57E-09	stem_vs_flower
282	Manes.01G057400.v6.1	56.23011335	0.802389374	0.087205312	9.201152449	3.54E-20	1.28E-19	stem_vs_flower
283	Manes.01G057800.v6.1	76.20450782	0.811916841	0.081423574	9.971520518	2.03E-23	8.27E-23	stem_vs_flower
284	Manes.01G057900.v6.1	77.40894705	0.225904154	0.065334273	3.45766689	0.000544875	0.000991904	stem_vs_flower
285	Manes.01G058000.v6.1	12.71478824	-1.968196005	0.178668537	-11.01590709	3.20E-28	1.53E-27	stem_vs_flower
286	Manes.01G058100.v6.1	14.64197844	-0.793332476	0.125006429	-6.346333388	2.21E-10	5.56E-10	stem_vs_flower
287	Manes.01G058600.v6.1	24.81387894	-1.956294912	0.147892988	-13.22777326	6.07E-40	4.05E-39	stem_vs_flower
288	Manes.01G058700.v6.1	30.49983559	0.471710807	0.135102303	3.491508271	0.000480302	0.000877394	stem_vs_flower
289	Manes.01G058800.v6.1	22.23985882	-0.933385098	0.080837371	-11.54645536	7.69E-31	3.98E-30	stem_vs_flower
290	Manes.01G058900.v6.1	47.08498981	2.00664304	0.104559236	19.19144695	4.36E-82	8.02E-81	stem_vs_flower
291	Manes.01G059200.v6.1	61.1487274	0.573094779	0.073094921	7.840418645	4.49E-15	1.37E-14	stem_vs_flower
292	Manes.01G059400.v6.1	3.836406384	0.470914431	0.163354633	2.88277365	0.003941906	0.006773078	stem_vs_flower
293	Manes.01G059500.v6.1	104.5139386	0.154329675	0.055303314	2.79060448	0.005260972	0.008945772	stem_vs_flower
294	Manes.01G059600.v6.1	389.9517585	-1.197295829	0.068751365	-17.41486637	6.36E-68	8.59E-67	stem_vs_flower
295	Manes.01G059700.v6.1	334.7687557	-3.910765136	0.147923018	-26.43784028	5.03E-154	3.76E-152	stem_vs_flower
296	Manes.01G059800.v6.1	494.6530801	-4.687872298	0.175885886	-26.65291907	1.66E-156	1.31E-154	stem_vs_flower
297	Manes.01G059900.v6.1	29.21419065	0.635733167	0.100575541	6.320952003	2.60E-10	6.53E-10	stem_vs_flower
298	Manes.01G060100.v6.1	36.49355848	0.559329215	0.062923431	8.889045076	6.16E-19	2.15E-18	stem_vs_flower
299	Manes.01G060200.v6.1	67.79052854	1.029203544	0.069806317	14.74370213	3.38E-49	2.90E-48	stem_vs_flower
300	Manes.01G060300.v6.1	138.4864061	-1.496061963	0.081071399	-18.45363442	4.88E-76	7.90E-75	stem_vs_flower
301	Manes.01G060400.v6.1	161.8419779	-0.578227675	0.05898652	-9.80270881	1.10E-22	4.35E-22	stem_vs_flower
302	Manes.01G061100.v6.1	21.97493813	1.932210059	0.180606324	10.69846288	1.03E-26	4.73E-26	stem_vs_flower
303	Manes.01G061200.v6.1	306.5500727	0.412226061	0.055889717	7.375704886	1.63E-13	4.69E-13	stem_vs_flower
304	Manes.01G061400.v6.1	517.9969677	0.30556353	0.114070735	2.678719745	0.007390422	0.012416585	stem_vs_flower
305	Manes.01G061500.v6.1	16.6880784	1.058904189	0.086603369	12.22705536	2.23E-34	1.27E-33	stem_vs_flower
306	Manes.01G061800.v6.1	39.47051026	-0.125394905	0.057847502	-2.167680541	0.030183001	0.048214138	stem_vs_flower
307	Manes.01G061900.v6.1	24.8479545	-0.234533787	0.075982539	-3.086680035	0.002024053	0.003549817	stem_vs_flower
308	Manes.01G062000.v6.1	25.88482438	-1.222557231	0.078737998	-15.52690267	2.28E-54	2.25E-53	stem_vs_flower
309	Manes.01G062400.v6.1	497.2711317	0.895348465	0.084916419	10.54387922	5.42E-26	2.42E-25	stem_vs_flower
310	Manes.01G062500.v6.1	17.57225182	1.516862542	0.105054221	14.43885379	2.95E-47	2.40E-46	stem_vs_flower
311	Manes.01G062600.v6.1	61.45845531	-0.458132797	0.054989647	-8.331255465	8.00E-17	2.59E-16	stem_vs_flower
312	Manes.01G062700.v6.1	27.14678773	0.431117576	0.094621233	4.556245583	5.21E-06	1.07E-05	stem_vs_flower
313	Manes.01G062800.v6.1	50.08201971	-0.420790555	0.154737361	-2.719385624	0.006540331	0.01102939	stem_vs_flower
314	Manes.01G063000.v6.1	19.16515566	0.512086832	0.117094003	4.373296815	1.22E-05	2.46E-05	stem_vs_flower
315	Manes.01G063100.v6.1	21.27658116	-0.540592676	0.091764593	-5.891081306	3.84E-09	9.15E-09	stem_vs_flower
316	Manes.01G063300.v6.1	15.08110821	1.408841477	0.097772855	14.40933148	4.52E-47	3.66E-46	stem_vs_flower
317	Manes.01G063500.v6.1	17.21457854	-0.987637406	0.15542142	-6.354577168	2.09E-10	5.27E-10	stem_vs_flower
318	Manes.01G064000.v6.1	88.24618392	-0.900405493	0.055414315	-16.24860833	2.28E-59	2.54E-58	stem_vs_flower
319	Manes.01G064500.v6.1	84.15273385	0.662002754	0.113207617	5.847687381	4.98E-09	1.18E-08	stem_vs_flower
320	Manes.01G064600.v6.1	21.88855582	-0.536289645	0.097905978	-5.477598567	4.31E-08	9.79E-08	stem_vs_flower
321	Manes.01G065100.v6.1	85.15541837	-0.56655105	0.078148573	-7.249665925	4.18E-13	1.18E-12	stem_vs_flower
322	Manes.01G065200.v6.1	100.6373912	0.401120577	0.069841768	5.743276369	9.29E-09	2.18E-08	stem_vs_flower
323	Manes.01G065300.v6.1	10.11163385	1.433151119	0.165487194	8.660193461	4.71E-18	1.60E-17	stem_vs_flower
324	Manes.01G065400.v6.1	19.06143292	0.227393068	0.072518475	3.135657045	0.001714696	0.003022087	stem_vs_flower
325	Manes.01G065600.v6.1	618.6822793	-0.639976385	0.050223857	-12.74247788	3.43E-37	2.12E-36	stem_vs_flower
326	Manes.01G065700.v6.1	5.549360123	0.371156342	0.128706819	2.883734859	0.003929895	0.006753342	stem_vs_flower
327	Manes.01G065800.v6.1	7.428617965	-3.02942061	0.172939607	-17.51721691	1.06E-68	1.46E-67	stem_vs_flower
328	Manes.01G065900.v6.1	7.314040423	-0.364214376	0.133466271	-2.728887038	0.006354847	0.010727842	stem_vs_flower
329	Manes.01G066100.v6.1	9.191077864	-0.482183758	0.092353456	-5.221068897	1.78E-07	3.93E-07	stem_vs_flower
330	Manes.01G066200.v6.1	414.8428213	-0.312505953	0.052003149	-6.009365951	1.86E-09	4.51E-09	stem_vs_flower
331	Manes.01G066600.v6.1	40.09341217	-0.470989259	0.107915653	-4.364420232	1.27E-05	2.57E-05	stem_vs_flower
332	Manes.01G066800.v6.1	22.02121961	0.179004174	0.074713848	2.395863419	0.016581268	0.027051103	stem_vs_flower
333	Manes.01G067700.v6.1	14.10737391	-2.871021954	0.200796269	-14.29818376	2.25E-46	1.79E-45	stem_vs_flower
334	Manes.01G067900.v6.1	29.40775044	-0.758219001	0.110572827	-6.857191037	7.02E-12	1.89E-11	stem_vs_flower
335	Manes.01G068000.v6.1	10.46396803	0.24737094	0.108011482	2.290228193	0.022008092	0.035528492	stem_vs_flower
336	Manes.01G068100.v6.1	13.96211792	0.296947895	0.105370808	2.818122966	0.004830531	0.008240524	stem_vs_flower
337	Manes.01G068400.v6.1	40.85979792	0.235882432	0.081666897	2.888348176	0.003872709	0.006659518	stem_vs_flower
338	Manes.01G069000.v6.1	12.43831611	-0.908292874	0.10859421	-8.364100375	6.06E-17	1.97E-16	stem_vs_flower
339	Manes.01G069300.v6.1	165.5763535	-0.719254685	0.044035442	-16.33354056	5.70E-60	6.42E-59	stem_vs_flower
340	Manes.01G069400.v6.1	77.00268162	-3.071661502	0.157461017	-19.50744101	9.49E-85	1.85E-83	stem_vs_flower
341	Manes.01G069500.v6.1	9.268837724	1.14666322	0.149366226	7.676857419	1.63E-14	4.86E-14	stem_vs_flower
342	Manes.01G069600.v6.1	26.94886188	-0.665594817	0.062854297	-10.58948789	3.33E-26	1.50E-25	stem_vs_flower
343	Manes.01G069700.v6.1	12.04010937	-4.100550698	0.236689338	-17.32461097	3.07E-67	4.09E-66	stem_vs_flower
344	Manes.01G070000.v6.1	372.8340414	-0.264023189	0.120636723	-2.188580573	0.028627339	0.045823326	stem_vs_flower
345	Manes.01G070200.v6.1	432.8336515	-1.581794602	0.164892188	-9.592902002	8.56E-22	3.30E-21	stem_vs_flower
346	Manes.01G070600.v6.1	2.017094114	-11.02782238	4.40862161	-2.50142184	0.012369574	0.020406388	stem_vs_flower
347	Manes.01G070700.v6.1	45.12838437	-0.864996889	0.065583124	-13.18932114	1.01E-39	6.70E-39	stem_vs_flower
348	Manes.01G070900.v6.1	19.17377181	-0.64667178	0.132789842	-4.869888928	1.12E-06	2.38E-06	stem_vs_flower
349	Manes.01G071100.v6.1	8.526069093	-0.551509977	0.085802717	-6.427651671	1.30E-10	3.30E-10	stem_vs_flower
350	Manes.01G071300.v6.1	5.560941023	1.821672824	0.185015032	9.8460801	7.13E-23	2.85E-22	stem_vs_flower
351	Manes.01G071400.v6.1	1649.363055	0.593719312	0.060316761	9.843355317	7.32E-23	2.92E-22	stem_vs_flower
352	Manes.01G071700.v6.1	68.14966418	0.889160036	0.086940728	10.227198	1.50E-24	6.38E-24	stem_vs_flower
353	Manes.01G071800.v6.1	141.9768618	0.629956478	0.06967747	9.041035471	1.55E-19	5.51E-19	stem_vs_flower
354	Manes.01G071900.v6.1	140.7209526	-1.210617884	0.058038883	-20.85873868	1.27E-96	3.12E-95	stem_vs_flower
355	Manes.01G072100.v6.1	277.9724361	-0.354329979	0.059610137	-5.944122874	2.78E-09	6.68E-09	stem_vs_flower
356	Manes.01G072200.v6.1	35.51841765	0.760748076	0.093473534	8.138646792	4.00E-16	1.26E-15	stem_vs_flower
357	Manes.01G072400.v6.1	126.3157179	-1.723255924	0.098089383	-17.5682207	4.31E-69	6.03E-68	stem_vs_flower
358	Manes.01G073000.v6.1	24.49397158	-4.815296738	0.156851826	-30.69965365	5.75E-207	1.32E-204	stem_vs_flower
359	Manes.01G073100.v6.1	32.13117988	-0.482804412	0.057691799	-8.368683606	5.83E-17	1.90E-16	stem_vs_flower
360	Manes.01G073300.v6.1	66.04195928	0.230961036	0.062388731	3.701967168	0.000213934	0.000399772	stem_vs_flower
361	Manes.01G073400.v6.1	483.7898179	-0.209060232	0.039911423	-5.238105243	1.62E-07	3.59E-07	stem_vs_flower
362	Manes.01G073500.v6.1	33.88779808	0.294591753	0.083329851	3.535248787	0.000407391	0.000747068	stem_vs_flower
363	Manes.01G073700.v6.1	122.0879874	0.710353917	0.081264862	8.741218514	2.31E-18	7.90E-18	stem_vs_flower
364	Manes.01G073800.v6.1	31.39148955	1.137520374	0.079261786	14.35143497	1.04E-46	8.38E-46	stem_vs_flower
365	Manes.01G073900.v6.1	1315.0414	0.285456332	0.046928358	6.082810994	1.18E-09	2.89E-09	stem_vs_flower
366	Manes.01G074000.v6.1	40.01220007	0.372606472	0.068171822	5.465696268	4.61E-08	1.05E-07	stem_vs_flower
367	Manes.01G074100.v6.1	291.8548187	0.548578427	0.105005392	5.224288185	1.75E-07	3.86E-07	stem_vs_flower
368	Manes.01G074200.v6.1	183.9764853	0.587923885	0.204536178	2.87442491	0.00404764	0.00694826	stem_vs_flower
369	Manes.01G074300.v6.1	39.52195804	-0.517089401	0.050664063	-10.20623636	1.86E-24	7.88E-24	stem_vs_flower
370	Manes.01G074400.v6.1	6.587358504	4.663397979	0.211549686	22.04398441	1.09E-107	3.28E-106	stem_vs_flower
371	Manes.01G074500.v6.1	1369.700326	-0.1332915	0.05208064	-2.559329171	0.010487439	0.017407376	stem_vs_flower
372	Manes.01G074600.v6.1	105.0311637	2.186087708	0.142640766	15.32582705	5.14E-53	4.91E-52	stem_vs_flower
373	Manes.01G074700.v6.1	66.65376903	-0.777445757	0.069341459	-11.21184603	3.57E-29	1.75E-28	stem_vs_flower
374	Manes.01G075000.v6.1	100.0317644	0.195612058	0.071608551	2.731685744	0.006301121	0.010643428	stem_vs_flower
375	Manes.01G075100.v6.1	167.0399906	0.415576476	0.06332478	6.562620132	5.29E-11	1.37E-10	stem_vs_flower
376	Manes.01G075200.v6.1	21.26550038	-6.727308456	0.461591744	-14.57415247	4.10E-48	3.40E-47	stem_vs_flower
377	Manes.01G075700.v6.1	95.99331895	3.707011224	0.149027457	24.87468623	1.40E-136	7.41E-135	stem_vs_flower
378	Manes.01G075800.v6.1	5.964479761	1.7466794	0.151696176	11.51432718	1.12E-30	5.75E-30	stem_vs_flower
379	Manes.01G075900.v6.1	8.9441197	0.710329558	0.20224039	3.512303143	0.000444241	0.000813194	stem_vs_flower
380	Manes.01G076300.v6.1	33.18825254	-6.725764295	0.214229347	-31.39515853	2.36E-216	6.74E-214	stem_vs_flower
381	Manes.01G076400.v6.1	490.6836671	-1.512044105	0.115310466	-13.11280891	2.78E-39	1.82E-38	stem_vs_flower
382	Manes.01G076500.v6.1	70.54709638	-4.631262229	0.164589857	-28.13819954	3.34E-174	3.82E-172	stem_vs_flower
383	Manes.01G076600.v6.1	97.32615827	-0.445582963	0.04296752	-10.37022763	3.39E-25	1.47E-24	stem_vs_flower
384	Manes.01G076900.v6.1	22.42600636	0.368863595	0.064195695	5.745924199	9.14E-09	2.14E-08	stem_vs_flower
385	Manes.01G077000.v6.1	15.25463585	0.296976363	0.091586923	3.242562945	0.001184598	0.002108309	stem_vs_flower
386	Manes.01G077200.v6.1	10.53616328	-1.007814542	0.086321868	-11.67507799	1.71E-31	9.00E-31	stem_vs_flower
387	Manes.01G077300.v6.1	5.824407309	-1.060782667	0.134855692	-7.866057793	3.66E-15	1.12E-14	stem_vs_flower
388	Manes.01G077400.v6.1	17.50642635	-1.298236852	0.13782105	-9.419728346	4.52E-21	1.69E-20	stem_vs_flower
389	Manes.01G077500.v6.1	20.9888006	-0.288068023	0.089127428	-3.232091747	0.001228876	0.002185451	stem_vs_flower
390	Manes.01G077700.v6.1	6.994891651	-1.13561285	0.131047069	-8.665686741	4.49E-18	1.52E-17	stem_vs_flower
391	Manes.01G078100.v6.1	75.15759675	3.251204447	0.17064679	19.05224503	6.29E-81	1.13E-79	stem_vs_flower
392	Manes.01G078200.v6.1	1648.615538	4.286622175	0.140298028	30.55368799	5.05E-205	1.08E-202	stem_vs_flower
393	Manes.01G078300.v6.1	12.95599835	-5.314333522	0.265918226	-19.98484123	7.46E-89	1.58E-87	stem_vs_flower
394	Manes.01G079000.v6.1	506.0172284	-0.662374235	0.048227274	-13.73443237	6.31E-43	4.61E-42	stem_vs_flower
395	Manes.01G079100.v6.1	6.163561821	2.586271868	0.240707382	10.74446427	6.29E-27	2.89E-26	stem_vs_flower
396	Manes.01G079200.v6.1	6.479553686	0.342965823	0.116838354	2.935387328	0.003331316	0.00575468	stem_vs_flower
397	Manes.01G079500.v6.1	29.56365409	1.596735451	0.094817681	16.84006008	1.24E-63	1.53E-62	stem_vs_flower
398	Manes.01G079600.v6.1	115.5406664	0.306204863	0.057339787	5.34018138	9.29E-08	2.07E-07	stem_vs_flower
399	Manes.01G079700.v6.1	7.292651301	0.899315804	0.136589772	6.584064013	4.58E-11	1.19E-10	stem_vs_flower
400	Manes.01G080000.v6.1	11.48405741	0.205335784	0.094148526	2.180977148	0.029185107	0.046681299	stem_vs_flower
401	Manes.01G080400.v6.1	108.5080768	0.246980195	0.09719646	2.541041046	0.011052294	0.018307163	stem_vs_flower
402	Manes.01G080600.v6.1	58.89456627	-0.285132307	0.051659744	-5.519429311	3.40E-08	7.76E-08	stem_vs_flower
403	Manes.01G080700.v6.1	10.22756072	0.430110489	0.083930123	5.124625993	2.98E-07	6.52E-07	stem_vs_flower
404	Manes.01G080800.v6.1	80.38944854	-0.762057554	0.059295558	-12.85184891	8.40E-38	5.27E-37	stem_vs_flower
405	Manes.01G080900.v6.1	63.92497219	0.429164484	0.059689798	7.189913524	6.48E-13	1.82E-12	stem_vs_flower
406	Manes.01G081000.v6.1	12.80937977	-0.969808175	0.121452014	-7.985113983	1.40E-15	4.35E-15	stem_vs_flower
407	Manes.01G081400.v6.1	180.4217717	0.412517707	0.056668842	7.279444747	3.35E-13	9.49E-13	stem_vs_flower
408	Manes.01G081600.v6.1	16.07027384	-2.129076011	0.198453562	-10.72833358	7.49E-27	3.44E-26	stem_vs_flower
409	Manes.01G081800.v6.1	18.05638838	-2.702035018	0.118432721	-22.81493651	3.26E-115	1.12E-113	stem_vs_flower
410	Manes.01G081900.v6.1	45.80071219	-0.841350207	0.09424556	-8.92721322	4.37E-19	1.53E-18	stem_vs_flower
411	Manes.01G082100.v6.1	73.38117519	0.100896795	0.044295882	2.277791738	0.022738989	0.036664714	stem_vs_flower
412	Manes.01G082200.v6.1	11.77195741	-0.532975741	0.075890571	-7.022950733	2.17E-12	5.97E-12	stem_vs_flower
413	Manes.01G082300.v6.1	43.81954885	0.308355334	0.071069911	4.338760669	1.43E-05	2.88E-05	stem_vs_flower
414	Manes.01G083200.v6.1	9.587021472	-0.784447261	0.135566715	-5.786429672	7.19E-09	1.69E-08	stem_vs_flower
415	Manes.01G083600.v6.1	6.453061797	1.943324808	0.190132608	10.22089176	1.60E-24	6.80E-24	stem_vs_flower
416	Manes.01G083700.v6.1	40.77022749	-0.619992753	0.066157455	-9.37147228	7.15E-21	2.66E-20	stem_vs_flower
417	Manes.01G083800.v6.1	13.9833742	-0.211580629	0.066794266	-3.167646571	0.001536782	0.002715773	stem_vs_flower
418	Manes.01G083900.v6.1	456.74177	0.500934264	0.072372708	6.921590726	4.47E-12	1.21E-11	stem_vs_flower
419	Manes.01G084200.v6.1	62.00398277	0.254316413	0.074104972	3.431840072	0.000599501	0.001088038	stem_vs_flower
420	Manes.01G084300.v6.1	60.13327793	0.647393302	0.053934243	12.00338156	3.41E-33	1.88E-32	stem_vs_flower
421	Manes.01G084600.v6.1	202.161892	0.692704933	0.051665476	13.40750122	5.46E-41	3.76E-40	stem_vs_flower
422	Manes.01G084700.v6.1	194.918758	0.287060723	0.068762913	4.174644612	2.98E-05	5.88E-05	stem_vs_flower
423	Manes.01G084800.v6.1	4.535461566	1.002112868	0.198246301	5.054888112	4.31E-07	9.35E-07	stem_vs_flower
424	Manes.01G084900.v6.1	95.72215489	-0.663940799	0.047420148	-14.00123837	1.53E-44	1.16E-43	stem_vs_flower
425	Manes.01G085400.v6.1	198.7319199	0.732620665	0.157348992	4.656023887	3.22E-06	6.69E-06	stem_vs_flower
426	Manes.01G085600.v6.1	8.09985973	1.513906505	0.205936369	7.351331439	1.96E-13	5.62E-13	stem_vs_flower
427	Manes.01G085700.v6.1	51.97317979	-0.41745905	0.069280877	-6.025602818	1.68E-09	4.09E-09	stem_vs_flower
428	Manes.01G085900.v6.1	10.24352273	-0.427249466	0.107042139	-3.991413769	6.57E-05	0.000126909	stem_vs_flower
429	Manes.01G086000.v6.1	17.1510298	-0.520112857	0.080330085	-6.474695688	9.50E-11	2.43E-10	stem_vs_flower
430	Manes.01G086100.v6.1	37.00950345	-0.557866862	0.157119889	-3.550580804	0.000384382	0.000706021	stem_vs_flower
431	Manes.01G086200.v6.1	435.7390088	0.116735931	0.050027508	2.333434846	0.019625334	0.031821625	stem_vs_flower
432	Manes.01G086400.v6.1	214.8656426	-0.406504855	0.083400613	-4.874123118	1.09E-06	2.33E-06	stem_vs_flower
433	Manes.01G086500.v6.1	7.362295577	0.634395177	0.10005463	6.34048795	2.29E-10	5.76E-10	stem_vs_flower
434	Manes.01G086800.v6.1	10.53956491	-2.334532183	0.168750391	-13.83423277	1.58E-43	1.17E-42	stem_vs_flower
435	Manes.01G086900.v6.1	10.75092778	0.812221084	0.14429845	5.628758202	1.82E-08	4.19E-08	stem_vs_flower
436	Manes.01G087000.v6.1	11.97678394	0.350097764	0.148993226	2.349756249	0.018785709	0.030498428	stem_vs_flower
437	Manes.01G087100.v6.1	12.37569772	-1.58480356	0.113496826	-13.96341742	2.61E-44	1.97E-43	stem_vs_flower
438	Manes.01G087200.v6.1	25.21484117	-0.295171186	0.061652746	-4.787640552	1.69E-06	3.56E-06	stem_vs_flower
439	Manes.01G087300.v6.1	6.012655016	-2.227071871	0.154812421	-14.38561493	6.37E-47	5.14E-46	stem_vs_flower
440	Manes.01G087400.v6.1	251.8709979	0.524947442	0.058834254	8.922479847	4.56E-19	1.59E-18	stem_vs_flower
441	Manes.01G087500.v6.1	102.6374923	0.989109521	0.062118806	15.92286745	4.40E-57	4.65E-56	stem_vs_flower
442	Manes.01G087700.v6.1	117.4955608	0.585995267	0.054321864	10.78746603	3.95E-27	1.83E-26	stem_vs_flower
443	Manes.01G087800.v6.1	143.4940437	-1.346292791	0.225023361	-5.982902325	2.19E-09	5.29E-09	stem_vs_flower
444	Manes.01G088500.v6.1	54.57313335	-2.789435378	0.110324722	-25.28386499	4.81E-141	2.76E-139	stem_vs_flower
445	Manes.01G089100.v6.1	9.806352963	0.56160384	0.195311988	2.875419194	0.004034914	0.006927338	stem_vs_flower
446	Manes.01G089200.v6.1	7.266227844	-2.718878283	0.143974086	-18.88449763	1.53E-79	2.67E-78	stem_vs_flower
447	Manes.01G089600.v6.1	50.8367916	-0.446445222	0.066541219	-6.709303306	1.96E-11	5.15E-11	stem_vs_flower
448	Manes.01G089700.v6.1	36.0707484	0.371235224	0.078830125	4.709306569	2.49E-06	5.19E-06	stem_vs_flower
449	Manes.01G089800.v6.1	154.2004158	1.927122688	0.071572379	26.92550822	1.10E-159	9.41E-158	stem_vs_flower
450	Manes.01G089900.v6.1	1901.5664	4.591018917	0.127416659	36.03154358	2.68E-284	2.88E-281	stem_vs_flower
451	Manes.01G090200.v6.1	6.538087023	-1.167795329	0.157419168	-7.418380786	1.19E-13	3.42E-13	stem_vs_flower
452	Manes.01G090400.v6.1	837.814868	-0.448727175	0.049982311	-8.977719563	2.76E-19	9.73E-19	stem_vs_flower
453	Manes.01G090500.v6.1	13.9095558	0.794466647	0.140788965	5.642961044	1.67E-08	3.87E-08	stem_vs_flower
454	Manes.01G091100.v6.1	27.56901474	-1.136379927	0.158150104	-7.185451667	6.70E-13	1.87E-12	stem_vs_flower
455	Manes.01G091200.v6.1	5.866786872	-3.327155968	0.211224235	-15.7517719	6.68E-56	6.86E-55	stem_vs_flower
456	Manes.01G091400.v6.1	30.44775568	-2.251869482	0.141469164	-15.91774079	4.77E-57	5.04E-56	stem_vs_flower
457	Manes.01G091500.v6.1	4.402217098	0.249696513	0.075064515	3.32642543	0.000879676	0.001580371	stem_vs_flower
458	Manes.01G092000.v6.1	34.06591384	1.621463531	0.133350089	12.15944841	5.11E-34	2.88E-33	stem_vs_flower
459	Manes.01G092100.v6.1	17.8984768	0.542261606	0.120595939	4.496516312	6.91E-06	1.41E-05	stem_vs_flower
460	Manes.01G092300.v6.1	11.09296472	1.255022404	0.16841255	7.452071736	9.19E-14	2.66E-13	stem_vs_flower
461	Manes.01G092400.v6.1	46.92537014	-0.548481936	0.058647971	-9.35210415	8.59E-21	3.19E-20	stem_vs_flower
462	Manes.01G092600.v6.1	16.30916972	-4.175067609	0.189570032	-22.02387983	1.70E-107	5.08E-106	stem_vs_flower
463	Manes.01G092700.v6.1	92.85890278	-0.603487805	0.058251234	-10.36008613	3.77E-25	1.63E-24	stem_vs_flower
464	Manes.01G092900.v6.1	13.44816609	0.321409313	0.106446039	3.01945772	0.002532276	0.004411687	stem_vs_flower
465	Manes.01G093200.v6.1	58.30578989	-1.990170597	0.180270536	-11.03991058	2.45E-28	1.18E-27	stem_vs_flower
466	Manes.01G093400.v6.1	261.3200472	0.268208989	0.066275493	4.046880346	5.19E-05	0.000101065	stem_vs_flower
467	Manes.01G093800.v6.1	6.829767765	-1.487542615	0.239698041	-6.205902269	5.44E-10	1.35E-09	stem_vs_flower
468	Manes.01G094100.v6.1	8.829738078	-2.269604113	0.237202233	-9.568224053	1.09E-21	4.17E-21	stem_vs_flower
469	Manes.01G094200.v6.1	28.17078374	-4.450911141	0.173249602	-25.69074376	1.48E-145	9.38E-144	stem_vs_flower
470	Manes.01G094500.v6.1	4.673157105	-0.739459254	0.065235587	-11.33521268	8.78E-30	4.39E-29	stem_vs_flower
471	Manes.01G094600.v6.1	218.2209133	-4.364211827	0.158602273	-27.51670414	1.11E-166	1.08E-164	stem_vs_flower
472	Manes.01G094700.v6.1	98.63078188	-0.454093178	0.061483822	-7.385571792	1.52E-13	4.36E-13	stem_vs_flower
473	Manes.01G094800.v6.1	26.11742689	3.203053068	0.113953019	28.10854058	7.70E-174	8.70E-172	stem_vs_flower
474	Manes.01G095300.v6.1	56.10263422	-5.511021366	0.182953604	-30.12250781	2.46E-199	4.69E-197	stem_vs_flower
475	Manes.01G095400.v6.1	7.342237956	-3.538617694	0.26795507	-13.20601134	8.10E-40	5.38E-39	stem_vs_flower
476	Manes.01G095500.v6.1	49.06185869	-0.131152768	0.0606666	-2.161861196	0.030628877	0.048908534	stem_vs_flower
477	Manes.01G095800.v6.1	18.16723102	-0.409729722	0.104331616	-3.927186568	8.59E-05	0.00016495	stem_vs_flower
478	Manes.01G095900.v6.1	7.909707638	-2.363248635	0.172357427	-13.71132464	8.69E-43	6.32E-42	stem_vs_flower
479	Manes.01G096000.v6.1	12.63989071	-1.726414936	0.174174063	-9.91200931	3.69E-23	1.49E-22	stem_vs_flower
480	Manes.01G096100.v6.1	48.92767395	-0.896399648	0.134261168	-6.676536925	2.45E-11	6.42E-11	stem_vs_flower
481	Manes.01G096300.v6.1	5.871037066	-0.414411706	0.062368284	-6.644590529	3.04E-11	7.95E-11	stem_vs_flower
482	Manes.01G096400.v6.1	39.12471207	-0.89121917	0.059611286	-14.95051068	1.55E-50	1.38E-49	stem_vs_flower
483	Manes.01G096600.v6.1	12.86390067	-1.439275335	0.269087802	-5.3487201	8.86E-08	1.98E-07	stem_vs_flower
484	Manes.01G096800.v6.1	55.69174181	-1.005708418	0.117183848	-8.58231266	9.30E-18	3.12E-17	stem_vs_flower
485	Manes.01G097200.v6.1	4.830863065	-3.555311138	0.193389126	-18.38423496	1.76E-75	2.80E-74	stem_vs_flower
486	Manes.01G097500.v6.1	40.35038074	-0.821426006	0.093078174	-8.825119483	1.09E-18	3.79E-18	stem_vs_flower
487	Manes.01G097600.v6.1	41.95844397	0.220438807	0.102323396	2.154334344	0.031213961	0.049811901	stem_vs_flower
488	Manes.01G097700.v6.1	993.9465434	-0.644924225	0.043301497	-14.893809	3.62E-50	3.19E-49	stem_vs_flower
489	Manes.01G097800.v6.1	4.501626062	-1.819419343	0.179105613	-10.15836025	3.04E-24	1.28E-23	stem_vs_flower
490	Manes.01G098100.v6.1	26.86428494	-0.297994535	0.059698683	-4.991643336	5.99E-07	1.29E-06	stem_vs_flower
491	Manes.01G098200.v6.1	56.66815617	-0.862441828	0.06693752	-12.88428117	5.52E-38	3.48E-37	stem_vs_flower
492	Manes.01G098300.v6.1	4.929135679	-0.786929422	0.065039321	-12.09928725	1.07E-33	5.96E-33	stem_vs_flower
493	Manes.01G098400.v6.1	18.90478496	-0.400619054	0.065852781	-6.083555609	1.18E-09	2.87E-09	stem_vs_flower
494	Manes.01G098600.v6.1	116.890971	0.236263734	0.066025549	3.578368331	0.000345746	0.000637065	stem_vs_flower
495	Manes.01G099000.v6.1	11.6747278	0.781813915	0.140031474	5.583129932	2.36E-08	5.43E-08	stem_vs_flower
496	Manes.01G099100.v6.1	33.1849183	0.784047993	0.1061385	7.387027244	1.50E-13	4.32E-13	stem_vs_flower
497	Manes.01G099200.v6.1	184.6705595	0.48507413	0.068126845	7.12016138	1.08E-12	3.00E-12	stem_vs_flower
498	Manes.01G099400.v6.1	85.94215257	0.638061679	0.069494696	9.181444285	4.25E-20	1.54E-19	stem_vs_flower
499	Manes.01G099500.v6.1	54.58890866	-0.943760808	0.060935255	-15.48792735	4.19E-54	4.10E-53	stem_vs_flower
500	Manes.01G099700.v6.1	36.5663657	-2.463341508	0.15737687	-15.65250032	3.19E-55	3.22E-54	stem_vs_flower
501	Manes.01G099900.v6.1	157.5275444	0.611976012	0.061533934	9.945341951	2.64E-23	1.07E-22	stem_vs_flower
502	Manes.01G100000.v6.1	59.87441854	-1.403382321	0.094745969	-14.81205304	1.22E-49	1.06E-48	stem_vs_flower
503	Manes.01G100100.v6.1	63.64218511	-0.342377158	0.047138615	-7.263199382	3.78E-13	1.07E-12	stem_vs_flower
504	Manes.01G100500.v6.1	7.479336968	-0.778056236	0.125913164	-6.179308128	6.44E-10	1.59E-09	stem_vs_flower
505	Manes.01G100900.v6.1	216.5709109	-0.135742136	0.054651048	-2.483797495	0.012998971	0.021413152	stem_vs_flower
506	Manes.01G101200.v6.1	137.3542801	-0.377313858	0.051580481	-7.315051245	2.57E-13	7.33E-13	stem_vs_flower
507	Manes.01G101300.v6.1	42.7914512	-2.934042469	0.106165592	-27.63647252	4.06E-168	4.08E-166	stem_vs_flower
508	Manes.01G101400.v6.1	6.753881032	-1.89891479	0.145475197	-13.05318591	6.09E-39	3.95E-38	stem_vs_flower
509	Manes.01G101500.v6.1	338.7160358	-3.532689869	0.158338024	-22.31106454	2.89E-110	9.18E-109	stem_vs_flower
510	Manes.01G101600.v6.1	6.711725897	-0.297579938	0.133866251	-2.222964597	0.026218187	0.042097937	stem_vs_flower
511	Manes.01G101700.v6.1	35.72560146	0.264405971	0.120682759	2.190917511	0.028457762	0.04556889	stem_vs_flower
512	Manes.01G101900.v6.1	7.416706771	1.647463263	0.158693503	10.38141595	3.01E-25	1.31E-24	stem_vs_flower
513	Manes.01G102000.v6.1	183.9565446	0.449907097	0.08278509	5.43463919	5.49E-08	1.24E-07	stem_vs_flower
514	Manes.01G102100.v6.1	73.13758521	2.084243213	0.129390089	16.10821372	2.23E-58	2.44E-57	stem_vs_flower
515	Manes.01G102200.v6.1	8.325020415	2.173117761	0.235714957	9.219261218	2.99E-20	1.09E-19	stem_vs_flower
516	Manes.01G102300.v6.1	159.155245	-0.282081558	0.125024465	-2.256210874	0.024057428	0.038720244	stem_vs_flower
517	Manes.01G102400.v6.1	27.58669717	1.986225778	0.094478937	21.02294805	4.05E-98	1.02E-96	stem_vs_flower
518	Manes.01G102500.v6.1	10.91863412	1.686362324	0.17760818	9.494846044	2.21E-21	8.36E-21	stem_vs_flower
519	Manes.01G102600.v6.1	17.59203331	-0.501659142	0.18428124	-2.722247477	0.006483957	0.010936472	stem_vs_flower
520	Manes.01G102700.v6.1	11.78117954	-0.621681905	0.125020619	-4.97263499	6.60E-07	1.42E-06	stem_vs_flower
521	Manes.01G102800.v6.1	21.11491505	-2.76333842	0.190698112	-14.49064381	1.39E-47	1.14E-46	stem_vs_flower
522	Manes.01G103000.v6.1	16.4426455	0.208486739	0.074781654	2.787939663	0.005304442	0.009017307	stem_vs_flower
523	Manes.01G103300.v6.1	52.31474346	-0.917322347	0.079664182	-11.51486551	1.11E-30	5.71E-30	stem_vs_flower
524	Manes.01G103400.v6.1	29.6457686	1.104582218	0.113571578	9.725868378	2.34E-22	9.17E-22	stem_vs_flower
525	Manes.01G103500.v6.1	71.50604084	0.46308578	0.058482173	7.918409291	2.41E-15	7.40E-15	stem_vs_flower
526	Manes.01G104000.v6.1	532.163265	-0.322407784	0.061882235	-5.210021642	1.89E-07	4.17E-07	stem_vs_flower
527	Manes.01G104100.v6.1	19.22275782	1.561878199	0.119949091	13.02117579	9.27E-39	5.98E-38	stem_vs_flower
528	Manes.01G104200.v6.1	157.0039583	-0.113658271	0.042195027	-2.693641395	0.007067616	0.011885878	stem_vs_flower
529	Manes.01G104300.v6.1	249.1027029	1.029249908	0.061172069	16.82548781	1.59E-63	1.95E-62	stem_vs_flower
530	Manes.01G104400.v6.1	34.10612379	1.143518609	0.072844808	15.69801113	1.56E-55	1.59E-54	stem_vs_flower
531	Manes.01G104700.v6.1	48.9417558	-0.390073829	0.055604435	-7.015156781	2.30E-12	6.30E-12	stem_vs_flower
532	Manes.01G104900.v6.1	91.95603239	0.305549303	0.048877113	6.251377872	4.07E-10	1.01E-09	stem_vs_flower
533	Manes.01G105000.v6.1	792.3761988	1.503915261	0.059240509	25.38660276	3.55E-142	2.07E-140	stem_vs_flower
534	Manes.01G105100.v6.1	28.39734598	0.940763902	0.0983497	9.565498435	1.12E-21	4.28E-21	stem_vs_flower
535	Manes.01G105300.v6.1	15.96147658	1.258515342	0.102878836	12.23298581	2.07E-34	1.18E-33	stem_vs_flower
536	Manes.01G105400.v6.1	45.42410573	-0.345483598	0.127525553	-2.70913232	0.006745943	0.011362727	stem_vs_flower
537	Manes.01G105500.v6.1	41.9917076	-0.314843721	0.060626992	-5.193127841	2.07E-07	4.56E-07	stem_vs_flower
538	Manes.01G106000.v6.1	148.8243848	0.421346551	0.06035458	6.981185983	2.93E-12	7.99E-12	stem_vs_flower
539	Manes.01G106200.v6.1	30.64038549	-0.286069002	0.103681511	-2.759112977	0.005795849	0.009824774	stem_vs_flower
540	Manes.01G106300.v6.1	22.19888905	-1.914643175	0.109731922	-17.44836993	3.54E-68	4.82E-67	stem_vs_flower
541	Manes.01G106500.v6.1	91.06953759	0.549053725	0.055553544	9.88332488	4.92E-23	1.97E-22	stem_vs_flower
542	Manes.01G106600.v6.1	203.4614055	1.161989572	0.151428352	7.673527163	1.67E-14	4.99E-14	stem_vs_flower
543	Manes.01G106800.v6.1	26.79659552	0.901503869	0.099012964	9.104907378	8.63E-20	3.09E-19	stem_vs_flower
544	Manes.01G107000.v6.1	45.51145317	-0.194245793	0.047798359	-4.063859029	4.83E-05	9.41E-05	stem_vs_flower
545	Manes.01G107200.v6.1	115.2900599	0.34920156	0.09911269	3.523277996	0.000426244	0.00078075	stem_vs_flower
546	Manes.01G107300.v6.1	90.85627662	0.140104998	0.04855544	2.885464507	0.003908365	0.006718588	stem_vs_flower
547	Manes.01G107400.v6.1	18.26653591	-0.399834074	0.078375986	-5.101487029	3.37E-07	7.35E-07	stem_vs_flower
548	Manes.01G107500.v6.1	160.1145726	-0.439390374	0.057143338	-7.689266813	1.48E-14	4.42E-14	stem_vs_flower
549	Manes.01G107700.v6.1	25.59372567	-0.639516384	0.074292617	-8.608074578	7.43E-18	2.50E-17	stem_vs_flower
550	Manes.01G107800.v6.1	185.9998735	-0.597485629	0.075065396	-7.959534721	1.73E-15	5.33E-15	stem_vs_flower
551	Manes.01G108000.v6.1	592.1090831	-0.383347144	0.067666631	-5.665231723	1.47E-08	3.41E-08	stem_vs_flower
552	Manes.01G108100.v6.1	123.6768412	-0.539745273	0.040837835	-13.21679452	7.02E-40	4.67E-39	stem_vs_flower
553	Manes.01G108300.v6.1	55.73353442	-3.679727762	0.131762138	-27.92704952	1.25E-171	1.35E-169	stem_vs_flower
554	Manes.01G108500.v6.1	15.16804608	-1.346877342	0.099274684	-13.56717836	6.27E-42	4.43E-41	stem_vs_flower
555	Manes.01G108600.v6.1	17.8982573	0.494485724	0.180275463	2.742945247	0.006089084	0.010300817	stem_vs_flower
556	Manes.01G108700.v6.1	1271.501633	-0.188725455	0.0417349	-4.522005723	6.13E-06	1.26E-05	stem_vs_flower
557	Manes.01G108800.v6.1	30.38423835	-0.569674081	0.064389793	-8.847273005	8.97E-19	3.11E-18	stem_vs_flower
558	Manes.01G109100.v6.1	234.5814786	-0.101411517	0.041619049	-2.436661056	0.014823567	0.024286682	stem_vs_flower
559	Manes.01G109200.v6.1	41.63555936	0.485873423	0.062455632	7.779497334	7.28E-15	2.20E-14	stem_vs_flower
560	Manes.01G109300.v6.1	5.001624401	-0.33464229	0.130557475	-2.563179853	0.010371831	0.017223261	stem_vs_flower
561	Manes.01G109700.v6.1	75.58963693	0.192489902	0.045449883	4.235212225	2.28E-05	4.53E-05	stem_vs_flower
562	Manes.01G109800.v6.1	6.314566379	-2.793962119	0.219204867	-12.74589456	3.29E-37	2.03E-36	stem_vs_flower
563	Manes.01G110000.v6.1	7.995054036	1.30281464	0.204540194	6.369479842	1.90E-10	4.79E-10	stem_vs_flower
564	Manes.01G110200.v6.1	24.53834586	-1.271852775	0.103926213	-12.23803641	1.95E-34	1.11E-33	stem_vs_flower
565	Manes.01G110400.v6.1	18.92651951	-0.592831482	0.100092266	-5.922850026	3.16E-09	7.57E-09	stem_vs_flower
566	Manes.01G110600.v6.1	5.137787435	2.071447362	0.211547959	9.791856997	1.22E-22	4.83E-22	stem_vs_flower
567	Manes.01G110800.v6.1	82.55138129	0.878056166	0.095611112	9.18362051	4.17E-20	1.51E-19	stem_vs_flower
568	Manes.01G111200.v6.1	78.49391646	-1.647334028	0.07970005	-20.66917194	6.56E-95	1.57E-93	stem_vs_flower
569	Manes.01G111400.v6.1	19.45783263	-0.251261997	0.081110301	-3.097781598	0.001949751	0.003423702	stem_vs_flower
570	Manes.01G111600.v6.1	101.5980736	5.069479293	0.147379404	34.3974746	2.75E-259	1.82E-256	stem_vs_flower
571	Manes.01G111700.v6.1	111.6528239	-0.662480445	0.051461257	-12.8733825	6.36E-38	4.00E-37	stem_vs_flower
572	Manes.01G111800.v6.1	358.8901435	-0.438902402	0.063751972	-6.884530548	5.80E-12	1.56E-11	stem_vs_flower
573	Manes.01G112100.v6.1	57.74077705	0.853175686	0.078540561	10.86286717	1.73E-27	8.11E-27	stem_vs_flower
574	Manes.01G112300.v6.1	4.411044846	0.51335578	0.191761627	2.677051653	0.007427318	0.012475316	stem_vs_flower
575	Manes.01G112500.v6.1	7.859766971	-13.06214123	4.407634827	-2.963526187	0.003041362	0.00526936	stem_vs_flower
576	Manes.01G112600.v6.1	1088.524731	-6.210435185	0.175273412	-35.43284248	5.33E-275	5.08E-272	stem_vs_flower
577	Manes.01G112700.v6.1	682.5180164	-3.166124009	0.160865204	-19.68184496	3.09E-86	6.20E-85	stem_vs_flower
578	Manes.01G112900.v6.1	20.20556704	-0.285443203	0.069517691	-4.106051267	4.02E-05	7.88E-05	stem_vs_flower
579	Manes.01G113100.v6.1	12.58540347	-0.702497647	0.197576328	-3.555575981	0.000377152	0.000693146	stem_vs_flower
580	Manes.01G113400.v6.1	5.212362059	1.002225538	0.178808712	5.605015154	2.08E-08	4.80E-08	stem_vs_flower
581	Manes.01G113700.v6.1	94.32913733	0.415091479	0.048450627	8.567308708	1.06E-17	3.54E-17	stem_vs_flower
582	Manes.01G113800.v6.1	8.653618232	1.144014708	0.15635204	7.316915797	2.54E-13	7.23E-13	stem_vs_flower
583	Manes.01G113900.v6.1	15.29274766	-0.574106851	0.073105197	-7.853160587	4.06E-15	1.24E-14	stem_vs_flower
584	Manes.01G114100.v6.1	15.35746006	-5.297844611	0.190614454	-27.79350934	5.20E-170	5.44E-168	stem_vs_flower
585	Manes.01G114500.v6.1	94.64456275	-1.202361481	0.073622967	-16.33133684	5.91E-60	6.65E-59	stem_vs_flower
586	Manes.01G114600.v6.1	5.536465501	-1.438973544	0.180773141	-7.960106981	1.72E-15	5.31E-15	stem_vs_flower
587	Manes.01G114900.v6.1	51.66671859	-0.173249634	0.063206082	-2.741027903	0.006124731	0.010359077	stem_vs_flower
588	Manes.01G115300.v6.1	101.2370474	0.821620386	0.072686461	11.3036235	1.26E-29	6.27E-29	stem_vs_flower
589	Manes.01G115500.v6.1	119.9910489	1.306508481	0.096215423	13.57899224	5.34E-42	3.79E-41	stem_vs_flower
590	Manes.01G115700.v6.1	33.54465057	-3.32318669	0.146250565	-22.72255627	2.68E-114	9.14E-113	stem_vs_flower
591	Manes.01G115800.v6.1	7.998954313	1.568588385	0.19120494	8.203702208	2.33E-16	7.44E-16	stem_vs_flower
592	Manes.01G115900.v6.1	120.4302489	-0.241639101	0.042299262	-5.712607931	1.11E-08	2.60E-08	stem_vs_flower
593	Manes.01G116000.v6.1	50.48908161	0.348810684	0.102090525	3.416680294	0.000633897	0.001148439	stem_vs_flower
594	Manes.01G116200.v6.1	32.1927138	0.370603526	0.083838128	4.420465183	9.85E-06	1.99E-05	stem_vs_flower
595	Manes.01G116300.v6.1	561.8458162	-0.660581762	0.055527528	-11.8964734	1.23E-32	6.71E-32	stem_vs_flower
596	Manes.01G116400.v6.1	18.38721715	-1.175913687	0.079809896	-14.73393327	3.90E-49	3.34E-48	stem_vs_flower
597	Manes.01G116600.v6.1	58.65315532	-1.298941216	0.076725121	-16.92980338	2.71E-64	3.38E-63	stem_vs_flower
598	Manes.01G116700.v6.1	196.2385504	-0.936942944	0.11935054	-7.850345259	4.15E-15	1.27E-14	stem_vs_flower
599	Manes.01G116900.v6.1	209.5540034	0.582004957	0.078351887	7.428091166	1.10E-13	3.18E-13	stem_vs_flower
600	Manes.01G117300.v6.1	111.0291269	-1.452410271	0.080080433	-18.13689324	1.63E-73	2.51E-72	stem_vs_flower
601	Manes.01G117600.v6.1	64.64888363	0.595544498	0.071739977	8.301431383	1.03E-16	3.32E-16	stem_vs_flower
602	Manes.01G117800.v6.1	13.97771166	2.057190706	0.162221255	12.68138821	7.50E-37	4.59E-36	stem_vs_flower
603	Manes.01G117900.v6.1	135.2690462	-0.393847569	0.072214832	-5.453832094	4.93E-08	1.12E-07	stem_vs_flower
604	Manes.01G118100.v6.1	19.17213063	-0.641500779	0.07714521	-8.315497193	9.14E-17	2.96E-16	stem_vs_flower
605	Manes.01G118200.v6.1	296.0071729	-3.808423715	0.134913521	-28.2286289	2.60E-175	3.09E-173	stem_vs_flower
606	Manes.01G118300.v6.1	55.58662777	0.948717978	0.082137962	11.55029844	7.36E-31	3.81E-30	stem_vs_flower
607	Manes.01G118400.v6.1	6.992764757	-0.785908532	0.162564844	-4.834431051	1.34E-06	2.83E-06	stem_vs_flower
608	Manes.01G118700.v6.1	46.51200956	3.333793658	0.129823176	25.67949537	1.98E-145	1.25E-143	stem_vs_flower
609	Manes.01G118800.v6.1	36.51045057	0.979857148	0.084437946	11.60446451	3.91E-31	2.04E-30	stem_vs_flower
610	Manes.01G118900.v6.1	19.83170251	0.176329985	0.069007317	2.555236071	0.01061158	0.017610023	stem_vs_flower
611	Manes.01G119100.v6.1	149.6923274	0.277529999	0.072909074	3.806522077	0.000140935	0.000266259	stem_vs_flower
612	Manes.01G119300.v6.1	39.17807408	-3.41343739	0.188936119	-18.06662171	5.84E-73	8.86E-72	stem_vs_flower
613	Manes.01G119400.v6.1	92.19763021	-0.911630288	0.089857077	-10.14533655	3.48E-24	1.46E-23	stem_vs_flower
614	Manes.01G119600.v6.1	25.22405578	-0.573309078	0.060971242	-9.402942401	5.31E-21	1.98E-20	stem_vs_flower
615	Manes.01G119800.v6.1	242.0746004	0.165483611	0.074502057	2.221195183	0.026337744	0.042281993	stem_vs_flower
616	Manes.01G120000.v6.1	56.17687547	-1.309652509	0.137505035	-9.52439675	1.66E-21	6.33E-21	stem_vs_flower
617	Manes.01G120400.v6.1	61.09306086	1.039591828	0.110876215	9.376148234	6.84E-21	2.55E-20	stem_vs_flower
618	Manes.01G120500.v6.1	88.45762897	-0.974543166	0.132868166	-7.33466261	2.22E-13	6.35E-13	stem_vs_flower
619	Manes.01G120700.v6.1	72.40327727	0.13553274	0.048206143	2.811524277	0.004930737	0.008404784	stem_vs_flower
620	Manes.01G120800.v6.1	7.161004204	-2.808665656	0.169703727	-16.55040648	1.59E-61	1.85E-60	stem_vs_flower
621	Manes.01G120900.v6.1	6.51693559	2.113759323	0.167760645	12.59985215	2.12E-36	1.28E-35	stem_vs_flower
622	Manes.01G121400.v6.1	191.4747849	-1.569587589	0.097656667	-16.07250836	3.98E-58	4.31E-57	stem_vs_flower
623	Manes.01G121500.v6.1	22.91332963	1.763014907	0.106140807	16.61015174	5.88E-62	6.93E-61	stem_vs_flower
624	Manes.01G121800.v6.1	22.79767337	-0.405620054	0.087380822	-4.641980276	3.45E-06	7.15E-06	stem_vs_flower
625	Manes.01G121900.v6.1	91.2322318	5.200080178	0.164148986	31.67902718	3.02E-220	8.94E-218	stem_vs_flower
626	Manes.01G122000.v6.1	84.85020464	-0.2680597	0.050360417	-5.322825236	1.02E-07	2.28E-07	stem_vs_flower
627	Manes.01G122100.v6.1	35.27791484	0.648223566	0.076218604	8.50479449	1.82E-17	6.04E-17	stem_vs_flower
628	Manes.01G122300.v6.1	59.40986054	-0.371390555	0.061995589	-5.990596413	2.09E-09	5.05E-09	stem_vs_flower
629	Manes.01G122400.v6.1	521.8851771	0.617879219	0.055869061	11.05941657	1.97E-28	9.50E-28	stem_vs_flower
630	Manes.01G122600.v6.1	32.30157082	-0.558571837	0.086147259	-6.483918823	8.94E-11	2.29E-10	stem_vs_flower
631	Manes.01G122800.v6.1	224.3058263	0.275663961	0.064485906	4.274793937	1.91E-05	3.81E-05	stem_vs_flower
632	Manes.01G123000.v6.1	101.2723869	-1.624324924	0.080552708	-20.16474635	2.00E-90	4.33E-89	stem_vs_flower
633	Manes.01G123100.v6.1	59.28873051	-0.758771268	0.122047919	-6.216994713	5.07E-10	1.26E-09	stem_vs_flower
634	Manes.01G123200.v6.1	10.31328427	-0.630519138	0.083391576	-7.560945183	4.00E-14	1.18E-13	stem_vs_flower
635	Manes.01G123800.v6.1	15.58659101	-1.149019988	0.139661383	-8.227184677	1.92E-16	6.14E-16	stem_vs_flower
636	Manes.01G124000.v6.1	27.15911309	0.516328272	0.067110799	7.693668989	1.43E-14	4.27E-14	stem_vs_flower
637	Manes.01G124300.v6.1	8.723862902	-3.491940949	0.15743868	-22.17968893	5.40E-109	1.67E-107	stem_vs_flower
638	Manes.01G124500.v6.1	69.0046005	0.265968149	0.084554523	3.145522433	0.001657905	0.002924999	stem_vs_flower
639	Manes.01G124900.v6.1	15.91319681	1.586122131	0.135745758	11.68450607	1.53E-31	8.07E-31	stem_vs_flower
640	Manes.01G125000.v6.1	69.76459486	0.387308485	0.06377337	6.073200827	1.25E-09	3.06E-09	stem_vs_flower
641	Manes.01G125200.v6.1	15.13577273	0.622172682	0.10993965	5.659220131	1.52E-08	3.53E-08	stem_vs_flower
642	Manes.01G125400.v6.1	407.9149674	1.00901961	0.059446661	16.97352889	1.29E-64	1.62E-63	stem_vs_flower
643	Manes.01G125600.v6.1	4.467712236	-0.492030584	0.065711502	-7.487739179	7.01E-14	2.04E-13	stem_vs_flower
644	Manes.01G125700.v6.1	10.93388134	-1.916509369	0.148483663	-12.90720693	4.10E-38	2.59E-37	stem_vs_flower
645	Manes.01G126000.v6.1	24.23601463	-2.801434194	0.182984666	-15.30966637	6.59E-53	6.29E-52	stem_vs_flower
646	Manes.01G126100.v6.1	12.70531755	0.427714527	0.157720397	2.711852969	0.006690826	0.011275212	stem_vs_flower
647	Manes.01G126500.v6.1	39.07004414	0.208639578	0.062631114	3.331244876	0.000864585	0.001553585	stem_vs_flower
648	Manes.01G126700.v6.1	5.972305666	0.474038145	0.148318053	3.196092013	0.001393027	0.002466905	stem_vs_flower
649	Manes.01G126800.v6.1	52.12908768	-0.372921595	0.0701447	-5.316461488	1.06E-07	2.36E-07	stem_vs_flower
650	Manes.01G126900.v6.1	84.27003478	-0.170331311	0.049621722	-3.432595718	0.000597833	0.00108524	stem_vs_flower
651	Manes.01G127100.v6.1	9.695087234	-1.38094499	0.088552651	-15.59462052	7.92E-55	7.91E-54	stem_vs_flower
652	Manes.01G127200.v6.1	87.62091222	-1.065014689	0.104861925	-10.15635267	3.10E-24	1.30E-23	stem_vs_flower
653	Manes.01G127300.v6.1	5.452028081	3.228269422	0.211995644	15.22799887	2.31E-52	2.16E-51	stem_vs_flower
654	Manes.01G127400.v6.1	51.18663998	0.251666105	0.08826055	2.851399687	0.004352722	0.007452089	stem_vs_flower
655	Manes.01G127500.v6.1	558.2625537	0.751152068	0.064408154	11.66237538	1.98E-31	1.04E-30	stem_vs_flower
656	Manes.01G127600.v6.1	54.01341234	-0.396101072	0.065440092	-6.052880719	1.42E-09	3.46E-09	stem_vs_flower
657	Manes.01G127900.v6.1	14.69767236	-2.073918026	0.110824081	-18.71360453	3.84E-78	6.50E-77	stem_vs_flower
658	Manes.01G128300.v6.1	619.9782784	-6.499107802	0.163276936	-39.80419993	0	0	stem_vs_flower
659	Manes.01G128500.v6.1	11.84072904	-5.986012273	0.235435766	-25.425246	1.33E-142	7.79E-141	stem_vs_flower
660	Manes.01G128800.v6.1	50.04635781	0.432108843	0.083567496	5.170776479	2.33E-07	5.13E-07	stem_vs_flower
661	Manes.01G128900.v6.1	23.80236907	-0.434459335	0.126590138	-3.432015651	0.000599113	0.001087411	stem_vs_flower
662	Manes.01G129000.v6.1	144.583099	0.177044823	0.063922143	2.769694735	0.005610885	0.009522522	stem_vs_flower
663	Manes.01G129300.v6.1	5.484332845	3.717967525	0.203966645	18.22831143	3.08E-74	4.79E-73	stem_vs_flower
664	Manes.01G129500.v6.1	4.439587407	3.142115639	0.191697329	16.39102462	2.22E-60	2.52E-59	stem_vs_flower
665	Manes.01G129800.v6.1	31.0465359	-0.805276779	0.329062998	-2.447181191	0.014397844	0.023625277	stem_vs_flower
666	Manes.01G129900.v6.1	9.482760793	2.625823924	0.169244036	15.515016	2.75E-54	2.70E-53	stem_vs_flower
667	Manes.01G130100.v6.1	9.116979665	-2.042949884	0.116327026	-17.5621259	4.80E-69	6.71E-68	stem_vs_flower
668	Manes.01G130300.v6.1	96.74590131	0.168127115	0.045233051	3.716908532	0.000201675	0.000377302	stem_vs_flower
669	Manes.01G130400.v6.1	4.541507733	-0.947545663	0.167005803	-5.673728987	1.40E-08	3.25E-08	stem_vs_flower
670	Manes.01G130700.v6.1	39.18138475	-0.572175481	0.078340414	-7.303707671	2.80E-13	7.96E-13	stem_vs_flower
671	Manes.01G130800.v6.1	53.77377119	-0.328751349	0.055565532	-5.916461851	3.29E-09	7.87E-09	stem_vs_flower
672	Manes.01G130900.v6.1	543.56762	1.531371353	0.10309009	14.85469028	6.49E-50	5.69E-49	stem_vs_flower
673	Manes.01G131000.v6.1	5.771927314	-2.528758708	0.178621261	-14.15709805	1.69E-45	1.32E-44	stem_vs_flower
674	Manes.01G131300.v6.1	429.3028714	-1.154257894	0.133624053	-8.638099728	5.72E-18	1.93E-17	stem_vs_flower
675	Manes.01G131400.v6.1	149.1947849	-1.428903088	0.053086795	-26.91635638	1.41E-159	1.19E-157	stem_vs_flower
676	Manes.01G131500.v6.1	62.50124823	-0.374123126	0.088150748	-4.244128751	2.19E-05	4.36E-05	stem_vs_flower
677	Manes.01G131700.v6.1	4.855469336	0.213719622	0.074717652	2.860363178	0.004231561	0.007250443	stem_vs_flower
678	Manes.01G131900.v6.1	5.192074813	1.045219748	0.158899182	6.577879967	4.77E-11	1.24E-10	stem_vs_flower
679	Manes.01G132000.v6.1	55.78856035	3.909601398	0.146762848	26.63890382	2.41E-156	1.90E-154	stem_vs_flower
680	Manes.01G132200.v6.1	22.77543859	-0.415215806	0.080820541	-5.137503402	2.78E-07	6.10E-07	stem_vs_flower
681	Manes.01G132300.v6.1	75.43507315	-0.127509018	0.050511525	-2.524354955	0.011591083	0.019163854	stem_vs_flower
682	Manes.01G132400.v6.1	23.62469095	0.184341961	0.067203526	2.743040007	0.006087327	0.010298521	stem_vs_flower
683	Manes.01G132700.v6.1	6.746221921	-1.833338845	0.188714987	-9.714855588	2.61E-22	1.02E-21	stem_vs_flower
684	Manes.01G133000.v6.1	17.67061946	1.707461137	0.15381096	11.10103684	1.24E-28	6.01E-28	stem_vs_flower
685	Manes.01G133200.v6.1	39.56607709	0.488431581	0.168085692	2.905848655	0.003662586	0.006307037	stem_vs_flower
686	Manes.01G133800.v6.1	8.780510151	-1.030217479	0.104500456	-9.858497418	6.30E-23	2.52E-22	stem_vs_flower
687	Manes.01G133900.v6.1	416.1975619	0.721911552	0.083080623	8.689289118	3.65E-18	1.24E-17	stem_vs_flower
688	Manes.01G134000.v6.1	354.5456755	-1.245002794	0.116238943	-10.71072017	9.07E-27	4.15E-26	stem_vs_flower
689	Manes.01G134100.v6.1	9.015157678	-0.265163593	0.100010009	-2.65137054	0.008016584	0.01343177	stem_vs_flower
690	Manes.01G134300.v6.1	18.38523846	-0.85604408	0.101431213	-8.4396514	3.18E-17	1.05E-16	stem_vs_flower
691	Manes.01G134500.v6.1	38.94805208	-1.422349411	0.172896833	-8.22657875	1.93E-16	6.17E-16	stem_vs_flower
692	Manes.01G134600.v6.1	50.66621549	-0.853246379	0.101061262	-8.44286292	3.10E-17	1.02E-16	stem_vs_flower
693	Manes.01G134800.v6.1	753.518068	-0.143157695	0.052187261	-2.743154021	0.006085214	0.010295623	stem_vs_flower
694	Manes.01G134900.v6.1	175.8702933	0.758174154	0.081142139	9.343778209	9.30E-21	3.44E-20	stem_vs_flower
695	Manes.01G135000.v6.1	10.62584397	-3.9336515	0.223896543	-17.56905864	4.25E-69	5.94E-68	stem_vs_flower
696	Manes.01G135100.v6.1	1197.555732	0.41657699	0.063157513	6.595842213	4.23E-11	1.10E-10	stem_vs_flower
697	Manes.01G135200.v6.1	46.69504271	0.353760441	0.089523572	3.951589893	7.76E-05	0.000149377	stem_vs_flower
698	Manes.01G135300.v6.1	23.64735284	-0.549176197	0.083637519	-6.566146468	5.16E-11	1.34E-10	stem_vs_flower
699	Manes.01G135600.v6.1	15.14031834	0.402324736	0.093336938	4.310455697	1.63E-05	3.26E-05	stem_vs_flower
700	Manes.01G136100.v6.1	68.73596911	-0.794466686	0.049083457	-16.18603758	6.33E-59	6.97E-58	stem_vs_flower
701	Manes.01G136200.v6.1	9.131271939	-6.588821144	0.233677984	-28.19615711	6.52E-175	7.70E-173	stem_vs_flower
702	Manes.01G136300.v6.1	5.594645853	1.730842262	0.234851474	7.369944226	1.71E-13	4.90E-13	stem_vs_flower
703	Manes.01G136400.v6.1	8.315503703	-0.926739631	0.097502614	-9.504767053	2.00E-21	7.62E-21	stem_vs_flower
704	Manes.01G136900.v6.1	30.25852817	-1.717198707	0.071041554	-24.17175051	4.41E-129	2.01E-127	stem_vs_flower
705	Manes.01G137100.v6.1	86.20910045	0.581970326	0.056289526	10.33887417	4.70E-25	2.03E-24	stem_vs_flower
706	Manes.01G137600.v6.1	76.04057569	0.873019956	0.108754185	8.027460771	9.95E-16	3.10E-15	stem_vs_flower
707	Manes.01G138000.v6.1	355.0432397	0.100794228	0.042322595	2.381570157	0.017239007	0.028077884	stem_vs_flower
708	Manes.01G138100.v6.1	4.300336993	-0.753565805	0.176660264	-4.265621416	1.99E-05	3.97E-05	stem_vs_flower
709	Manes.01G138200.v6.1	3.76336347	-0.33299259	0.075589769	-4.405260073	1.06E-05	2.14E-05	stem_vs_flower
710	Manes.01G138400.v6.1	12.51913513	-2.58703915	0.164496081	-15.72705645	9.87E-56	1.01E-54	stem_vs_flower
711	Manes.01G138500.v6.1	39.20530632	-7.14249846	0.254510178	-28.06370462	2.72E-173	3.03E-171	stem_vs_flower
712	Manes.01G138700.v6.1	15.05570224	2.039986064	0.185691062	10.98591413	4.47E-28	2.12E-27	stem_vs_flower
713	Manes.01G138900.v6.1	21.81435602	3.247858454	0.157535994	20.61661196	1.95E-94	4.61E-93	stem_vs_flower
714	Manes.01G139300.v6.1	13.44922097	-0.36801758	0.078815554	-4.669352164	3.02E-06	6.28E-06	stem_vs_flower
715	Manes.01G139400.v6.1	132.0070614	-1.008070374	0.071773427	-14.04517542	8.25E-45	6.31E-44	stem_vs_flower
716	Manes.01G139500.v6.1	9.157760934	-0.730304215	0.127935017	-5.708399705	1.14E-08	2.66E-08	stem_vs_flower
717	Manes.01G139600.v6.1	17.76262091	-0.382973739	0.077853613	-4.919151783	8.69E-07	1.86E-06	stem_vs_flower
718	Manes.01G139700.v6.1	34.51364491	-0.809504317	0.087349565	-9.267410924	1.91E-20	6.99E-20	stem_vs_flower
719	Manes.01G139900.v6.1	44.62320175	0.359050503	0.085454261	4.201668793	2.65E-05	5.24E-05	stem_vs_flower
720	Manes.01G140000.v6.1	53.72900698	-0.686429304	0.057263362	-11.98723374	4.15E-33	2.28E-32	stem_vs_flower
721	Manes.01G140100.v6.1	7.657784391	0.777373986	0.237213947	3.277100671	0.00104879	0.001873078	stem_vs_flower
722	Manes.01G140300.v6.1	33.72977261	-0.403253358	0.053916087	-7.47927722	7.47E-14	2.17E-13	stem_vs_flower
723	Manes.01G140400.v6.1	18.4231081	-0.805010199	0.063343005	-12.70874652	5.29E-37	3.25E-36	stem_vs_flower
724	Manes.01G140600.v6.1	35.75499923	-0.192233058	0.064101605	-2.998880562	0.002709735	0.004708741	stem_vs_flower
725	Manes.01G140700.v6.1	5.7689025	-0.300895143	0.111130951	-2.70757282	0.00677772	0.011414757	stem_vs_flower
726	Manes.01G140800.v6.1	61.51425035	-0.404222533	0.063677682	-6.347946678	2.18E-10	5.50E-10	stem_vs_flower
727	Manes.01G140900.v6.1	20.39535605	0.707771606	0.086244333	8.206586804	2.28E-16	7.27E-16	stem_vs_flower
728	Manes.01G141200.v6.1	478.3059012	-1.539589166	0.104071966	-14.7935052	1.61E-49	1.40E-48	stem_vs_flower
729	Manes.01G141300.v6.1	36.09363761	-3.779707171	0.128784274	-29.34913606	2.45E-189	3.76E-187	stem_vs_flower
730	Manes.01G141700.v6.1	67.47796542	-0.653164861	0.066494983	-9.822768999	8.98E-23	3.58E-22	stem_vs_flower
731	Manes.01G141900.v6.1	53.94244859	-7.230704018	0.21838461	-33.10995223	2.14E-240	9.32E-238	stem_vs_flower
732	Manes.01G142000.v6.1	13.20614204	0.476041732	0.118840157	4.005731264	6.18E-05	0.000119586	stem_vs_flower
733	Manes.01G142100.v6.1	65.56059711	-1.883832839	0.13308044	-14.15559524	1.72E-45	1.34E-44	stem_vs_flower
734	Manes.01G142300.v6.1	18.53967409	-6.135105755	0.24576595	-24.96320488	1.54E-137	8.30E-136	stem_vs_flower
735	Manes.01G142500.v6.1	12.19743554	-0.351135037	0.10533325	-3.333563116	0.000857412	0.001541127	stem_vs_flower
736	Manes.01G142600.v6.1	76.98339637	-0.226514874	0.0419115	-5.404599502	6.50E-08	1.46E-07	stem_vs_flower
737	Manes.01G142700.v6.1	82.5990877	-0.250940564	0.048592068	-5.164228925	2.41E-07	5.30E-07	stem_vs_flower
738	Manes.01G142900.v6.1	93.91073925	-0.418289502	0.067788427	-6.17051493	6.81E-10	1.68E-09	stem_vs_flower
739	Manes.01G143200.v6.1	83.48125511	-0.587663894	0.043720732	-13.44130959	3.46E-41	2.40E-40	stem_vs_flower
740	Manes.01G143500.v6.1	418.0413502	-0.621691443	0.141066001	-4.407096237	1.05E-05	2.12E-05	stem_vs_flower
741	Manes.01G143900.v6.1	14.30890237	-1.506431388	0.103391119	-14.57022033	4.34E-48	3.60E-47	stem_vs_flower
742	Manes.01G144400.v6.1	264.457391	0.209194375	0.057525583	3.636545081	0.000276319	0.000512959	stem_vs_flower
743	Manes.01G144600.v6.1	3707.51001	1.422434074	0.090345274	15.74442153	7.50E-56	7.69E-55	stem_vs_flower
744	Manes.01G144800.v6.1	173.4274947	-0.602938084	0.057704947	-10.44863769	1.49E-25	6.52E-25	stem_vs_flower
745	Manes.01G145200.v6.1	69.24297205	0.372478788	0.078752411	4.729744569	2.25E-06	4.71E-06	stem_vs_flower
746	Manes.01G145400.v6.1	231.5529893	1.036055867	0.062831665	16.48939053	4.37E-61	5.04E-60	stem_vs_flower
747	Manes.01G145700.v6.1	41.24535697	-1.794979659	0.157797141	-11.37523559	5.56E-30	2.79E-29	stem_vs_flower
748	Manes.01G145800.v6.1	322.0986794	0.887854682	0.057211335	15.5188597	2.59E-54	2.55E-53	stem_vs_flower
749	Manes.01G145900.v6.1	24.52749147	0.456548888	0.07998874	5.707664471	1.15E-08	2.67E-08	stem_vs_flower
750	Manes.01G146000.v6.1	11.55535397	-0.494430746	0.087169315	-5.672073303	1.41E-08	3.28E-08	stem_vs_flower
751	Manes.01G146200.v6.1	20.04655826	-0.376132263	0.080105589	-4.6954559	2.66E-06	5.55E-06	stem_vs_flower
752	Manes.01G146600.v6.1	207.3168415	0.290403852	0.115106875	2.522906235	0.011638943	0.019239275	stem_vs_flower
753	Manes.01G146700.v6.1	119.064363	0.809508103	0.042920315	18.86072131	2.40E-79	4.16E-78	stem_vs_flower
754	Manes.01G146800.v6.1	30.2470409	-1.731607509	0.167269248	-10.35221672	4.09E-25	1.77E-24	stem_vs_flower
755	Manes.01G146900.v6.1	77.7416161	1.372057731	0.100410884	13.66443234	1.66E-42	1.19E-41	stem_vs_flower
756	Manes.01G147000.v6.1	1.06792625	-0.68933973	0.150281923	-4.586977041	4.50E-06	9.27E-06	stem_vs_flower
757	Manes.01G147200.v6.1	14.36763086	-2.938285193	0.13594089	-21.61443257	1.31E-103	3.65E-102	stem_vs_flower
758	Manes.01G147300.v6.1	6.296884252	-1.022745508	0.149367841	-6.84716001	7.53E-12	2.02E-11	stem_vs_flower
759	Manes.01G147400.v6.1	8.238442299	-2.524262161	0.173659017	-14.53573913	7.19E-48	5.93E-47	stem_vs_flower
760	Manes.01G147600.v6.1	10.76146758	0.936533656	0.146594769	6.38858852	1.67E-10	4.24E-10	stem_vs_flower
761	Manes.01G147700.v6.1	18.77834083	-0.350096057	0.07750732	-4.516941856	6.27E-06	1.28E-05	stem_vs_flower
762	Manes.01G147800.v6.1	30.17294692	0.376823085	0.066403575	5.674740896	1.39E-08	3.23E-08	stem_vs_flower
763	Manes.01G148400.v6.1	16.03211206	-0.46012498	0.075688445	-6.079197188	1.21E-09	2.95E-09	stem_vs_flower
764	Manes.01G148500.v6.1	20.16961906	-0.289843142	0.070251325	-4.125803217	3.69E-05	7.25E-05	stem_vs_flower
765	Manes.01G148600.v6.1	37.26993195	-0.19372276	0.06482934	-2.988195751	0.002806298	0.004871605	stem_vs_flower
766	Manes.01G148700.v6.1	130.0079463	-0.56415278	0.056685809	-9.952275269	2.46E-23	1.00E-22	stem_vs_flower
767	Manes.01G149000.v6.1	9.723015916	-6.059755011	0.264103097	-22.94465712	1.67E-116	5.87E-115	stem_vs_flower
768	Manes.01G149100.v6.1	11.60340697	-1.411813553	0.150446433	-9.384161041	6.34E-21	2.37E-20	stem_vs_flower
769	Manes.01G149500.v6.1	1081.36498	-0.157925421	0.044229455	-3.570593893	0.000356173	0.000655901	stem_vs_flower
770	Manes.01G149600.v6.1	13.98318229	-1.18906925	0.069664897	-17.06841318	2.55E-65	3.25E-64	stem_vs_flower
771	Manes.01G149700.v6.1	5.80672755	0.642390127	0.130946708	4.905737128	9.31E-07	1.99E-06	stem_vs_flower
772	Manes.01G149800.v6.1	43.36767557	0.727193016	0.075052352	9.689143656	3.35E-22	1.31E-21	stem_vs_flower
773	Manes.01G150000.v6.1	5.315420031	-2.482334106	0.170018057	-14.6004145	2.79E-48	2.33E-47	stem_vs_flower
774	Manes.01G150100.v6.1	21.80753593	-0.574831564	0.064502591	-8.911759226	5.02E-19	1.76E-18	stem_vs_flower
775	Manes.01G150200.v6.1	59.69265117	5.152742925	0.175615569	29.34103709	3.11E-189	4.74E-187	stem_vs_flower
776	Manes.01G150300.v6.1	7.935859931	-1.714398174	0.116292956	-14.74206376	3.46E-49	2.97E-48	stem_vs_flower
777	Manes.01G150600.v6.1	77.06138571	-0.473746058	0.058530589	-8.093990973	5.77E-16	1.81E-15	stem_vs_flower
778	Manes.01G150700.v6.1	81.01032476	-0.420902467	0.044639957	-9.428827695	4.15E-21	1.56E-20	stem_vs_flower
779	Manes.01G150900.v6.1	36.43690564	1.471312589	0.13417325	10.96576695	5.58E-28	2.64E-27	stem_vs_flower
780	Manes.01G151000.v6.1	196.447674	0.150282757	0.056542993	2.657849324	0.007864104	0.013186592	stem_vs_flower
781	Manes.01G151100.v6.1	417.5216493	-0.253611359	0.04830111	-5.250632063	1.52E-07	3.36E-07	stem_vs_flower
782	Manes.01G151200.v6.1	633.3286441	-0.200120812	0.065182169	-3.070177236	0.002139318	0.003744825	stem_vs_flower
783	Manes.01G151500.v6.1	103.2165739	-0.727006897	0.052518977	-13.84274684	1.41E-43	1.04E-42	stem_vs_flower
784	Manes.01G151700.v6.1	21.94064371	-0.422680159	0.058828851	-7.184912673	6.73E-13	1.88E-12	stem_vs_flower
785	Manes.01G151800.v6.1	261.7937813	-0.543270853	0.144664383	-3.755387754	0.000173073	0.000325092	stem_vs_flower
786	Manes.01G151900.v6.1	4.856963144	1.43739018	0.197269889	7.286414519	3.18E-13	9.03E-13	stem_vs_flower
787	Manes.01G152000.v6.1	72.33114148	-0.228606055	0.064120168	-3.565275363	0.000363474	0.000668773	stem_vs_flower
788	Manes.01G152100.v6.1	94.91066178	-1.963467451	0.102974813	-19.0674535	4.71E-81	8.45E-80	stem_vs_flower
789	Manes.01G152200.v6.1	4.447092746	-0.176967774	0.069783887	-2.535940331	0.011214584	0.018567617	stem_vs_flower
790	Manes.01G152400.v6.1	244.5816656	0.393053702	0.048051214	8.179891243	2.84E-16	9.03E-16	stem_vs_flower
791	Manes.01G152500.v6.1	30.34471361	0.875656345	0.066749034	13.11863703	2.58E-39	1.69E-38	stem_vs_flower
792	Manes.01G152600.v6.1	3.296686934	-0.246128751	0.080999994	-3.038626804	0.002376591	0.004148035	stem_vs_flower
793	Manes.01G152900.v6.1	28.79285559	0.734445567	0.097695771	7.517680205	5.58E-14	1.63E-13	stem_vs_flower
794	Manes.01G153300.v6.1	12.90675412	0.322913901	0.088986278	3.628805548	0.000284736	0.000528088	stem_vs_flower
795	Manes.01G153500.v6.1	21.33787384	-0.327170398	0.099852877	-3.276524508	0.001050932	0.001876774	stem_vs_flower
796	Manes.01G153600.v6.1	79.16772216	-0.835860454	0.055675766	-15.01300335	6.04E-51	5.43E-50	stem_vs_flower
797	Manes.01G153700.v6.1	64.89582391	0.234319349	0.067902514	3.450819946	0.000558886	0.00101662	stem_vs_flower
798	Manes.01G153800.v6.1	416.5802326	0.239239807	0.053717654	4.453653334	8.44E-06	1.72E-05	stem_vs_flower
799	Manes.01G153900.v6.1	11.05336894	-2.540378906	0.181278368	-14.01369027	1.29E-44	9.80E-44	stem_vs_flower
800	Manes.01G154100.v6.1	6.28371249	0.576724099	0.146450159	3.938023041	8.22E-05	0.000157842	stem_vs_flower
801	Manes.01G154500.v6.1	12.7093214	-0.873731454	0.108411098	-8.059428168	7.67E-16	2.40E-15	stem_vs_flower
802	Manes.01G154800.v6.1	17.97909554	-1.038182437	0.084239813	-12.3241304	6.72E-35	3.89E-34	stem_vs_flower
803	Manes.01G154900.v6.1	301.3082585	-0.21522168	0.043767307	-4.917407456	8.77E-07	1.88E-06	stem_vs_flower
804	Manes.01G155100.v6.1	27.59564215	0.511891002	0.065623986	7.800364341	6.17E-15	1.87E-14	stem_vs_flower
805	Manes.01G155200.v6.1	252.4310925	-0.265901034	0.046854624	-5.67502223	1.39E-08	3.23E-08	stem_vs_flower
806	Manes.01G155300.v6.1	122.2122653	-1.036055187	0.102421156	-10.11563653	4.71E-24	1.97E-23	stem_vs_flower
807	Manes.01G155400.v6.1	64.78274234	-0.319791961	0.053797412	-5.944374457	2.78E-09	6.67E-09	stem_vs_flower
808	Manes.01G155500.v6.1	24.49278943	-1.829958698	0.104839168	-17.45491432	3.16E-68	4.31E-67	stem_vs_flower
809	Manes.01G155700.v6.1	13.82224979	0.92408874	0.077744083	11.88629027	1.39E-32	7.57E-32	stem_vs_flower
810	Manes.01G155900.v6.1	165.3555477	0.191085511	0.079837165	2.393440581	0.016691185	0.027225247	stem_vs_flower
811	Manes.01G156000.v6.1	14.3872238	-1.338879386	0.092106023	-14.5362849	7.14E-48	5.89E-47	stem_vs_flower
812	Manes.01G156100.v6.1	3.818368231	-0.245727427	0.079844976	-3.077556521	0.002087053	0.003657315	stem_vs_flower
813	Manes.01G156400.v6.1	53.88599435	0.38248028	0.073204373	5.224828293	1.74E-07	3.85E-07	stem_vs_flower
814	Manes.01G156500.v6.1	18.49669714	1.1224869	0.134229981	8.3624157	6.14E-17	2.00E-16	stem_vs_flower
815	Manes.01G156600.v6.1	98.08414985	0.573532836	0.105943866	5.413553987	6.18E-08	1.39E-07	stem_vs_flower
816	Manes.01G156800.v6.1	35.45468338	0.597244928	0.072898079	8.192876052	2.55E-16	8.13E-16	stem_vs_flower
817	Manes.01G156900.v6.1	106.5753722	1.340682432	0.0896397	14.95634678	1.42E-50	1.26E-49	stem_vs_flower
818	Manes.01G157100.v6.1	468.8445994	-0.257234633	0.044708383	-5.753610712	8.74E-09	2.05E-08	stem_vs_flower
819	Manes.01G157200.v6.1	37.69803379	0.222739531	0.070935582	3.140025415	0.001689332	0.002978811	stem_vs_flower
820	Manes.01G157300.v6.1	137.33083	-0.304259053	0.044006715	-6.913923405	4.71E-12	1.28E-11	stem_vs_flower
821	Manes.01G157500.v6.1	51.93287884	-6.263021712	0.197525365	-31.70743007	1.23E-220	3.72E-218	stem_vs_flower
822	Manes.01G157600.v6.1	202.6084646	-0.22563282	0.050685043	-4.45166475	8.52E-06	1.73E-05	stem_vs_flower
823	Manes.01G157900.v6.1	50.51486823	-0.533585362	0.045249901	-11.79196758	4.29E-32	2.30E-31	stem_vs_flower
824	Manes.01G158100.v6.1	8.96082698	-1.899249942	0.213101706	-8.912410798	4.99E-19	1.75E-18	stem_vs_flower
825	Manes.01G158200.v6.1	94.14473877	-1.015516074	0.052505076	-19.34129322	2.41E-83	4.55E-82	stem_vs_flower
826	Manes.01G158500.v6.1	9.897011453	-0.497753805	0.103752392	-4.797516433	1.61E-06	3.39E-06	stem_vs_flower
827	Manes.01G158600.v6.1	94.19289687	-0.249881843	0.051807575	-4.823268515	1.41E-06	2.99E-06	stem_vs_flower
828	Manes.01G158700.v6.1	32.18758175	-0.397151186	0.114141025	-3.479477996	0.000502392	0.000916641	stem_vs_flower
829	Manes.01G158800.v6.1	90.00924826	-0.703547936	0.064809476	-10.85563377	1.88E-27	8.77E-27	stem_vs_flower
830	Manes.01G158900.v6.1	14.78973005	-0.149089444	0.066964169	-2.226406226	0.025986984	0.041737113	stem_vs_flower
831	Manes.01G159100.v6.1	22.35451424	-0.209216367	0.061643022	-3.39399922	0.000688799	0.001245801	stem_vs_flower
832	Manes.01G159200.v6.1	60.07749307	-4.545483769	0.168995814	-26.89701987	2.38E-159	2.00E-157	stem_vs_flower
833	Manes.01G159600.v6.1	23.64829188	0.438279608	0.0769136	5.698336927	1.21E-08	2.82E-08	stem_vs_flower
834	Manes.01G159900.v6.1	6.911764148	0.284989959	0.108066689	2.637167504	0.008360154	0.013984662	stem_vs_flower
835	Manes.01G160200.v6.1	749.721727	-0.260589439	0.043500264	-5.990525521	2.09E-09	5.05E-09	stem_vs_flower
836	Manes.01G160300.v6.1	60.94662872	3.373699333	0.14563547	23.16536853	1.02E-118	3.77E-117	stem_vs_flower
837	Manes.01G160700.v6.1	23.40712919	-1.68021199	0.115084552	-14.59980476	2.82E-48	2.35E-47	stem_vs_flower
838	Manes.01G161100.v6.1	424.7825392	-0.311602701	0.044612438	-6.984659759	2.86E-12	7.80E-12	stem_vs_flower
839	Manes.01G161200.v6.1	19.74293934	-0.3029393	0.09814987	-3.086497209	0.002025298	0.003551758	stem_vs_flower
840	Manes.01G161300.v6.1	311.3262692	-0.21894659	0.056551142	-3.871656363	0.000108098	0.000205993	stem_vs_flower
841	Manes.01G161400.v6.1	1027.128119	1.192223879	0.07232011	16.48537157	4.67E-61	5.38E-60	stem_vs_flower
842	Manes.01G161500.v6.1	246.6311752	0.176431209	0.052166916	3.38205172	0.000719466	0.001299532	stem_vs_flower
843	Manes.01G161600.v6.1	180.5198653	-0.292636316	0.081457509	-3.592502653	0.000327517	0.000604819	stem_vs_flower
844	Manes.01G161700.v6.1	20.74328177	-0.56556732	0.065414879	-8.645851375	5.34E-18	1.81E-17	stem_vs_flower
845	Manes.01G162200.v6.1	9.327060766	0.947030727	0.200474726	4.723940744	2.31E-06	4.84E-06	stem_vs_flower
846	Manes.01G162300.v6.1	92.43641136	-2.008913489	0.123756316	-16.23281581	2.96E-59	3.28E-58	stem_vs_flower
847	Manes.01G162400.v6.1	6.655929143	-0.521021486	0.116599264	-4.468480038	7.88E-06	1.61E-05	stem_vs_flower
848	Manes.01G162500.v6.1	32.16191168	-0.902085469	0.115979834	-7.777951021	7.37E-15	2.23E-14	stem_vs_flower
849	Manes.01G162700.v6.1	138.5534295	-0.456826437	0.101295971	-4.509818427	6.49E-06	1.33E-05	stem_vs_flower
850	Manes.01G162800.v6.1	76.26538531	-0.784786864	0.078008429	-10.06028295	8.28E-24	3.42E-23	stem_vs_flower
851	Manes.01G162900.v6.1	9.930265585	-5.814081954	0.316726457	-18.35679285	2.91E-75	4.63E-74	stem_vs_flower
852	Manes.01G163000.v6.1	4.018123	-1.9880592	0.15769528	-12.60696703	1.93E-36	1.17E-35	stem_vs_flower
853	Manes.01G163200.v6.1	61.42367745	-0.727494853	0.107548848	-6.764320259	1.34E-11	3.56E-11	stem_vs_flower
854	Manes.01G163500.v6.1	37.47154228	-0.277451701	0.091546665	-3.030713358	0.002439767	0.004255993	stem_vs_flower
855	Manes.01G163600.v6.1	5.958639052	5.374391038	0.248409377	21.63521806	8.38E-104	2.34E-102	stem_vs_flower
856	Manes.01G164000.v6.1	159.3145007	0.53286128	0.071276551	7.475968873	7.66E-14	2.23E-13	stem_vs_flower
857	Manes.01G164100.v6.1	302.3396532	-1.663547098	0.072344993	-22.99464038	5.27E-117	1.87E-115	stem_vs_flower
858	Manes.01G164200.v6.1	229.2572442	-1.132640327	0.087492859	-12.94551737	2.49E-38	1.59E-37	stem_vs_flower
859	Manes.01G164300.v6.1	108.4268196	0.258031855	0.063590726	4.057696292	4.96E-05	9.66E-05	stem_vs_flower
860	Manes.01G164600.v6.1	40.50910304	0.403152686	0.059781181	6.743805993	1.54E-11	4.09E-11	stem_vs_flower
861	Manes.01G164700.v6.1	55.47313099	-0.189803068	0.050981981	-3.722944173	0.000196913	0.00036858	stem_vs_flower
862	Manes.01G164800.v6.1	24.21854708	-1.019813934	0.088565029	-11.51486033	1.11E-30	5.71E-30	stem_vs_flower
863	Manes.01G164900.v6.1	25.29604044	-0.815016443	0.170420712	-4.782379055	1.73E-06	3.65E-06	stem_vs_flower
864	Manes.01G165100.v6.1	25.39280055	-0.981067174	0.07641418	-12.8388105	9.94E-38	6.21E-37	stem_vs_flower
865	Manes.01G165400.v6.1	126.4472603	-1.083604741	0.093656664	-11.56996947	5.85E-31	3.03E-30	stem_vs_flower
866	Manes.01G165500.v6.1	44.15526575	-1.687934393	0.102185564	-16.51832535	2.71E-61	3.14E-60	stem_vs_flower
867	Manes.01G165800.v6.1	81.59940744	-0.782858192	0.071875167	-10.89191478	1.26E-27	5.91E-27	stem_vs_flower
868	Manes.01G166100.v6.1	55.04154403	-2.185988449	0.134467174	-16.25666976	2.00E-59	2.23E-58	stem_vs_flower
869	Manes.01G166400.v6.1	7.261328388	-1.394700509	0.135323759	-10.30639795	6.59E-25	2.84E-24	stem_vs_flower
870	Manes.01G166500.v6.1	78.8384772	-0.419105498	0.055761213	-7.516075656	5.64E-14	1.65E-13	stem_vs_flower
871	Manes.01G166600.v6.1	248.3398091	-0.375120917	0.056962412	-6.58541139	4.54E-11	1.18E-10	stem_vs_flower
872	Manes.01G166700.v6.1	12.34925718	-1.942602076	0.127494081	-15.23680201	2.01E-52	1.89E-51	stem_vs_flower
873	Manes.01G166800.v6.1	46.85672204	-1.333358837	0.098328025	-13.56031341	6.88E-42	4.86E-41	stem_vs_flower
874	Manes.01G166900.v6.1	9.862177031	-2.098156481	0.091330644	-22.97319271	8.64E-117	3.06E-115	stem_vs_flower
875	Manes.01G167100.v6.1	7.744401972	-11.91985547	4.407317657	-2.704560098	0.00683949	0.011515773	stem_vs_flower
876	Manes.01G167200.v6.1	73.28258525	-2.210699802	0.111926046	-19.75143302	7.80E-87	1.59E-85	stem_vs_flower
877	Manes.01G167300.v6.1	15.13318683	0.758026956	0.117528098	6.449750906	1.12E-10	2.86E-10	stem_vs_flower
878	Manes.01G167800.v6.1	569.5671629	-0.204899271	0.052457044	-3.906039234	9.38E-05	0.000179464	stem_vs_flower
879	Manes.01G167900.v6.1	57.56943619	-0.283977106	0.050367991	-5.638047098	1.72E-08	3.98E-08	stem_vs_flower
880	Manes.01G168000.v6.1	51.42539174	0.235550969	0.056512662	4.168109626	3.07E-05	6.05E-05	stem_vs_flower
881	Manes.01G168200.v6.1	14.49343119	-0.671710995	0.08220771	-8.170900236	3.06E-16	9.72E-16	stem_vs_flower
882	Manes.01G168500.v6.1	27.15202534	-1.304500592	0.079880961	-16.33055697	5.98E-60	6.73E-59	stem_vs_flower
883	Manes.01G168900.v6.1	5.196429958	-1.257629317	0.13989504	-8.989806346	2.48E-19	8.74E-19	stem_vs_flower
884	Manes.01G169400.v6.1	101.0585594	0.545418356	0.062224522	8.765328194	1.86E-18	6.40E-18	stem_vs_flower
885	Manes.01G170000.v6.1	5.144598187	-0.840754454	0.182578879	-4.604883435	4.13E-06	8.52E-06	stem_vs_flower
886	Manes.01G170100.v6.1	57.96470959	-0.526452371	0.067073691	-7.848865389	4.20E-15	1.28E-14	stem_vs_flower
887	Manes.01G170200.v6.1	130.2705719	0.584735731	0.054183726	10.79172248	3.77E-27	1.75E-26	stem_vs_flower
888	Manes.01G170300.v6.1	202.5363324	0.479975146	0.053394211	8.989273115	2.49E-19	8.78E-19	stem_vs_flower
889	Manes.01G170600.v6.1	16.99851168	4.383189497	0.197748811	22.16544041	7.40E-109	2.29E-107	stem_vs_flower
890	Manes.01G170900.v6.1	61.66031594	-1.363336609	0.163235082	-8.35198287	6.71E-17	2.18E-16	stem_vs_flower
891	Manes.01G171100.v6.1	42.80162967	-0.597479424	0.055618837	-10.74239342	6.44E-27	2.96E-26	stem_vs_flower
892	Manes.01G171200.v6.1	121.0987098	0.168490483	0.066261892	2.542796152	0.010996936	0.018221331	stem_vs_flower
893	Manes.01G171400.v6.1	36.28633889	-1.909031861	0.121531202	-15.7081624	1.33E-55	1.35E-54	stem_vs_flower
894	Manes.01G171700.v6.1	129.9502734	1.245907968	0.124574132	10.00133774	1.50E-23	6.16E-23	stem_vs_flower
895	Manes.01G171900.v6.1	61.54891826	1.004671614	0.091088548	11.02961493	2.75E-28	1.32E-27	stem_vs_flower
896	Manes.01G172000.v6.1	95.24370819	0.842525113	0.069209921	12.17347313	4.30E-34	2.43E-33	stem_vs_flower
897	Manes.01G172200.v6.1	105.8805676	0.358463836	0.062105405	5.77186211	7.84E-09	1.84E-08	stem_vs_flower
898	Manes.01G172300.v6.1	106.9975676	0.681597138	0.072816731	9.360446871	7.94E-21	2.95E-20	stem_vs_flower
899	Manes.01G172400.v6.1	23.47305195	-0.303933662	0.065335829	-4.651868114	3.29E-06	6.82E-06	stem_vs_flower
900	Manes.01G172700.v6.1	460.6849824	0.787142237	0.109415112	7.194090672	6.29E-13	1.76E-12	stem_vs_flower
901	Manes.01G173000.v6.1	16.16162123	-0.788655194	0.121785958	-6.475748187	9.43E-11	2.42E-10	stem_vs_flower
902	Manes.01G173300.v6.1	11.85302039	-1.223492543	0.077281574	-15.83162038	1.88E-56	1.96E-55	stem_vs_flower
903	Manes.01G173400.v6.1	53.25907608	-0.823744584	0.075071975	-10.97273095	5.17E-28	2.45E-27	stem_vs_flower
904	Manes.01G173500.v6.1	1119.247169	-0.643899878	0.058886084	-10.93466978	7.87E-28	3.71E-27	stem_vs_flower
905	Manes.01G173600.v6.1	77.65218739	-0.218596875	0.04555894	-4.798111574	1.60E-06	3.38E-06	stem_vs_flower
906	Manes.01G173700.v6.1	131.7593215	-0.765095435	0.102284841	-7.480047144	7.43E-14	2.16E-13	stem_vs_flower
907	Manes.01G173800.v6.1	993.6261781	0.840321008	0.055519567	15.13558283	9.43E-52	8.66E-51	stem_vs_flower
908	Manes.01G173900.v6.1	87.74285474	-0.926350192	0.056748112	-16.32389441	6.67E-60	7.50E-59	stem_vs_flower
909	Manes.01G174000.v6.1	82.27889478	2.438914467	0.122465244	19.91515616	3.01E-88	6.26E-87	stem_vs_flower
910	Manes.01G174100.v6.1	10.39911763	-0.724817937	0.078665066	-9.213974818	3.14E-20	1.14E-19	stem_vs_flower
911	Manes.01G174200.v6.1	9934.596347	0.209037772	0.06207281	3.367622203	0.000758194	0.001366991	stem_vs_flower
912	Manes.01G174400.v6.1	15615.81038	0.302172658	0.081698744	3.698620595	0.000216774	0.000404961	stem_vs_flower
913	Manes.01G174800.v6.1	559.6995016	0.413917554	0.058941665	7.022495069	2.18E-12	5.99E-12	stem_vs_flower
914	Manes.01G174900.v6.1	24.27371574	1.251311955	0.119488564	10.4722319	1.16E-25	5.11E-25	stem_vs_flower
915	Manes.01G175000.v6.1	103.946988	-0.495903609	0.049463339	-10.02567996	1.18E-23	4.84E-23	stem_vs_flower
916	Manes.01G175100.v6.1	237.6128732	0.645337018	0.060441333	10.67708114	1.30E-26	5.93E-26	stem_vs_flower
917	Manes.01G175300.v6.1	71.63677051	1.119196561	0.06762174	16.55083953	1.58E-61	1.84E-60	stem_vs_flower
918	Manes.01G175400.v6.1	19.96466734	0.626332977	0.095525424	6.556714957	5.50E-11	1.42E-10	stem_vs_flower
919	Manes.01G175500.v6.1	211.0987229	-2.510834075	0.099234699	-25.301977	3.04E-141	1.75E-139	stem_vs_flower
920	Manes.01G175600.v6.1	2690.931854	-0.626296629	0.133433261	-4.693706991	2.68E-06	5.59E-06	stem_vs_flower
921	Manes.01G175700.v6.1	1513.048226	-1.219124063	0.132121123	-9.227321357	2.77E-20	1.01E-19	stem_vs_flower
922	Manes.01G176200.v6.1	595.0808742	-0.26410793	0.048166607	-5.483216361	4.18E-08	9.49E-08	stem_vs_flower
923	Manes.01G176400.v6.1	51.40768509	-1.08423287	0.081711448	-13.26904494	3.50E-40	2.36E-39	stem_vs_flower
924	Manes.01G176500.v6.1	121.8086001	-0.128613669	0.05215985	-2.46575997	0.013672292	0.02247628	stem_vs_flower
925	Manes.01G176600.v6.1	17.30783203	1.078320158	0.12283907	8.778315857	1.66E-18	5.71E-18	stem_vs_flower
926	Manes.01G177200.v6.1	107.1830921	0.520187927	0.059276567	8.775608272	1.70E-18	5.85E-18	stem_vs_flower
927	Manes.01G177300.v6.1	14.37235278	-1.179438781	0.082161795	-14.35507569	9.90E-47	7.96E-46	stem_vs_flower
928	Manes.01G177400.v6.1	156.6667124	1.415487717	0.082110279	17.23886138	1.36E-66	1.78E-65	stem_vs_flower
929	Manes.01G177500.v6.1	495.5326731	-0.283757144	0.046292109	-6.129708753	8.80E-10	2.16E-09	stem_vs_flower
930	Manes.01G177900.v6.1	113.750498	0.413761409	0.058846937	7.031146072	2.05E-12	5.63E-12	stem_vs_flower
931	Manes.01G178000.v6.1	224.4720915	-1.039241982	0.170934699	-6.079760203	1.20E-09	2.94E-09	stem_vs_flower
932	Manes.01G178100.v6.1	11.6260818	-3.751349774	0.250927515	-14.94993394	1.56E-50	1.39E-49	stem_vs_flower
933	Manes.01G178200.v6.1	31.84291685	0.753117903	0.07776023	9.685129609	3.49E-22	1.36E-21	stem_vs_flower
934	Manes.01G178300.v6.1	70.15436354	-0.682981421	0.057378617	-11.90306525	1.14E-32	6.21E-32	stem_vs_flower
935	Manes.01G178500.v6.1	10.69370965	-2.127651553	0.118863758	-17.89991825	1.18E-71	1.74E-70	stem_vs_flower
936	Manes.01G178600.v6.1	142.9137436	0.393181959	0.049321055	7.971888602	1.56E-15	4.83E-15	stem_vs_flower
937	Manes.01G179000.v6.1	12.0254683	1.417552686	0.10554604	13.43065724	4.00E-41	2.77E-40	stem_vs_flower
938	Manes.01G179500.v6.1	31.56057772	0.383302547	0.106459937	3.600439359	0.00031768	0.000587074	stem_vs_flower
939	Manes.01G179700.v6.1	43.17164755	0.160494166	0.05665466	2.832850232	0.0046135	0.007882824	stem_vs_flower
940	Manes.01G179800.v6.1	181.7163421	-0.381195175	0.058545555	-6.511086516	7.46E-11	1.92E-10	stem_vs_flower
941	Manes.01G179900.v6.1	51.77782636	-0.385062978	0.052479783	-7.337358485	2.18E-13	6.22E-13	stem_vs_flower
942	Manes.01G180000.v6.1	48.35631781	0.655216275	0.189312982	3.461021373	0.00053813	0.000980042	stem_vs_flower
943	Manes.01G180100.v6.1	6.373825876	1.228638649	0.170133273	7.221624723	5.14E-13	1.44E-12	stem_vs_flower
944	Manes.01G180500.v6.1	191.4051037	-0.484766493	0.059058823	-8.208197621	2.25E-16	7.17E-16	stem_vs_flower
945	Manes.01G180600.v6.1	4.884729246	1.181002103	0.155747878	7.582781319	3.38E-14	9.97E-14	stem_vs_flower
946	Manes.01G180800.v6.1	17.6520165	1.620254719	0.110899766	14.6100824	2.42E-48	2.03E-47	stem_vs_flower
947	Manes.01G180900.v6.1	81.98070024	-0.176966765	0.068778743	-2.572986319	0.010082519	0.016755809	stem_vs_flower
948	Manes.01G181200.v6.1	20.79442051	-0.351794103	0.076706534	-4.586233872	4.51E-06	9.30E-06	stem_vs_flower
949	Manes.01G181400.v6.1	31.12829476	0.233602241	0.061293527	3.811205703	0.000138291	0.000261456	stem_vs_flower
950	Manes.01G181500.v6.1	70.82913797	0.86382449	0.076024137	11.36250302	6.43E-30	3.23E-29	stem_vs_flower
951	Manes.01G181600.v6.1	8.036973394	0.511101189	0.14361999	3.558705077	0.000372688	0.000685235	stem_vs_flower
952	Manes.01G181700.v6.1	63.45444827	1.20716048	0.135164026	8.931078144	4.22E-19	1.48E-18	stem_vs_flower
953	Manes.01G181800.v6.1	167.5083133	1.201750512	0.085000811	14.1381064	2.21E-45	1.72E-44	stem_vs_flower
954	Manes.01G182200.v6.1	12.16992468	0.546852372	0.12020762	4.549232184	5.38E-06	1.11E-05	stem_vs_flower
955	Manes.01G182300.v6.1	57.21111176	0.577417938	0.096102887	6.008330796	1.87E-09	4.54E-09	stem_vs_flower
956	Manes.01G182400.v6.1	47.29611286	1.433676162	0.068257889	21.00381626	6.05E-98	1.52E-96	stem_vs_flower
957	Manes.01G182500.v6.1	11.84595957	0.967466159	0.108406438	8.924434562	4.48E-19	1.57E-18	stem_vs_flower
958	Manes.01G182700.v6.1	210.7981263	-0.462618862	0.077327755	-5.982572028	2.20E-09	5.30E-09	stem_vs_flower
959	Manes.01G183000.v6.1	4.747287358	1.064922042	0.161009899	6.614015954	3.74E-11	9.73E-11	stem_vs_flower
960	Manes.01G183300.v6.1	39.50967263	0.307999876	0.082351604	3.740059236	0.000183977	0.000344988	stem_vs_flower
961	Manes.01G183800.v6.1	30.19706301	-1.928874286	0.104108765	-18.52749173	1.24E-76	2.05E-75	stem_vs_flower
962	Manes.01G183900.v6.1	29.38751546	-0.212873844	0.069179006	-3.077145155	0.002089935	0.003661619	stem_vs_flower
963	Manes.01G184100.v6.1	32.68674477	0.665495646	0.115778298	5.748017186	9.03E-09	2.12E-08	stem_vs_flower
964	Manes.01G184200.v6.1	48.16713781	-0.838288467	0.054760089	-15.30838403	6.72E-53	6.41E-52	stem_vs_flower
965	Manes.01G184300.v6.1	33.19526471	-1.597518663	0.096768811	-16.50861097	3.18E-61	3.68E-60	stem_vs_flower
966	Manes.01G184500.v6.1	59.36287676	-0.634101449	0.056959494	-11.13249786	8.72E-29	4.24E-28	stem_vs_flower
967	Manes.01G184600.v6.1	13.68843016	0.989792621	0.141505917	6.994708353	2.66E-12	7.27E-12	stem_vs_flower
968	Manes.01G184800.v6.1	31.51967211	0.460729431	0.078852219	5.842948216	5.13E-09	1.22E-08	stem_vs_flower
969	Manes.01G185100.v6.1	104.5778395	0.129695867	0.04553249	2.848424661	0.004393625	0.007520618	stem_vs_flower
970	Manes.01G185200.v6.1	30.93315675	0.235185959	0.069005236	3.408233536	0.000653849	0.00118417	stem_vs_flower
971	Manes.01G185300.v6.1	25.00484572	0.628167514	0.192203151	3.268247739	0.001082156	0.001930792	stem_vs_flower
972	Manes.01G185400.v6.1	60.32819842	-0.995034556	0.071051285	-14.00445552	1.46E-44	1.11E-43	stem_vs_flower
973	Manes.01G185600.v6.1	13.1506811	0.820914788	0.173795079	4.723463938	2.32E-06	4.85E-06	stem_vs_flower
974	Manes.01G185700.v6.1	27.8488501	0.882598006	0.060515455	14.58467118	3.52E-48	2.92E-47	stem_vs_flower
975	Manes.01G185800.v6.1	14.93294721	1.133744047	0.116520275	9.730015233	2.25E-22	8.80E-22	stem_vs_flower
976	Manes.01G185900.v6.1	1072.501091	-0.34617449	0.058888583	-5.878465229	4.14E-09	9.86E-09	stem_vs_flower
977	Manes.01G186200.v6.1	156.1652584	-0.789496303	0.06328402	-12.47544488	1.02E-35	6.03E-35	stem_vs_flower
978	Manes.01G186300.v6.1	29.43442109	0.844383616	0.125170682	6.745857739	1.52E-11	4.03E-11	stem_vs_flower
979	Manes.01G186400.v6.1	119.9672707	0.517960138	0.047514577	10.9010785	1.14E-27	5.36E-27	stem_vs_flower
980	Manes.01G186500.v6.1	3.539403394	-1.336328946	0.162980281	-8.199329	2.42E-16	7.71E-16	stem_vs_flower
981	Manes.01G186600.v6.1	310.1126389	-0.241436156	0.040363414	-5.981559305	2.21E-09	5.33E-09	stem_vs_flower
982	Manes.01G186700.v6.1	114.5729258	-0.338992384	0.056465574	-6.003523239	1.93E-09	4.67E-09	stem_vs_flower
983	Manes.01G186800.v6.1	33.68852074	-0.660565477	0.089692765	-7.364757614	1.77E-13	5.09E-13	stem_vs_flower
984	Manes.01G187000.v6.1	34.80375602	-1.419181823	0.105501538	-13.45176426	3.01E-41	2.09E-40	stem_vs_flower
985	Manes.01G187100.v6.1	77.65067229	-1.36201515	0.101802356	-13.3790141	8.02E-41	5.48E-40	stem_vs_flower
986	Manes.01G187200.v6.1	7.433513519	-1.00263475	0.109074206	-9.192225943	3.85E-20	1.39E-19	stem_vs_flower
987	Manes.01G187600.v6.1	140.9070822	-0.496913435	0.099345411	-5.001876097	5.68E-07	1.23E-06	stem_vs_flower
988	Manes.01G187700.v6.1	18.55197721	-3.071840945	0.170311091	-18.03664656	1.00E-72	1.51E-71	stem_vs_flower
989	Manes.01G187900.v6.1	9.389350576	-0.830590135	0.148348328	-5.598918069	2.16E-08	4.97E-08	stem_vs_flower
990	Manes.01G188100.v6.1	5.005664878	-1.06465714	0.064171752	-16.5907446	8.13E-62	9.55E-61	stem_vs_flower
991	Manes.01G188200.v6.1	33.35096005	-0.176024333	0.072460496	-2.429245476	0.015130284	0.024763982	stem_vs_flower
992	Manes.01G188500.v6.1	29.0081644	-0.433497643	0.059180951	-7.324952289	2.39E-13	6.82E-13	stem_vs_flower
993	Manes.01G188700.v6.1	4.392102056	-1.942022701	0.140659716	-13.80653082	2.33E-43	1.72E-42	stem_vs_flower
994	Manes.01G189200.v6.1	299.7617127	-0.729978213	0.043595256	-16.74444137	6.22E-63	7.50E-62	stem_vs_flower
995	Manes.01G189300.v6.1	95.83237293	-0.602623379	0.05208297	-11.5704496	5.82E-31	3.02E-30	stem_vs_flower
996	Manes.01G189800.v6.1	51.0781262	-0.22397735	0.094155106	-2.378812574	0.017368505	0.028278066	stem_vs_flower
997	Manes.01G189900.v6.1	1022.393702	-0.420464801	0.051555803	-8.155528136	3.48E-16	1.10E-15	stem_vs_flower
998	Manes.01G190000.v6.1	715.5342023	-0.414127298	0.103794627	-3.98987222	6.61E-05	0.000127708	stem_vs_flower
999	Manes.01G190300.v6.1	18.82088545	-0.168457562	0.061383558	-2.744343408	0.006063207	0.010259065	stem_vs_flower
1000	Manes.01G191500.v6.1	13.86617955	-1.208995643	0.119338463	-10.13081296	4.03E-24	1.69E-23	stem_vs_flower
1001	Manes.01G191600.v6.1	64.40632674	-0.74896124	0.061279377	-12.22207662	2.37E-34	1.35E-33	stem_vs_flower
1002	Manes.01G191800.v6.1	15.54165153	-0.779693591	0.100698699	-7.742836766	9.72E-15	2.92E-14	stem_vs_flower
1003	Manes.01G192100.v6.1	362.2878632	0.634855604	0.126921353	5.001960581	5.68E-07	1.23E-06	stem_vs_flower
1004	Manes.01G192200.v6.1	89.08635972	0.672956133	0.064291065	10.46733521	1.22E-25	5.38E-25	stem_vs_flower
1005	Manes.01G192400.v6.1	91.53719287	-0.282653101	0.123985348	-2.279729869	0.022623715	0.03648113	stem_vs_flower
1006	Manes.01G192500.v6.1	32.66639198	-1.140499602	0.113646341	-10.03551539	1.06E-23	4.39E-23	stem_vs_flower
1007	Manes.01G192600.v6.1	40.56118095	-0.501071126	0.072035116	-6.955928659	3.50E-12	9.53E-12	stem_vs_flower
1008	Manes.01G192700.v6.1	611.5689912	-1.503390435	0.140219884	-10.72166368	8.05E-27	3.69E-26	stem_vs_flower
1009	Manes.01G192900.v6.1	26.04225386	0.934732684	0.106678904	8.76211371	1.92E-18	6.58E-18	stem_vs_flower
1010	Manes.01G193200.v6.1	25.42290896	-0.343955483	0.073532902	-4.677572553	2.90E-06	6.04E-06	stem_vs_flower
1011	Manes.01G193300.v6.1	6.55641904	-1.135312665	0.158406809	-7.16706984	7.66E-13	2.14E-12	stem_vs_flower
1012	Manes.01G193400.v6.1	77.26627028	-2.639770195	0.098741522	-26.73414523	1.89E-157	1.52E-155	stem_vs_flower
1013	Manes.01G193800.v6.1	70.46290825	0.149681988	0.064913174	2.305879976	0.02111734	0.034139766	stem_vs_flower
1014	Manes.01G194000.v6.1	810.1657428	1.084307946	0.068518007	15.82515301	2.09E-56	2.17E-55	stem_vs_flower
1015	Manes.01G194100.v6.1	24.61137144	-1.256763033	0.097159169	-12.93509445	2.85E-38	1.81E-37	stem_vs_flower
1016	Manes.01G194200.v6.1	14.31913932	0.457137712	0.126889123	3.602654841	0.000314984	0.000582342	stem_vs_flower
1017	Manes.01G194400.v6.1	79.35228915	0.240064545	0.072543536	3.309247911	0.00093547	0.001677796	stem_vs_flower
1018	Manes.01G194500.v6.1	301.777376	-0.235111519	0.053463918	-4.397573644	1.09E-05	2.21E-05	stem_vs_flower
1019	Manes.01G194600.v6.1	69.40904729	-0.153480548	0.049687631	-3.088908555	0.002008933	0.003524739	stem_vs_flower
1020	Manes.01G194700.v6.1	30.32632447	-0.58692704	0.132043007	-4.44496874	8.79E-06	1.79E-05	stem_vs_flower
1021	Manes.01G194900.v6.1	36.38413841	0.446580794	0.068906496	6.48096794	9.11E-11	2.34E-10	stem_vs_flower
1022	Manes.01G195300.v6.1	4.557693701	0.352375706	0.075247105	4.682913817	2.83E-06	5.89E-06	stem_vs_flower
1023	Manes.01G195400.v6.1	91.10336329	0.173478235	0.064110625	2.70592021	0.006811541	0.011470216	stem_vs_flower
1024	Manes.01G195600.v6.1	42.69799124	1.06736811	0.163198227	6.540316828	6.14E-11	1.58E-10	stem_vs_flower
1025	Manes.01G195700.v6.1	7.64884462	4.796252762	0.188931682	25.38617511	3.58E-142	2.09E-140	stem_vs_flower
1026	Manes.01G195800.v6.1	102.8561951	-0.161838489	0.045698404	-3.541447281	0.000397938	0.000729993	stem_vs_flower
1027	Manes.01G196000.v6.1	35.3560496	3.709803051	0.151790268	24.44032214	6.38E-132	3.10E-130	stem_vs_flower
1028	Manes.01G196100.v6.1	60.22226664	-1.164693819	0.066939472	-17.39920834	8.37E-68	1.13E-66	stem_vs_flower
1029	Manes.01G196200.v6.1	28.60637934	-1.963564931	0.178052795	-11.02799276	2.80E-28	1.34E-27	stem_vs_flower
1030	Manes.01G196300.v6.1	7.811915391	-1.022163369	0.207843323	-4.917951445	8.75E-07	1.87E-06	stem_vs_flower
1031	Manes.01G196400.v6.1	5.469823515	-1.884385892	0.204359722	-9.22092607	2.95E-20	1.07E-19	stem_vs_flower
1032	Manes.01G196800.v6.1	13.52043467	-0.753369828	0.076813488	-9.807780415	1.04E-22	4.14E-22	stem_vs_flower
1033	Manes.01G196900.v6.1	42.94200085	1.02284832	0.08750197	11.68943184	1.44E-31	7.62E-31	stem_vs_flower
1034	Manes.01G197100.v6.1	14.23481298	-0.903888685	0.142911168	-6.32482888	2.54E-10	6.37E-10	stem_vs_flower
1035	Manes.01G197200.v6.1	24.28958882	-2.129454285	0.101246939	-21.03228307	3.32E-98	8.39E-97	stem_vs_flower
1036	Manes.01G197300.v6.1	223.4266788	-0.318272845	0.040865355	-7.788329438	6.79E-15	2.05E-14	stem_vs_flower
1037	Manes.01G197400.v6.1	11.37508869	-1.251609555	0.237582209	-5.268111451	1.38E-07	3.06E-07	stem_vs_flower
1038	Manes.01G197500.v6.1	83.1489212	0.413291143	0.066403546	6.223931824	4.85E-10	1.20E-09	stem_vs_flower
1039	Manes.01G197600.v6.1	4.338083947	2.408637054	0.176716911	13.62991826	2.66E-42	1.90E-41	stem_vs_flower
1040	Manes.01G197800.v6.1	32.65214759	-1.476780053	0.115520849	-12.78366685	2.02E-37	1.26E-36	stem_vs_flower
1041	Manes.01G197900.v6.1	19.24841288	0.534852276	0.118486771	4.514025252	6.36E-06	1.30E-05	stem_vs_flower
1042	Manes.01G198000.v6.1	37.86946863	-6.716349674	0.200581023	-33.48447208	8.11E-246	3.94E-243	stem_vs_flower
1043	Manes.01G198300.v6.1	20.88532907	-5.002448058	0.288423098	-17.34413121	2.18E-67	2.93E-66	stem_vs_flower
1044	Manes.01G198400.v6.1	9.476455236	-1.16402081	0.100096982	-11.62893013	2.94E-31	1.54E-30	stem_vs_flower
1045	Manes.01G198700.v6.1	38.2802217	-1.175386286	0.081525108	-14.41747597	4.02E-47	3.26E-46	stem_vs_flower
1046	Manes.01G199900.v6.1	79.96306253	-0.360408384	0.058773454	-6.132162759	8.67E-10	2.13E-09	stem_vs_flower
1047	Manes.01G200000.v6.1	30.42516612	-0.405851834	0.173272725	-2.342271889	0.019166746	0.031097635	stem_vs_flower
1048	Manes.01G200200.v6.1	45.08139815	-0.267127478	0.060674964	-4.402598039	1.07E-05	2.16E-05	stem_vs_flower
1049	Manes.01G200300.v6.1	28.65367358	-0.478005745	0.058662097	-8.148459913	3.69E-16	1.17E-15	stem_vs_flower
1050	Manes.01G200400.v6.1	72.59873846	0.24119393	0.063087567	3.823161072	0.000131752	0.00024935	stem_vs_flower
1051	Manes.01G200600.v6.1	33.77758084	2.025414143	0.128151633	15.80482512	2.88E-56	2.98E-55	stem_vs_flower
1052	Manes.01G200700.v6.1	424.0668334	-0.417808004	0.043207863	-9.669721437	4.05E-22	1.58E-21	stem_vs_flower
1053	Manes.01G200800.v6.1	46.5600085	1.144868135	0.053189052	21.52450728	9.18E-103	2.51E-101	stem_vs_flower
1054	Manes.01G200900.v6.1	51.09249459	-0.546217149	0.05100601	-10.70887817	9.25E-27	4.23E-26	stem_vs_flower
1055	Manes.01G201100.v6.1	36.52617334	0.340323772	0.07639109	4.455019193	8.39E-06	1.71E-05	stem_vs_flower
1056	Manes.01G201200.v6.1	3.330115324	-1.158645087	0.100614786	-11.51565421	1.10E-30	5.66E-30	stem_vs_flower
1057	Manes.01G201300.v6.1	16.87067167	-0.826684615	0.095246908	-8.679385331	3.98E-18	1.35E-17	stem_vs_flower
1058	Manes.01G201400.v6.1	38.94263161	0.218441499	0.057321676	3.810801008	0.000138517	0.000261839	stem_vs_flower
1059	Manes.01G201500.v6.1	12.6008815	-1.831067991	0.130263103	-14.05668949	7.01E-45	5.38E-44	stem_vs_flower
1060	Manes.01G201600.v6.1	203.5332403	-4.407043301	0.176531541	-24.96462258	1.48E-137	8.05E-136	stem_vs_flower
1061	Manes.01G201700.v6.1	5.612712164	-2.465465334	0.182285475	-13.52529783	1.11E-41	7.79E-41	stem_vs_flower
1062	Manes.01G201800.v6.1	161.8131526	-0.648277056	0.052103519	-12.44209731	1.54E-35	9.11E-35	stem_vs_flower
1063	Manes.01G201900.v6.1	141.6800522	0.622688297	0.065661663	9.483285568	2.46E-21	9.33E-21	stem_vs_flower
1064	Manes.01G202000.v6.1	83.09671299	-0.866046008	0.049073626	-17.64789115	1.06E-69	1.50E-68	stem_vs_flower
1065	Manes.01G202100.v6.1	88.86254028	-0.357761723	0.074427901	-4.806822682	1.53E-06	3.24E-06	stem_vs_flower
1066	Manes.01G202200.v6.1	26.77916611	0.428126886	0.067372798	6.354595595	2.09E-10	5.27E-10	stem_vs_flower
1067	Manes.01G202400.v6.1	229.4878506	-6.034940084	0.222948712	-27.0687371	2.30E-161	2.02E-159	stem_vs_flower
1068	Manes.01G202500.v6.1	611.4353328	-0.912222091	0.123861805	-7.364837708	1.77E-13	5.08E-13	stem_vs_flower
1069	Manes.01G202600.v6.1	31.803288	-0.846430617	0.059413102	-14.24653129	4.71E-46	3.73E-45	stem_vs_flower
1070	Manes.01G202700.v6.1	27.62973668	-0.479892904	0.102434392	-4.684880685	2.80E-06	5.83E-06	stem_vs_flower
1071	Manes.01G202800.v6.1	78.05722935	-3.699756233	0.148315757	-24.94513268	2.41E-137	1.30E-135	stem_vs_flower
1072	Manes.01G203200.v6.1	21.89978764	1.200579542	0.094655637	12.68365597	7.29E-37	4.46E-36	stem_vs_flower
1073	Manes.01G203300.v6.1	736.1542782	-0.911207957	0.080677896	-11.29439418	1.40E-29	6.95E-29	stem_vs_flower
1074	Manes.01G203400.v6.1	378.1374701	0.120992593	0.046640478	2.594154244	0.009482394	0.015796216	stem_vs_flower
1075	Manes.01G203500.v6.1	18.55709042	1.017171874	0.159368143	6.382529496	1.74E-10	4.41E-10	stem_vs_flower
1076	Manes.01G203800.v6.1	206.9293881	0.188471153	0.060759099	3.101941235	0.001922561	0.00337688	stem_vs_flower
1077	Manes.01G203900.v6.1	8.228023912	-0.513348667	0.149585957	-3.431797198	0.000599596	0.001088133	stem_vs_flower
1078	Manes.01G204100.v6.1	42.38348372	1.383494116	0.104503605	13.23872148	5.24E-40	3.50E-39	stem_vs_flower
1079	Manes.01G204200.v6.1	31.19179426	-1.323219706	0.164314279	-8.052980641	8.08E-16	2.52E-15	stem_vs_flower
1080	Manes.01G204300.v6.1	8.729963823	-0.615217224	0.083327467	-7.383126397	1.55E-13	4.44E-13	stem_vs_flower
1081	Manes.01G204400.v6.1	9.716223655	1.264612072	0.133196604	9.494326666	2.22E-21	8.41E-21	stem_vs_flower
1082	Manes.01G204600.v6.1	53.93184151	-0.282224123	0.103340806	-2.731003682	0.006314177	0.010664081	stem_vs_flower
1083	Manes.01G204900.v6.1	204.2182064	1.365877147	0.067585834	20.20951836	8.07E-91	1.76E-89	stem_vs_flower
1084	Manes.01G205100.v6.1	176.0895329	0.126276448	0.044697287	2.825147914	0.004725879	0.008068414	stem_vs_flower
1085	Manes.01G205200.v6.1	113.8654041	-0.711394079	0.051471916	-13.82101418	1.90E-43	1.41E-42	stem_vs_flower
1086	Manes.01G205300.v6.1	5.706792372	-0.844123612	0.105080046	-8.033148478	9.50E-16	2.96E-15	stem_vs_flower
1087	Manes.01G205700.v6.1	51.96754852	4.083982413	0.161793478	25.24194709	1.39E-140	7.92E-139	stem_vs_flower
1088	Manes.01G205800.v6.1	58.40207005	0.404895424	0.063792541	6.347065327	2.19E-10	5.53E-10	stem_vs_flower
1089	Manes.01G206200.v6.1	155.017852	0.177076789	0.040960515	4.323109439	1.54E-05	3.08E-05	stem_vs_flower
1090	Manes.01G206300.v6.1	49.49586874	-0.510230909	0.103285429	-4.940008591	7.81E-07	1.68E-06	stem_vs_flower
1091	Manes.01G206500.v6.1	8.864499902	-2.462780405	0.133721439	-18.41724432	9.55E-76	1.54E-74	stem_vs_flower
1092	Manes.01G206600.v6.1	638.9862873	-0.610179109	0.074708597	-8.167455057	3.15E-16	9.99E-16	stem_vs_flower
1093	Manes.01G206700.v6.1	40.21753072	0.215663134	0.090343419	2.387148232	0.016979644	0.027676464	stem_vs_flower
1094	Manes.01G206900.v6.1	140.63296	-0.655764424	0.062003089	-10.57631869	3.84E-26	1.72E-25	stem_vs_flower
1095	Manes.01G207000.v6.1	16.56127243	0.181730106	0.069521182	2.614024992	0.008948249	0.014935412	stem_vs_flower
1096	Manes.01G207200.v6.1	144.6843124	-0.214113411	0.05824821	-3.675879649	0.000237031	0.00044181	stem_vs_flower
1097	Manes.01G207400.v6.1	12.13627153	-5.238324298	0.214686519	-24.39987531	1.72E-131	8.24E-130	stem_vs_flower
1098	Manes.01G207500.v6.1	36.01234961	-0.830276727	0.071696644	-11.58041271	5.18E-31	2.69E-30	stem_vs_flower
1099	Manes.01G207600.v6.1	130.442186	-0.687918601	0.052181957	-13.18307397	1.10E-39	7.26E-39	stem_vs_flower
1100	Manes.01G207800.v6.1	51.07480583	0.297997154	0.064493941	4.620544982	3.83E-06	7.91E-06	stem_vs_flower
1101	Manes.01G208100.v6.1	14.93723204	0.303187242	0.083320884	3.638790524	0.000273921	0.000508728	stem_vs_flower
1102	Manes.01G208300.v6.1	6.839309545	-1.904018186	0.140240573	-13.57679986	5.50E-42	3.90E-41	stem_vs_flower
1103	Manes.01G208400.v6.1	25.733982	0.305157649	0.121740513	2.506623649	0.012189042	0.020117585	stem_vs_flower
1104	Manes.01G208700.v6.1	21.47656329	-0.272441042	0.08312045	-3.277665628	0.001046693	0.001869593	stem_vs_flower
1105	Manes.01G208800.v6.1	645.045449	-0.399403015	0.078418771	-5.093206789	3.52E-07	7.67E-07	stem_vs_flower
1106	Manes.01G208900.v6.1	306.108154	-0.893201556	0.052112364	-17.13991625	7.48E-66	9.65E-65	stem_vs_flower
1107	Manes.01G209000.v6.1	93.45471979	1.525872404	0.139131917	10.96709107	5.50E-28	2.61E-27	stem_vs_flower
1108	Manes.01G209200.v6.1	19.96063977	-4.941091278	0.278877338	-17.71779421	3.06E-70	4.40E-69	stem_vs_flower
1109	Manes.01G209300.v6.1	10.73629487	-2.843302881	0.158292248	-17.96236338	3.84E-72	5.72E-71	stem_vs_flower
1110	Manes.01G209400.v6.1	15.5717946	-0.305099646	0.078081018	-3.907475234	9.33E-05	0.000178441	stem_vs_flower
1111	Manes.01G209500.v6.1	199.0774327	0.483737801	0.082058758	5.895017373	3.75E-09	8.94E-09	stem_vs_flower
1112	Manes.01G209600.v6.1	21.40492323	-0.293431192	0.119911283	-2.447069074	0.014402323	0.023631122	stem_vs_flower
1113	Manes.01G209800.v6.1	12.88473333	1.158861218	0.119736403	9.678436875	3.72E-22	1.45E-21	stem_vs_flower
1114	Manes.01G210000.v6.1	22.27026733	-0.377455599	0.079975281	-4.719653317	2.36E-06	4.94E-06	stem_vs_flower
1115	Manes.01G210100.v6.1	38.6685118	0.439019539	0.069738262	6.295246389	3.07E-10	7.68E-10	stem_vs_flower
1116	Manes.01G210300.v6.1	580.2214145	-0.784023352	0.04883416	-16.05481384	5.29E-58	5.71E-57	stem_vs_flower
1117	Manes.01G210400.v6.1	168.9906207	0.240684821	0.063571459	3.786051537	0.00015306	0.000288616	stem_vs_flower
1118	Manes.01G210500.v6.1	191.4533348	0.363622016	0.068476061	5.310206367	1.10E-07	2.44E-07	stem_vs_flower
1119	Manes.01G210600.v6.1	79.64077401	-0.190282788	0.073549549	-2.587137392	0.0096777	0.016110096	stem_vs_flower
1120	Manes.01G211000.v6.1	43.40568676	0.35180326	0.092001766	3.823875064	0.000131371	0.000248683	stem_vs_flower
1121	Manes.01G211100.v6.1	17.57318625	1.239381338	0.097204987	12.7501827	3.11E-37	1.92E-36	stem_vs_flower
1122	Manes.01G211300.v6.1	89.52654896	0.328368071	0.068218677	4.813462894	1.48E-06	3.14E-06	stem_vs_flower
1123	Manes.01G211800.v6.1	10.84406236	0.861763676	0.12397082	6.951342889	3.62E-12	9.84E-12	stem_vs_flower
1124	Manes.01G211900.v6.1	121.0717259	0.929199839	0.074850107	12.41414173	2.19E-35	1.29E-34	stem_vs_flower
1125	Manes.01G212100.v6.1	12.17250631	-1.288360821	0.127971958	-10.06752447	7.69E-24	3.19E-23	stem_vs_flower
1126	Manes.01G212200.v6.1	52.21732359	0.146334405	0.063383904	2.308699797	0.020960246	0.033894312	stem_vs_flower
1127	Manes.01G212300.v6.1	231.993562	1.063546782	0.122755884	8.663916944	4.56E-18	1.55E-17	stem_vs_flower
1128	Manes.01G212400.v6.1	91.95669216	0.672092289	0.056721189	11.84905149	2.18E-32	1.17E-31	stem_vs_flower
1129	Manes.01G212500.v6.1	196.2713276	-0.553838708	0.048760738	-11.35829212	6.75E-30	3.38E-29	stem_vs_flower
1130	Manes.01G212600.v6.1	25.01686824	-3.800032893	0.211485257	-17.96831112	3.45E-72	5.14E-71	stem_vs_flower
1131	Manes.01G213000.v6.1	21.91107081	-1.085772609	0.09709421	-11.18267099	4.96E-29	2.43E-28	stem_vs_flower
1132	Manes.01G213100.v6.1	88.31882437	-0.294738271	0.04373085	-6.739824961	1.59E-11	4.20E-11	stem_vs_flower
1133	Manes.01G213200.v6.1	7.631425806	0.990839796	0.092986088	10.65578533	1.64E-26	7.43E-26	stem_vs_flower
1134	Manes.01G213300.v6.1	23.13954194	-0.357221267	0.060775963	-5.877673476	4.16E-09	9.90E-09	stem_vs_flower
1135	Manes.01G213400.v6.1	26.37783616	-1.497146755	0.098053359	-15.26869419	1.24E-52	1.17E-51	stem_vs_flower
1136	Manes.01G213600.v6.1	8.671584611	-0.814806668	0.098283142	-8.290401119	1.13E-16	3.64E-16	stem_vs_flower
1137	Manes.01G213700.v6.1	13.96235896	0.442469126	0.107158056	4.129126086	3.64E-05	7.15E-05	stem_vs_flower
1138	Manes.01G213800.v6.1	18.5451087	1.95356874	0.196379041	9.94794928	2.57E-23	1.05E-22	stem_vs_flower
1139	Manes.01G213900.v6.1	26.73894887	-2.035862951	0.139944652	-14.54762953	6.05E-48	5.00E-47	stem_vs_flower
1140	Manes.01G214000.v6.1	81.21684373	0.709526713	0.077772624	9.123090827	7.30E-20	2.62E-19	stem_vs_flower
1141	Manes.01G214100.v6.1	310.241024	0.159400123	0.044267208	3.600862313	0.000317164	0.000586204	stem_vs_flower
1142	Manes.01G214200.v6.1	536.8735668	0.350037693	0.109314788	3.20210742	0.001364261	0.00241737	stem_vs_flower
1143	Manes.01G214300.v6.1	63.1977227	-2.463139879	0.081008375	-30.40599034	4.58E-203	9.35E-201	stem_vs_flower
1144	Manes.01G214700.v6.1	32.71713345	3.304280218	0.137934338	23.95545791	8.11E-127	3.52E-125	stem_vs_flower
1145	Manes.01G215200.v6.1	36.80308555	-0.480406778	0.055872653	-8.598245387	8.09E-18	2.72E-17	stem_vs_flower
1146	Manes.01G215300.v6.1	17.4367594	0.217846507	0.100244393	2.173154037	0.029768726	0.047589109	stem_vs_flower
1147	Manes.01G215400.v6.1	73.60560573	-0.157947612	0.052396167	-3.014487885	0.002574135	0.004480972	stem_vs_flower
1148	Manes.01G215500.v6.1	78.90164357	-0.709775748	0.061339202	-11.57132357	5.76E-31	2.99E-30	stem_vs_flower
1149	Manes.01G215600.v6.1	31.79092813	0.549468563	0.091166554	6.027084944	1.67E-09	4.05E-09	stem_vs_flower
1150	Manes.01G216000.v6.1	29.16112994	0.511504754	0.084492484	6.053849189	1.41E-09	3.44E-09	stem_vs_flower
1151	Manes.01G216100.v6.1	43.88020117	0.250337596	0.08742601	2.86342242	0.004190914	0.007183896	stem_vs_flower
1152	Manes.01G216500.v6.1	70.92273189	3.715440017	0.150586423	24.67314082	2.08E-134	1.05E-132	stem_vs_flower
1153	Manes.01G216600.v6.1	303.3588538	-0.36929106	0.053631907	-6.885659734	5.75E-12	1.55E-11	stem_vs_flower
1154	Manes.01G216800.v6.1	62.81924023	-1.915168211	0.078802846	-24.30328746	1.81E-130	8.58E-129	stem_vs_flower
1155	Manes.01G216900.v6.1	20.43223495	-0.55064889	0.087003875	-6.329015711	2.47E-10	6.20E-10	stem_vs_flower
1156	Manes.01G217000.v6.1	17.29343242	0.500330996	0.145024927	3.449965511	0.000560658	0.001019699	stem_vs_flower
1157	Manes.01G217100.v6.1	304.1544461	-1.657836874	0.066310894	-25.0009731	5.97E-138	3.28E-136	stem_vs_flower
1158	Manes.01G217300.v6.1	300.4444677	0.337901794	0.053399667	6.327788359	2.49E-10	6.25E-10	stem_vs_flower
1159	Manes.01G217500.v6.1	23.44338842	-0.643457078	0.061177734	-10.51783121	7.15E-26	3.18E-25	stem_vs_flower
1160	Manes.01G217600.v6.1	42.6819137	0.574558039	0.114625592	5.012476069	5.37E-07	1.16E-06	stem_vs_flower
1161	Manes.01G217700.v6.1	76.22188899	-0.24048762	0.077275442	-3.112083398	0.00185772	0.003265664	stem_vs_flower
1162	Manes.01G218200.v6.1	232.3681673	-1.53439862	0.141048947	-10.87848337	1.46E-27	6.85E-27	stem_vs_flower
1163	Manes.01G218400.v6.1	139.0768445	-1.05663456	0.05893369	-17.92921085	6.98E-72	1.03E-70	stem_vs_flower
1164	Manes.01G218500.v6.1	82.55844015	0.339040509	0.067116216	5.05154388	4.38E-07	9.51E-07	stem_vs_flower
1165	Manes.01G218700.v6.1	153.7771627	-0.717034649	0.082111727	-8.732426839	2.49E-18	8.53E-18	stem_vs_flower
1166	Manes.01G218800.v6.1	100.6221798	0.25412865	0.05378614	4.724798063	2.30E-06	4.82E-06	stem_vs_flower
1167	Manes.01G219000.v6.1	26.90139803	-1.403838877	0.0895219	-15.68151343	2.02E-55	2.05E-54	stem_vs_flower
1168	Manes.01G219100.v6.1	30.57305198	-0.722961985	0.092333811	-7.829872672	4.88E-15	1.48E-14	stem_vs_flower
1169	Manes.01G219200.v6.1	58.98510692	0.602498142	0.088381995	6.816978299	9.30E-12	2.49E-11	stem_vs_flower
1170	Manes.01G219300.v6.1	987.6686968	-0.23856375	0.0463055	-5.151952846	2.58E-07	5.65E-07	stem_vs_flower
1171	Manes.01G219600.v6.1	36.16631129	0.758722492	0.089787152	8.450234523	2.91E-17	9.59E-17	stem_vs_flower
1172	Manes.01G219700.v6.1	85.69156422	-0.853143629	0.082040955	-10.39899678	2.51E-25	1.09E-24	stem_vs_flower
1173	Manes.01G219800.v6.1	9.758361335	-0.567816286	0.115688098	-4.90816509	9.19E-07	1.97E-06	stem_vs_flower
1174	Manes.01G219900.v6.1	71.99701022	1.481719435	0.106299551	13.93909396	3.67E-44	2.76E-43	stem_vs_flower
1175	Manes.01G220000.v6.1	26.71395117	0.876930085	0.112904724	7.766991997	8.04E-15	2.42E-14	stem_vs_flower
1176	Manes.01G220100.v6.1	22.19774323	1.100228112	0.136866047	8.038722065	9.08E-16	2.83E-15	stem_vs_flower
1177	Manes.01G220300.v6.1	138.1341614	-0.441644101	0.048126509	-9.176732503	4.44E-20	1.60E-19	stem_vs_flower
1178	Manes.01G220400.v6.1	537.5895557	-1.199739864	0.147689537	-8.12339106	4.53E-16	1.43E-15	stem_vs_flower
1179	Manes.01G220500.v6.1	499.6590955	-0.367408673	0.049337992	-7.446769894	9.57E-14	2.77E-13	stem_vs_flower
1180	Manes.01G220800.v6.1	135.3762198	-0.215256555	0.091778583	-2.345389824	0.019007195	0.03084849	stem_vs_flower
1181	Manes.01G220900.v6.1	58.24978682	-0.51869442	0.094340349	-5.498118491	3.84E-08	8.74E-08	stem_vs_flower
1182	Manes.01G221100.v6.1	89.2585882	0.74895022	0.094076738	7.961056455	1.71E-15	5.27E-15	stem_vs_flower
1183	Manes.01G221200.v6.1	1112.715848	-0.455415624	0.048227747	-9.443020943	3.62E-21	1.36E-20	stem_vs_flower
1184	Manes.01G221300.v6.1	244.008591	-0.589983104	0.063387794	-9.307519123	1.31E-20	4.82E-20	stem_vs_flower
1185	Manes.01G221500.v6.1	11.18448209	1.244162028	0.150223945	8.282048686	1.21E-16	3.90E-16	stem_vs_flower
1186	Manes.01G221700.v6.1	12.61590519	-1.872309973	0.204378913	-9.160974323	5.14E-20	1.85E-19	stem_vs_flower
1187	Manes.01G221800.v6.1	58.66608431	-4.636376429	0.149463107	-31.02020647	2.88E-211	6.99E-209	stem_vs_flower
1188	Manes.01G222100.v6.1	95.40960944	0.286704896	0.064006159	4.479332961	7.49E-06	1.53E-05	stem_vs_flower
1189	Manes.01G222200.v6.1	78.0728827	2.186481824	0.109486067	19.97041154	9.96E-89	2.10E-87	stem_vs_flower
1190	Manes.01G222600.v6.1	112.954546	1.288499813	0.129216944	9.971601045	2.03E-23	8.26E-23	stem_vs_flower
1191	Manes.01G222800.v6.1	266.2158806	-0.408531643	0.05908499	-6.914305036	4.70E-12	1.27E-11	stem_vs_flower
1192	Manes.01G222900.v6.1	291.6627534	0.847378349	0.04878372	17.37010521	1.39E-67	1.87E-66	stem_vs_flower
1193	Manes.01G223000.v6.1	32.8526198	0.410843118	0.073575405	5.58397357	2.35E-08	5.41E-08	stem_vs_flower
1194	Manes.01G223200.v6.1	6.721538346	-3.20336894	0.185679246	-17.25216475	1.08E-66	1.42E-65	stem_vs_flower
1195	Manes.01G223300.v6.1	55.08866464	-0.313264396	0.141187778	-2.218778424	0.026501803	0.042540062	stem_vs_flower
1196	Manes.01G223500.v6.1	30.16284161	-0.575553558	0.073077166	-7.875969858	3.38E-15	1.04E-14	stem_vs_flower
1197	Manes.01G223600.v6.1	240.335632	-0.492777958	0.108456788	-4.543541885	5.53E-06	1.14E-05	stem_vs_flower
1198	Manes.01G223800.v6.1	30.72742153	-0.418619165	0.054088782	-7.739482167	9.98E-15	3.00E-14	stem_vs_flower
1199	Manes.01G224000.v6.1	14.61655038	-1.135606932	0.110905068	-10.23945027	1.32E-24	5.63E-24	stem_vs_flower
1200	Manes.01G224100.v6.1	35.07586349	-4.020944155	0.115912771	-34.68939723	1.14E-263	8.62E-261	stem_vs_flower
1201	Manes.01G224200.v6.1	48.72009042	-3.018290329	0.151485931	-19.92455869	2.49E-88	5.19E-87	stem_vs_flower
1202	Manes.01G224400.v6.1	7.925525607	-2.33049818	0.193288542	-12.0570943	1.78E-33	9.87E-33	stem_vs_flower
1203	Manes.01G224500.v6.1	25.80454653	-2.771849631	0.110866183	-25.00175947	5.85E-138	3.22E-136	stem_vs_flower
1204	Manes.01G225000.v6.1	4.185667593	-1.396172701	0.149882979	-9.315085049	1.22E-20	4.50E-20	stem_vs_flower
1205	Manes.01G225300.v6.1	12.08546134	-1.406275954	0.205331172	-6.848818606	7.45E-12	2.00E-11	stem_vs_flower
1206	Manes.01G225400.v6.1	79.42065228	0.33339684	0.092850083	3.590700506	0.00032979	0.000608842	stem_vs_flower
1207	Manes.01G225600.v6.1	13.72149934	-0.735593458	0.258570969	-2.844841633	0.004443351	0.007601689	stem_vs_flower
1208	Manes.01G225700.v6.1	99.42531197	-1.207220077	0.058600456	-20.60086493	2.70E-94	6.34E-93	stem_vs_flower
1209	Manes.01G225900.v6.1	35.41082335	-0.31953237	0.071515147	-4.468037637	7.89E-06	1.61E-05	stem_vs_flower
1210	Manes.01G226200.v6.1	23.06814712	-4.617889665	0.195562714	-23.61334414	2.81E-123	1.14E-121	stem_vs_flower
1211	Manes.01G226300.v6.1	90.54387744	-0.624002506	0.079239786	-7.874863609	3.41E-15	1.04E-14	stem_vs_flower
1212	Manes.01G226400.v6.1	13.77668476	-1.098203417	0.096055696	-11.4329859	2.86E-30	1.45E-29	stem_vs_flower
1213	Manes.01G226600.v6.1	16.27837093	-0.772175803	0.137923107	-5.598596346	2.16E-08	4.98E-08	stem_vs_flower
1214	Manes.01G226900.v6.1	131.6827683	0.570008415	0.182786558	3.118437267	0.001818128	0.003199563	stem_vs_flower
1215	Manes.01G227000.v6.1	128.1249799	0.163023319	0.06073692	2.684089356	0.007272767	0.012222902	stem_vs_flower
1216	Manes.01G227100.v6.1	19.93587065	-0.64042995	0.127060943	-5.040336822	4.65E-07	1.01E-06	stem_vs_flower
1217	Manes.01G227200.v6.1	16.16640254	-0.669585673	0.102984817	-6.501790208	7.94E-11	2.04E-10	stem_vs_flower
1218	Manes.01G227300.v6.1	47.81409072	0.388471837	0.068285367	5.68894702	1.28E-08	2.98E-08	stem_vs_flower
1219	Manes.01G227400.v6.1	54.40913187	1.000164579	0.114483712	8.736304589	2.41E-18	8.25E-18	stem_vs_flower
1220	Manes.01G227500.v6.1	36.38277305	0.169735292	0.07654394	2.217488323	0.02658974	0.042673234	stem_vs_flower
1221	Manes.01G227700.v6.1	16.7080613	1.662368292	0.147211669	11.29236766	1.43E-29	7.11E-29	stem_vs_flower
1222	Manes.01G227900.v6.1	1150.663155	0.581462526	0.061042693	9.525505875	1.64E-21	6.27E-21	stem_vs_flower
1223	Manes.01G228100.v6.1	21.71748013	1.787488868	0.175420171	10.18975671	2.20E-24	9.32E-24	stem_vs_flower
1224	Manes.01G228300.v6.1	7.72071629	2.071206015	0.161840217	12.79784503	1.69E-37	1.05E-36	stem_vs_flower
1225	Manes.01G228500.v6.1	10.86730394	0.768796478	0.132092342	5.820144219	5.88E-09	1.39E-08	stem_vs_flower
1226	Manes.01G228600.v6.1	188.4765676	-0.60372476	0.056145186	-10.75292123	5.74E-27	2.64E-26	stem_vs_flower
1227	Manes.01G228800.v6.1	58.63274876	0.306681885	0.0790612	3.879044124	0.000104868	0.000200059	stem_vs_flower
1228	Manes.01G228900.v6.1	19.16438697	0.285208732	0.099946649	2.853609765	0.004322559	0.007401434	stem_vs_flower
1229	Manes.01G229300.v6.1	11.07390144	1.516741975	0.146131735	10.37927848	3.08E-25	1.34E-24	stem_vs_flower
1230	Manes.01G229800.v6.1	24.48137451	-1.352594701	0.177050732	-7.639588321	2.18E-14	6.47E-14	stem_vs_flower
1231	Manes.01G230000.v6.1	19.87761578	0.793734231	0.111906963	7.092804709	1.31E-12	3.64E-12	stem_vs_flower
1232	Manes.01G230100.v6.1	6.462272741	0.619433702	0.15234827	4.065905716	4.78E-05	9.33E-05	stem_vs_flower
1233	Manes.01G230200.v6.1	120.5157141	0.172078368	0.043911876	3.918720444	8.90E-05	0.000170648	stem_vs_flower
1234	Manes.01G230600.v6.1	87.89433022	-3.109212678	0.157679143	-19.71860458	1.49E-86	3.02E-85	stem_vs_flower
1235	Manes.01G230800.v6.1	91.0995491	-0.450970644	0.069318678	-6.505759471	7.73E-11	1.99E-10	stem_vs_flower
1236	Manes.01G231700.v6.1	89.03274622	-1.081730933	0.092079111	-11.74784292	7.24E-32	3.85E-31	stem_vs_flower
1237	Manes.01G231800.v6.1	181.3445279	-1.066476809	0.069074234	-15.43957479	8.87E-54	8.63E-53	stem_vs_flower
1238	Manes.01G231900.v6.1	74.16449485	-0.470593256	0.059208643	-7.948050059	1.89E-15	5.84E-15	stem_vs_flower
1239	Manes.01G232000.v6.1	419.2474166	1.149497774	0.114683197	10.02324493	1.20E-23	4.96E-23	stem_vs_flower
1240	Manes.01G232100.v6.1	24.57440447	-1.509744767	0.168980805	-8.934415738	4.09E-19	1.43E-18	stem_vs_flower
1241	Manes.01G232600.v6.1	898.3316168	0.343389452	0.091814251	3.74004525	0.000183987	0.000344988	stem_vs_flower
1242	Manes.01G232900.v6.1	415.6997648	-0.748752225	0.064131124	-11.675333	1.70E-31	8.98E-31	stem_vs_flower
1243	Manes.01G233000.v6.1	168.8572697	-0.73707808	0.130503109	-5.647973356	1.62E-08	3.76E-08	stem_vs_flower
1244	Manes.01G233100.v6.1	19.13396023	0.440939163	0.10917173	4.038950028	5.37E-05	0.000104424	stem_vs_flower
1245	Manes.01G233300.v6.1	58.53160156	-5.543283661	0.230314325	-24.06834076	5.37E-128	2.40E-126	stem_vs_flower
1246	Manes.01G233400.v6.1	210.0154451	-1.034203117	0.044454214	-23.26445608	1.02E-119	3.83E-118	stem_vs_flower
1247	Manes.01G233500.v6.1	38.80121225	0.807174803	0.071231507	11.33171036	9.14E-30	4.56E-29	stem_vs_flower
1248	Manes.01G233600.v6.1	67.54565185	0.867315249	0.06896948	12.57534854	2.89E-36	1.74E-35	stem_vs_flower
1249	Manes.01G233700.v6.1	79.00304535	0.399956568	0.087430995	4.574539847	4.77E-06	9.82E-06	stem_vs_flower
1250	Manes.01G234000.v6.1	44.44652319	1.091483453	0.10442022	10.45279785	1.42E-25	6.25E-25	stem_vs_flower
1251	Manes.01G234200.v6.1	8.350461198	0.728485254	0.101120799	7.204108972	5.84E-13	1.64E-12	stem_vs_flower
1252	Manes.01G234300.v6.1	6.581663353	1.641471592	0.186329821	8.809494796	1.26E-18	4.35E-18	stem_vs_flower
1253	Manes.01G234400.v6.1	35.27430296	1.486487084	0.094688769	15.69866311	1.54E-55	1.57E-54	stem_vs_flower
1254	Manes.01G234500.v6.1	16.03114075	-1.755616801	0.173424023	-10.12326185	4.36E-24	1.82E-23	stem_vs_flower
1255	Manes.01G234700.v6.1	103.0652257	-0.189500682	0.081685064	-2.319893914	0.020346617	0.032947567	stem_vs_flower
1256	Manes.01G234800.v6.1	7.608952295	-1.229758317	0.112862126	-10.89611155	1.20E-27	5.65E-27	stem_vs_flower
1257	Manes.01G234900.v6.1	24.31891854	0.247984988	0.063364368	3.913634677	9.09E-05	0.000174129	stem_vs_flower
1258	Manes.01G235200.v6.1	13.42232321	-1.901026748	0.111304247	-17.07955271	2.11E-65	2.70E-64	stem_vs_flower
1259	Manes.01G235400.v6.1	12.06635462	0.466970554	0.206582793	2.260452314	0.023793193	0.038299749	stem_vs_flower
1260	Manes.01G235500.v6.1	7.517226789	0.836960646	0.127175707	6.581136179	4.67E-11	1.21E-10	stem_vs_flower
1261	Manes.01G235600.v6.1	12.83736284	-0.449459149	0.191347866	-2.348911214	0.018828396	0.030564082	stem_vs_flower
1262	Manes.01G235800.v6.1	10.77222801	1.147953652	0.132356703	8.673181093	4.20E-18	1.43E-17	stem_vs_flower
1263	Manes.01G236000.v6.1	6.191353998	-1.706827096	0.148620029	-11.48450247	1.58E-30	8.08E-30	stem_vs_flower
1264	Manes.01G236200.v6.1	18.58247828	-0.545417268	0.082138611	-6.640205676	3.13E-11	8.18E-11	stem_vs_flower
1265	Manes.01G236400.v6.1	4.47844929	0.890798248	0.135418022	6.578136632	4.76E-11	1.23E-10	stem_vs_flower
1266	Manes.01G236700.v6.1	4.085522107	-2.85062488	0.157860932	-18.05782371	6.85E-73	1.04E-71	stem_vs_flower
1267	Manes.01G236900.v6.1	462.9472309	0.445013823	0.078849142	5.643863893	1.66E-08	3.85E-08	stem_vs_flower
1268	Manes.01G237100.v6.1	6.340733371	-0.684357117	0.153449421	-4.459822098	8.20E-06	1.67E-05	stem_vs_flower
1269	Manes.01G237200.v6.1	16.05327031	-1.175333408	0.088453179	-13.28763337	2.73E-40	1.85E-39	stem_vs_flower
1270	Manes.01G237400.v6.1	88.37453838	0.223821723	0.043810347	5.108878094	3.24E-07	7.07E-07	stem_vs_flower
1271	Manes.01G237500.v6.1	214.0521799	0.374635846	0.059063169	6.342968925	2.25E-10	5.67E-10	stem_vs_flower
1272	Manes.01G237700.v6.1	287.432028	0.498903367	0.066356531	7.518526906	5.54E-14	1.62E-13	stem_vs_flower
1273	Manes.01G238000.v6.1	6.271242841	-0.994545292	0.136339415	-7.294627837	2.99E-13	8.50E-13	stem_vs_flower
1274	Manes.01G238300.v6.1	31.9807648	1.518911131	0.144600052	10.50422254	8.26E-26	3.66E-25	stem_vs_flower
1275	Manes.01G238400.v6.1	37.50335351	0.722255392	0.07612409	9.487869014	2.36E-21	8.93E-21	stem_vs_flower
1276	Manes.01G238800.v6.1	6.562464553	-2.433290539	0.16647983	-14.61612819	2.22E-48	1.86E-47	stem_vs_flower
1277	Manes.01G238900.v6.1	9.637537692	-2.881945898	0.258708983	-11.13972104	8.04E-29	3.91E-28	stem_vs_flower
1278	Manes.01G239100.v6.1	28.23423031	-1.662856822	0.231668403	-7.177745425	7.09E-13	1.98E-12	stem_vs_flower
1279	Manes.01G239300.v6.1	19.32040318	-0.384857956	0.144862238	-2.656716892	0.007890568	0.013226657	stem_vs_flower
1280	Manes.01G239400.v6.1	146.5987515	-0.466929715	0.098834119	-4.72437775	2.31E-06	4.83E-06	stem_vs_flower
1281	Manes.01G239600.v6.1	11.25656343	0.276470163	0.089077006	3.103720859	0.001911035	0.003357094	stem_vs_flower
1282	Manes.01G239700.v6.1	25.45039382	-0.467773857	0.1106383	-4.227955952	2.36E-05	4.68E-05	stem_vs_flower
1283	Manes.01G239900.v6.1	149.0968667	-0.303708949	0.078858893	-3.851296112	0.000117494	0.00022322	stem_vs_flower
1284	Manes.01G240000.v6.1	74.56187344	0.745807002	0.079422314	9.390396272	5.98E-21	2.23E-20	stem_vs_flower
1285	Manes.01G240200.v6.1	46.60547528	0.25970787	0.052290848	4.966602752	6.81E-07	1.47E-06	stem_vs_flower
1286	Manes.01G240600.v6.1	18.39013504	1.544363847	0.143987337	10.72569214	7.71E-27	3.54E-26	stem_vs_flower
1287	Manes.01G241000.v6.1	46.18268905	3.422392319	0.155158982	22.0573265	8.12E-108	2.45E-106	stem_vs_flower
1288	Manes.01G241100.v6.1	103.2466153	-0.550671943	0.066560452	-8.273260275	1.30E-16	4.19E-16	stem_vs_flower
1289	Manes.01G241300.v6.1	3.171333541	2.085214892	0.215789852	9.663174002	4.32E-22	1.68E-21	stem_vs_flower
1290	Manes.01G241400.v6.1	275.6461098	0.146467688	0.044313328	3.305273908	0.000948836	0.001700703	stem_vs_flower
1291	Manes.01G242400.v6.1	536.2352877	1.391008109	0.150637261	9.234156919	2.60E-20	9.49E-20	stem_vs_flower
1292	Manes.01G242600.v6.1	9.044276212	1.703484519	0.20621652	8.260659794	1.45E-16	4.65E-16	stem_vs_flower
1293	Manes.01G242800.v6.1	11.78512869	0.364893421	0.166095411	2.196890447	0.028028271	0.044909093	stem_vs_flower
1294	Manes.01G243100.v6.1	9.32487232	-0.461971471	0.112416231	-4.109473039	3.97E-05	7.76E-05	stem_vs_flower
1295	Manes.01G243200.v6.1	163.6773483	-0.824736284	0.049202434	-16.76210324	4.62E-63	5.59E-62	stem_vs_flower
1296	Manes.01G243500.v6.1	51.74024418	-0.431191268	0.053669885	-8.034138091	9.42E-16	2.94E-15	stem_vs_flower
1297	Manes.01G243700.v6.1	99.59202767	-1.171010404	0.065079151	-17.9936336	2.19E-72	3.27E-71	stem_vs_flower
1298	Manes.01G243900.v6.1	86.98669612	0.662489674	0.081329446	8.145754187	3.77E-16	1.19E-15	stem_vs_flower
1299	Manes.01G244000.v6.1	54.90286718	1.767638033	0.092089174	19.1948516	4.09E-82	7.52E-81	stem_vs_flower
1300	Manes.01G244100.v6.1	7.384232511	-0.987741281	0.157272701	-6.280436956	3.38E-10	8.43E-10	stem_vs_flower
1301	Manes.01G244300.v6.1	166.3952172	0.795613929	0.077631942	10.24853823	1.20E-24	5.13E-24	stem_vs_flower
1302	Manes.01G244400.v6.1	9.317111171	-1.921240305	0.116305605	-16.51889703	2.68E-61	3.11E-60	stem_vs_flower
1303	Manes.01G244500.v6.1	40.59954535	0.231850773	0.066889509	3.466175442	0.000527919	0.000962057	stem_vs_flower
1304	Manes.01G244800.v6.1	104.3856589	-0.823841673	0.061163084	-13.46959005	2.36E-41	1.64E-40	stem_vs_flower
1305	Manes.01G244900.v6.1	46.79270228	-1.034895696	0.132257713	-7.82484189	5.08E-15	1.54E-14	stem_vs_flower
1306	Manes.01G245000.v6.1	335.8807989	-1.844844015	0.114142387	-16.16265487	9.25E-59	1.02E-57	stem_vs_flower
1307	Manes.01G245200.v6.1	8.986228304	-3.098113449	0.297194148	-10.42454393	1.92E-25	8.38E-25	stem_vs_flower
1308	Manes.01G245800.v6.1	1029.259891	-1.494940249	0.079700723	-18.75692212	1.70E-78	2.90E-77	stem_vs_flower
1309	Manes.01G246000.v6.1	117.2027264	0.210046843	0.046261319	4.540442181	5.61E-06	1.15E-05	stem_vs_flower
1310	Manes.01G246100.v6.1	206.4335967	0.710241101	0.042918511	16.54859608	1.64E-61	1.91E-60	stem_vs_flower
1311	Manes.01G246200.v6.1	16.95386685	1.286084343	0.124021691	10.36983393	3.40E-25	1.48E-24	stem_vs_flower
1312	Manes.01G246300.v6.1	68.13836027	-0.725579837	0.073480958	-9.874392673	5.38E-23	2.15E-22	stem_vs_flower
1313	Manes.01G246500.v6.1	5.378389703	3.472065268	0.202032162	17.18570563	3.40E-66	4.42E-65	stem_vs_flower
1314	Manes.01G246800.v6.1	227.1208269	-7.050347368	0.262179687	-26.89127997	2.78E-159	2.33E-157	stem_vs_flower
1315	Manes.01G246900.v6.1	36.36098634	0.860985711	0.088934191	9.681155273	3.63E-22	1.41E-21	stem_vs_flower
1316	Manes.01G247100.v6.1	117.0691839	-0.541002798	0.084406427	-6.409497645	1.46E-10	3.71E-10	stem_vs_flower
1317	Manes.01G247200.v6.1	43.81756776	0.245777736	0.060910384	4.035071219	5.46E-05	0.000106108	stem_vs_flower
1318	Manes.01G247300.v6.1	145.3634143	0.601162129	0.064425719	9.331089174	1.05E-20	3.88E-20	stem_vs_flower
1319	Manes.01G247800.v6.1	97.94945077	2.058434466	0.094824272	21.70788587	1.73E-104	4.88E-103	stem_vs_flower
1320	Manes.01G248000.v6.1	3.09569037	1.065716175	0.186276466	5.721153076	1.06E-08	2.47E-08	stem_vs_flower
1321	Manes.01G248400.v6.1	40.66659882	1.467898888	0.088053833	16.67047123	2.15E-62	2.56E-61	stem_vs_flower
1322	Manes.01G248500.v6.1	82.55720429	-0.299564379	0.052993214	-5.652881866	1.58E-08	3.66E-08	stem_vs_flower
1323	Manes.01G249000.v6.1	127.4723953	-0.776504362	0.073704538	-10.53536711	5.94E-26	2.65E-25	stem_vs_flower
1324	Manes.01G249100.v6.1	69.10224779	-2.132814838	0.13569591	-15.71760593	1.15E-55	1.17E-54	stem_vs_flower
1325	Manes.01G249200.v6.1	31.29797982	-0.361025653	0.082488989	-4.376652672	1.21E-05	2.43E-05	stem_vs_flower
1326	Manes.01G249700.v6.1	110.3432226	-0.163916336	0.059116033	-2.772789837	0.0055578	0.009434917	stem_vs_flower
1327	Manes.01G249800.v6.1	23.55084621	-1.748084462	0.125641932	-13.91322496	5.27E-44	3.95E-43	stem_vs_flower
1328	Manes.01G250000.v6.1	3.945227222	-2.724812677	0.181912651	-14.97868712	1.01E-50	9.05E-50	stem_vs_flower
1329	Manes.01G250100.v6.1	371.1104494	-0.778186686	0.100879617	-7.714013094	1.22E-14	3.65E-14	stem_vs_flower
1330	Manes.01G250200.v6.1	139.7493284	-0.696021557	0.071260782	-9.767245547	1.56E-22	6.14E-22	stem_vs_flower
1331	Manes.01G250600.v6.1	87.20887232	0.167868787	0.074949012	2.239773178	0.025105652	0.040366965	stem_vs_flower
1332	Manes.01G250700.v6.1	20.14480212	-0.452980933	0.0830831	-5.452142875	4.98E-08	1.13E-07	stem_vs_flower
1333	Manes.01G250800.v6.1	910.7380368	2.236334166	0.140089275	15.96363585	2.29E-57	2.43E-56	stem_vs_flower
1334	Manes.01G251000.v6.1	11.07425062	-0.292185036	0.086991217	-3.358787754	0.000782852	0.001410262	stem_vs_flower
1335	Manes.01G251100.v6.1	6.143779075	-0.877488925	0.108442925	-8.091712086	5.88E-16	1.85E-15	stem_vs_flower
1336	Manes.01G251200.v6.1	352.6346228	-0.16968411	0.04710465	-3.602279412	0.000315439	0.000583058	stem_vs_flower
1337	Manes.01G251300.v6.1	131.2551064	0.826877844	0.058851357	14.05027653	7.67E-45	5.88E-44	stem_vs_flower
1338	Manes.01G251400.v6.1	18.11058059	-2.372992359	0.166771653	-14.22899107	6.05E-46	4.78E-45	stem_vs_flower
1339	Manes.01G251500.v6.1	15.86734344	1.094455702	0.10260226	10.66697462	1.45E-26	6.60E-26	stem_vs_flower
1340	Manes.01G251600.v6.1	15.59796996	0.873105724	0.126036108	6.927425324	4.29E-12	1.16E-11	stem_vs_flower
1341	Manes.01G251800.v6.1	135.0122524	-0.202974305	0.071957655	-2.820746534	0.004791204	0.008176146	stem_vs_flower
1342	Manes.01G252100.v6.1	36.43162228	-0.738931386	0.128358371	-5.756783743	8.57E-09	2.01E-08	stem_vs_flower
1343	Manes.01G252300.v6.1	4.326489829	-0.76541246	0.072657799	-10.53448454	5.99E-26	2.67E-25	stem_vs_flower
1344	Manes.01G252400.v6.1	21.57927363	-0.440061475	0.111344981	-3.952234478	7.74E-05	0.000148997	stem_vs_flower
1345	Manes.01G252600.v6.1	3.852630845	-2.481376948	0.194640014	-12.74854484	3.18E-37	1.96E-36	stem_vs_flower
1346	Manes.01G252900.v6.1	33.18767199	-0.413430929	0.062750297	-6.588509565	4.44E-11	1.15E-10	stem_vs_flower
1347	Manes.01G253100.v6.1	36.76518438	1.214476548	0.106822762	11.36908024	5.96E-30	3.00E-29	stem_vs_flower
1348	Manes.01G253200.v6.1	399.7039845	-1.064122315	0.056376739	-18.87520177	1.82E-79	3.18E-78	stem_vs_flower
1349	Manes.01G253300.v6.1	44.25581106	-0.501027651	0.064102446	-7.816045737	5.45E-15	1.65E-14	stem_vs_flower
1350	Manes.01G253400.v6.1	49.14628316	1.234080449	0.147515218	8.365784008	5.97E-17	1.95E-16	stem_vs_flower
1351	Manes.01G253500.v6.1	36.04237119	-0.185848218	0.07941435	-2.340234717	0.019271624	0.031259915	stem_vs_flower
1352	Manes.01G253600.v6.1	1063.1157	0.388273313	0.045559443	8.522345559	1.56E-17	5.20E-17	stem_vs_flower
1353	Manes.01G253700.v6.1	551.1877006	0.445886905	0.048522924	9.189201019	3.96E-20	1.43E-19	stem_vs_flower
1354	Manes.01G253800.v6.1	24.84508207	-5.992878882	0.26501545	-22.61331886	3.21E-113	1.07E-111	stem_vs_flower
1355	Manes.01G253900.v6.1	17.72552689	0.265917649	0.075459982	3.523955886	0.000425155	0.000778866	stem_vs_flower
1356	Manes.01G254300.v6.1	99.29607806	0.78488731	0.084964143	9.237865336	2.51E-20	9.17E-20	stem_vs_flower
1357	Manes.01G254400.v6.1	18.95369921	0.332670938	0.088456243	3.760853114	0.000169335	0.000318302	stem_vs_flower
1358	Manes.01G254700.v6.1	38.84674454	-0.925297802	0.071742316	-12.89751788	4.65E-38	2.93E-37	stem_vs_flower
1359	Manes.01G254800.v6.1	31.62919962	0.35698699	0.066578771	5.361874099	8.24E-08	1.84E-07	stem_vs_flower
1360	Manes.01G254900.v6.1	13.92513312	0.940143542	0.149489749	6.289016783	3.19E-10	7.99E-10	stem_vs_flower
1361	Manes.01G255100.v6.1	48.05340559	-0.193217297	0.058399199	-3.308560758	0.000937768	0.001681567	stem_vs_flower
1362	Manes.01G255300.v6.1	184.6713308	0.352791666	0.058692737	6.010823202	1.85E-09	4.47E-09	stem_vs_flower
1363	Manes.01G255400.v6.1	184.167799	-1.217998152	0.126372852	-9.638131374	5.52E-22	2.14E-21	stem_vs_flower
1364	Manes.01G255500.v6.1	3.6464663	0.465044581	0.075379831	6.169350263	6.86E-10	1.69E-09	stem_vs_flower
1365	Manes.01G255600.v6.1	27.94524995	-0.543402413	0.083921279	-6.475144578	9.47E-11	2.43E-10	stem_vs_flower
1366	Manes.01G255700.v6.1	241.7638753	0.653568424	0.065005935	10.05398079	8.82E-24	3.65E-23	stem_vs_flower
1367	Manes.01G255800.v6.1	144.924214	0.237844231	0.077378552	3.073774663	0.00211369	0.003701474	stem_vs_flower
1368	Manes.01G255900.v6.1	422.3962849	-1.161242059	0.115777845	-10.02991599	1.13E-23	4.64E-23	stem_vs_flower
1369	Manes.01G256100.v6.1	29.74638422	-1.420093646	0.075653906	-18.77092304	1.31E-78	2.24E-77	stem_vs_flower
1370	Manes.01G256200.v6.1	76.17933784	1.044595623	0.085837876	12.16940209	4.52E-34	2.55E-33	stem_vs_flower
1371	Manes.01G256400.v6.1	44.17293594	0.481058598	0.085216049	5.645164291	1.65E-08	3.82E-08	stem_vs_flower
1372	Manes.01G256600.v6.1	278.3052676	0.96143016	0.057716868	16.65769808	2.66E-62	3.16E-61	stem_vs_flower
1373	Manes.01G256700.v6.1	9.951135198	2.131778747	0.201324575	10.58876567	3.36E-26	1.51E-25	stem_vs_flower
1374	Manes.01G256900.v6.1	3.670991816	0.324335606	0.082005557	3.955044247	7.65E-05	0.00014729	stem_vs_flower
1375	Manes.01G257000.v6.1	9.121776738	-1.318843206	0.119039649	-11.07902468	1.59E-28	7.65E-28	stem_vs_flower
1376	Manes.01G257200.v6.1	29.83601568	-2.429382169	0.123519676	-19.66797723	4.06E-86	8.13E-85	stem_vs_flower
1377	Manes.01G257400.v6.1	24.17074778	-0.369067325	0.071424325	-5.167249718	2.38E-07	5.22E-07	stem_vs_flower
1378	Manes.01G257600.v6.1	559.2072127	-0.503843619	0.052512779	-9.594685907	8.42E-22	3.24E-21	stem_vs_flower
1379	Manes.01G258100.v6.1	7.89012958	-0.566009498	0.095653719	-5.917276419	3.27E-09	7.83E-09	stem_vs_flower
1380	Manes.01G258200.v6.1	15.50003433	-0.467132875	0.101329887	-4.610020709	4.03E-06	8.31E-06	stem_vs_flower
1381	Manes.01G258400.v6.1	44.97104291	0.304354805	0.05392655	5.643876807	1.66E-08	3.85E-08	stem_vs_flower
1382	Manes.01G258500.v6.1	12.21171111	-1.732923333	0.10814104	-16.02465941	8.60E-58	9.24E-57	stem_vs_flower
1383	Manes.01G258600.v6.1	43.63328187	-0.206472541	0.076020348	-2.716016788	0.006607257	0.011139332	stem_vs_flower
1384	Manes.01G258800.v6.1	75.87817113	-1.429530591	0.09980922	-14.32263066	1.58E-46	1.26E-45	stem_vs_flower
1385	Manes.01G259100.v6.1	497.5610021	1.088664889	0.059575173	18.27380145	1.34E-74	2.10E-73	stem_vs_flower
1386	Manes.01G259300.v6.1	14.4459158	-0.618051324	0.258248954	-2.393238442	0.016700384	0.027238526	stem_vs_flower
1387	Manes.01G259500.v6.1	309.3162249	0.524010689	0.079173109	6.61854381	3.63E-11	9.44E-11	stem_vs_flower
1388	Manes.01G259800.v6.1	27.28049704	0.394891159	0.084073987	4.69694819	2.64E-06	5.51E-06	stem_vs_flower
1389	Manes.01G259900.v6.1	25.11763572	-0.6516581	0.080433618	-8.101812624	5.41E-16	1.70E-15	stem_vs_flower
1390	Manes.01G260000.v6.1	95.22881831	-0.267948909	0.098548339	-2.718959166	0.006548769	0.011042896	stem_vs_flower
1391	Manes.01G260300.v6.1	32.46451521	-0.276692194	0.062060625	-4.458417794	8.26E-06	1.68E-05	stem_vs_flower
1392	Manes.01G260400.v6.1	24.12808249	0.316820826	0.085022883	3.726300689	0.000194311	0.000363841	stem_vs_flower
1393	Manes.01G260500.v6.1	93.72567471	0.353771452	0.042789223	8.267770035	1.36E-16	4.39E-16	stem_vs_flower
1394	Manes.01G260600.v6.1	20.36202278	-0.898611335	0.092791411	-9.68420813	3.52E-22	1.37E-21	stem_vs_flower
1395	Manes.01G260700.v6.1	35.45622358	0.906168404	0.2116985	4.280466825	1.87E-05	3.72E-05	stem_vs_flower
1396	Manes.01G261000.v6.1	286.4746989	-0.930590863	0.064188006	-14.49789329	1.25E-47	1.02E-46	stem_vs_flower
1397	Manes.01G261300.v6.1	27.94875923	-2.534328094	0.122957266	-20.61145445	2.17E-94	5.11E-93	stem_vs_flower
1398	Manes.01G261400.v6.1	33.64071477	-0.291129576	0.059487763	-4.893940532	9.88E-07	2.11E-06	stem_vs_flower
1399	Manes.01G261500.v6.1	99.0264776	-1.514380639	0.074080582	-20.44234251	7.03E-93	1.62E-91	stem_vs_flower
1400	Manes.01G261800.v6.1	152.7743227	-0.717154318	0.048226498	-14.8705451	5.12E-50	4.49E-49	stem_vs_flower
1401	Manes.01G262000.v6.1	32.78202073	0.64994866	0.111401432	5.834293597	5.40E-09	1.28E-08	stem_vs_flower
1402	Manes.01G262200.v6.1	8.289452083	1.159323126	0.106669268	10.86838924	1.63E-27	7.64E-27	stem_vs_flower
1403	Manes.01G262300.v6.1	122.6739196	-0.769454205	0.062354287	-12.34003692	5.51E-35	3.20E-34	stem_vs_flower
1404	Manes.01G262400.v6.1	21.41734857	-0.71449775	0.108906445	-6.560656284	5.36E-11	1.39E-10	stem_vs_flower
1405	Manes.01G262700.v6.1	6.867626246	0.433006203	0.143744257	3.01233741	0.002592443	0.004511317	stem_vs_flower
1406	Manes.01G262900.v6.1	41.70045047	-0.7544284	0.06502491	-11.60214449	4.02E-31	2.10E-30	stem_vs_flower
1407	Manes.01G263000.v6.1	35.17866433	-0.3182166	0.081686532	-3.895582189	9.80E-05	0.000187108	stem_vs_flower
1408	Manes.01G263200.v6.1	27.12896166	-0.17357352	0.078644303	-2.207070504	0.027309134	0.043795003	stem_vs_flower
1409	Manes.01G263300.v6.1	363.5474103	-0.23162456	0.068625707	-3.375186516	0.000737657	0.001331175	stem_vs_flower
1410	Manes.01G263400.v6.1	18.043362	0.609257864	0.096724307	6.298911679	3.00E-10	7.51E-10	stem_vs_flower
1411	Manes.01G263900.v6.1	229.6070792	-0.301308955	0.046705257	-6.451285608	1.11E-10	2.83E-10	stem_vs_flower
1412	Manes.01G264000.v6.1	39.05703026	-0.648082799	0.060228587	-10.76038519	5.29E-27	2.44E-26	stem_vs_flower
1413	Manes.01G264500.v6.1	43.33878732	0.303792259	0.104404538	2.909761066	0.003617052	0.006231546	stem_vs_flower
1414	Manes.01G264600.v6.1	9.628671093	1.936173231	0.181549906	10.66468868	1.49E-26	6.76E-26	stem_vs_flower
1415	Manes.01G264800.v6.1	25.93265777	0.195575341	0.082490133	2.370893737	0.017745132	0.028860227	stem_vs_flower
1416	Manes.01G264900.v6.1	5.180432586	1.7927127	0.209041759	8.575859257	9.83E-18	3.30E-17	stem_vs_flower
1417	Manes.01G265100.v6.1	149.182917	0.379070031	0.067075821	5.651366209	1.59E-08	3.69E-08	stem_vs_flower
1418	Manes.01G265200.v6.1	23.02114713	0.708490863	0.090620705	7.818200705	5.36E-15	1.63E-14	stem_vs_flower
1419	Manes.01G265500.v6.1	12.91967735	-0.578003032	0.125631647	-4.600775733	4.21E-06	8.68E-06	stem_vs_flower
1420	Manes.01G265700.v6.1	37.594236	-0.187004083	0.049978849	-3.74166444	0.000182806	0.000342972	stem_vs_flower
1421	Manes.01G265900.v6.1	32.6819853	-0.168918368	0.059008455	-2.862612959	0.004201635	0.007201084	stem_vs_flower
1422	Manes.01G266000.v6.1	165.3919679	-0.294311076	0.056156508	-5.240907718	1.60E-07	3.54E-07	stem_vs_flower
1423	Manes.01G266200.v6.1	77.51167137	1.177602618	0.079983882	14.72299897	4.59E-49	3.92E-48	stem_vs_flower
1424	Manes.01G266400.v6.1	6.028657991	-0.626760668	0.139662738	-4.487672787	7.20E-06	1.47E-05	stem_vs_flower
1425	Manes.01G266500.v6.1	47.93179398	0.719465526	0.069915955	10.29043406	7.78E-25	3.35E-24	stem_vs_flower
1426	Manes.01G266700.v6.1	55.79488941	-0.459314548	0.082400224	-5.574190552	2.49E-08	5.71E-08	stem_vs_flower
1427	Manes.01G266800.v6.1	54.87830531	0.558380624	0.072203406	7.733438883	1.05E-14	3.14E-14	stem_vs_flower
1428	Manes.01G266900.v6.1	30.03347754	-0.262449738	0.08104044	-3.23850338	0.001201586	0.002137657	stem_vs_flower
1429	Manes.01G267100.v6.1	169.1966248	0.597123819	0.102694745	5.814550861	6.08E-09	1.44E-08	stem_vs_flower
1430	Manes.01G267400.v6.1	11.87083622	0.890557002	0.137642959	6.470051259	9.80E-11	2.51E-10	stem_vs_flower
1431	Manes.01G267500.v6.1	68.78706175	0.274433744	0.050624594	5.420956987	5.93E-08	1.34E-07	stem_vs_flower
1432	Manes.01G267600.v6.1	4.798617717	-1.010626547	0.136021894	-7.429881468	1.09E-13	3.14E-13	stem_vs_flower
1433	Manes.01G267900.v6.1	7.344888272	-0.685012284	0.141929319	-4.826432553	1.39E-06	2.94E-06	stem_vs_flower
1434	Manes.01G268000.v6.1	88.34537885	-0.607202346	0.046436241	-13.0760444	4.51E-39	2.94E-38	stem_vs_flower
1435	Manes.01G268100.v6.1	13.54178276	-6.507088181	0.197044148	-33.02350382	3.74E-239	1.58E-236	stem_vs_flower
1436	Manes.01G268200.v6.1	9.554185411	0.980849265	0.092588594	10.59362954	3.19E-26	1.44E-25	stem_vs_flower
1437	Manes.01G268500.v6.1	86.26389019	-0.272476146	0.064768317	-4.206935741	2.59E-05	5.12E-05	stem_vs_flower
1438	Manes.01G268700.v6.1	187.5070982	-3.282757847	0.175911684	-18.66139746	1.02E-77	1.72E-76	stem_vs_flower
1439	Manes.01G269000.v6.1	91.0767295	-0.234097733	0.05443841	-4.30023093	1.71E-05	3.41E-05	stem_vs_flower
1440	Manes.01G269300.v6.1	3.744149999	0.784805529	0.164563326	4.769018388	1.85E-06	3.90E-06	stem_vs_flower
1441	Manes.01G269600.v6.1	17.12250946	1.914070539	0.122500848	15.62495741	4.92E-55	4.94E-54	stem_vs_flower
1442	Manes.01G269700.v6.1	25.58710544	1.109606729	0.118003628	9.403157706	5.29E-21	1.98E-20	stem_vs_flower
1443	Manes.01G269900.v6.1	31.839481	0.460287615	0.07720223	5.962102557	2.49E-09	6.00E-09	stem_vs_flower
1444	Manes.01G270000.v6.1	1021.625209	-0.592541194	0.050272694	-11.78654159	4.58E-32	2.45E-31	stem_vs_flower
1445	Manes.01G270100.v6.1	259.4447957	0.354488251	0.058906741	6.017787482	1.77E-09	4.29E-09	stem_vs_flower
1446	Manes.01G270200.v6.1	35.94637717	-0.383188472	0.064553467	-5.935985977	2.92E-09	7.01E-09	stem_vs_flower
1447	Manes.01G270400.v6.1	67.71700547	-0.197426582	0.075411465	-2.617991607	0.008844898	0.014767698	stem_vs_flower
1448	Manes.01G270500.v6.1	70.20506193	-1.014732293	0.150544202	-6.740427608	1.58E-11	4.18E-11	stem_vs_flower
1449	Manes.01G270700.v6.1	5.07347409	-1.694412043	0.176040257	-9.62513959	6.26E-22	2.42E-21	stem_vs_flower
1450	Manes.01G271100.v6.1	225.4820612	-6.721517973	0.224346165	-29.96047633	3.21E-197	5.87E-195	stem_vs_flower
1451	Manes.01G271500.v6.1	25.53559964	-0.823577027	0.118969298	-6.922601404	4.43E-12	1.20E-11	stem_vs_flower
1452	Manes.01G271700.v6.1	9.758374003	0.646018099	0.085496959	7.556036022	4.16E-14	1.22E-13	stem_vs_flower
1453	Manes.01G271800.v6.1	7.843641632	-0.29087314	0.085484083	-3.402658484	0.000667336	0.001207747	stem_vs_flower
1454	Manes.01G272100.v6.1	15.65527586	-0.547873335	0.138515143	-3.955331695	7.64E-05	0.000147124	stem_vs_flower
1455	Manes.01G272200.v6.1	80.07793496	-0.903357989	0.059565388	-15.1658207	5.95E-52	5.50E-51	stem_vs_flower
1456	Manes.01G272300.v6.1	21.61777614	1.353570225	0.103892073	13.02861891	8.41E-39	5.43E-38	stem_vs_flower
1457	Manes.01G272700.v6.1	77.90123074	0.296064135	0.071312425	4.151648677	3.30E-05	6.49E-05	stem_vs_flower
1458	Manes.01G273000.v6.1	138.0022517	0.278081102	0.072062686	3.858877815	0.000113909	0.00021668	stem_vs_flower
1459	Manes.01G273100.v6.1	181.0457748	0.304269847	0.05423357	5.610359938	2.02E-08	4.66E-08	stem_vs_flower
1460	Manes.01G273200.v6.1	16.33015658	0.490784322	0.088900057	5.520630017	3.38E-08	7.71E-08	stem_vs_flower
1461	Manes.01G273400.v6.1	121.670268	1.291372464	0.055021572	23.47029408	8.20E-122	3.20E-120	stem_vs_flower
1462	Manes.01G273500.v6.1	4.764280616	-1.749303084	0.146443288	-11.94525954	6.87E-33	3.77E-32	stem_vs_flower
1463	Manes.01G273600.v6.1	316.3842415	0.19816044	0.072551788	2.731296427	0.00630857	0.010655311	stem_vs_flower
1464	Manes.01G273700.v6.1	7.102432807	2.92223976	0.174493853	16.74694957	5.96E-63	7.19E-62	stem_vs_flower
1465	Manes.01G273900.v6.1	16.03430625	-0.983197571	0.07184827	-13.68435971	1.26E-42	9.12E-42	stem_vs_flower
1466	Manes.01G274200.v6.1	459.2052475	-0.177793174	0.045275196	-3.926944288	8.60E-05	0.000165092	stem_vs_flower
1467	Manes.01G274300.v6.1	43.84045984	-0.599366634	0.068110467	-8.799919572	1.37E-18	4.73E-18	stem_vs_flower
1468	Manes.01G274600.v6.1	30.87201277	0.800896482	0.104816564	7.640934319	2.16E-14	6.40E-14	stem_vs_flower
1469	Manes.01G274800.v6.1	63.36909658	-0.36565259	0.05032509	-7.265811009	3.71E-13	1.05E-12	stem_vs_flower
1470	Manes.01G274900.v6.1	13.15432072	-1.755018257	0.18660504	-9.404988534	5.20E-21	1.95E-20	stem_vs_flower
1471	Manes.01G275100.v6.1	222.8683186	0.562297196	0.079986922	7.029864142	2.07E-12	5.68E-12	stem_vs_flower
1472	Manes.01G275200.v6.1	88.69149852	0.118722609	0.054700771	2.170401025	0.029976479	0.047899466	stem_vs_flower
1473	Manes.02G000100.v6.1	7.590914816	0.760016579	0.161859167	4.695542371	2.66E-06	5.54E-06	stem_vs_flower
1474	Manes.02G000300.v6.1	70.75142244	-0.132246554	0.056254411	-2.350865476	0.018729804	0.030413628	stem_vs_flower
1475	Manes.02G000500.v6.1	7.527965382	-1.677707571	0.209009486	-8.026944632	9.99E-16	3.11E-15	stem_vs_flower
1476	Manes.02G000600.v6.1	73.22571091	-0.174517316	0.053519452	-3.260820285	0.001110904	0.00198085	stem_vs_flower
1477	Manes.02G000800.v6.1	33.99233491	-1.831837909	0.100630728	-18.20356408	4.84E-74	7.50E-73	stem_vs_flower
1478	Manes.02G000900.v6.1	122.8950803	-0.324805447	0.074935469	-4.33446871	1.46E-05	2.93E-05	stem_vs_flower
1479	Manes.02G001000.v6.1	1369.059949	0.194549056	0.071748316	2.711548733	0.00669697	0.011284668	stem_vs_flower
1480	Manes.02G001800.v6.1	6.359667409	-0.563665341	0.112303377	-5.019130816	5.19E-07	1.12E-06	stem_vs_flower
1481	Manes.02G001900.v6.1	62.0021413	0.76306096	0.078107057	9.76942401	1.52E-22	6.02E-22	stem_vs_flower
1482	Manes.02G002100.v6.1	115.0376968	0.733979534	0.140056115	5.240610393	1.60E-07	3.54E-07	stem_vs_flower
1483	Manes.02G002300.v6.1	52.55302243	-1.437481122	0.125888271	-11.41870575	3.37E-30	1.71E-29	stem_vs_flower
1484	Manes.02G002900.v6.1	13.63364634	-2.062096534	0.299128021	-6.893692289	5.44E-12	1.47E-11	stem_vs_flower
1485	Manes.02G003000.v6.1	62.48175007	-2.063034058	0.087482056	-23.58236812	5.85E-123	2.33E-121	stem_vs_flower
1486	Manes.02G003100.v6.1	35.97029519	-0.546568489	0.060923362	-8.971410417	2.93E-19	1.03E-18	stem_vs_flower
1487	Manes.02G003500.v6.1	45.81118465	0.229922397	0.059369744	3.872719994	0.000107627	0.000205111	stem_vs_flower
1488	Manes.02G003600.v6.1	16.09244497	-1.205721887	0.137562274	-8.764916802	1.87E-18	6.42E-18	stem_vs_flower
1489	Manes.02G003700.v6.1	108.2958105	-0.482378801	0.041715197	-11.56362269	6.30E-31	3.26E-30	stem_vs_flower
1490	Manes.02G003800.v6.1	156.3063775	-0.936736124	0.053365016	-17.55337461	5.60E-69	7.81E-68	stem_vs_flower
1491	Manes.02G004000.v6.1	300.1442625	-0.210253418	0.048747613	-4.313101838	1.61E-05	3.22E-05	stem_vs_flower
1492	Manes.02G004100.v6.1	29.99072883	0.351957368	0.108369493	3.247753193	0.001163201	0.002070944	stem_vs_flower
1493	Manes.02G004200.v6.1	64.25908795	-0.962962593	0.068863729	-13.98359647	1.96E-44	1.49E-43	stem_vs_flower
1494	Manes.02G004300.v6.1	21.99348892	-0.300367592	0.066426271	-4.521819286	6.13E-06	1.26E-05	stem_vs_flower
1495	Manes.02G004600.v6.1	98.56032096	0.516038437	0.050336739	10.25172571	1.16E-24	4.97E-24	stem_vs_flower
1496	Manes.02G004800.v6.1	19.39322587	-0.814515461	0.098027814	-8.30902401	9.65E-17	3.12E-16	stem_vs_flower
1497	Manes.02G004900.v6.1	45.39997805	-0.33550698	0.075781929	-4.427268916	9.54E-06	1.93E-05	stem_vs_flower
1498	Manes.02G005000.v6.1	197.6511796	1.586610242	0.076963511	20.61509696	2.01E-94	4.75E-93	stem_vs_flower
1499	Manes.02G005100.v6.1	90.29908489	0.227173974	0.075721155	3.000138795	0.002698566	0.004690916	stem_vs_flower
1500	Manes.02G005400.v6.1	38.94021827	0.924019092	0.111413756	8.293581716	1.10E-16	3.55E-16	stem_vs_flower
1501	Manes.02G005600.v6.1	9.133672575	0.593645324	0.117613628	5.047419555	4.48E-07	9.72E-07	stem_vs_flower
1502	Manes.02G005700.v6.1	172.4945858	0.28504673	0.041213324	6.916373146	4.63E-12	1.26E-11	stem_vs_flower
1503	Manes.02G006000.v6.1	1048.718221	-0.289788053	0.063593275	-4.556897792	5.19E-06	1.07E-05	stem_vs_flower
1504	Manes.02G006200.v6.1	9.850214706	-0.912192917	0.141147709	-6.462683116	1.03E-10	2.63E-10	stem_vs_flower
1505	Manes.02G006400.v6.1	114.1059815	2.845055173	0.151167774	18.82051383	5.13E-79	8.85E-78	stem_vs_flower
1506	Manes.02G006500.v6.1	283.4979621	0.875332881	0.050477643	17.34100162	2.31E-67	3.09E-66	stem_vs_flower
1507	Manes.02G006600.v6.1	22.84865985	-1.6751243	0.156943583	-10.67341696	1.36E-26	6.17E-26	stem_vs_flower
1508	Manes.02G006700.v6.1	69.34234305	-0.712752579	0.062326635	-11.43576219	2.77E-30	1.41E-29	stem_vs_flower
1509	Manes.02G006800.v6.1	15.41006563	0.370721426	0.114718723	3.231568622	0.001231128	0.002189304	stem_vs_flower
1510	Manes.02G006900.v6.1	41.9927225	-0.12538436	0.050758189	-2.470229181	0.013502651	0.022203076	stem_vs_flower
1511	Manes.02G007000.v6.1	17.32077983	0.502200353	0.090812464	5.530081784	3.20E-08	7.31E-08	stem_vs_flower
1512	Manes.02G007100.v6.1	17.18746652	0.942313986	0.111112605	8.480711817	2.24E-17	7.41E-17	stem_vs_flower
1513	Manes.02G007300.v6.1	12.78263639	2.224451065	0.242773232	9.162670227	5.06E-20	1.83E-19	stem_vs_flower
1514	Manes.02G007400.v6.1	22.98484335	2.787705369	0.187666279	14.85458858	6.50E-50	5.69E-49	stem_vs_flower
1515	Manes.02G007500.v6.1	129.3911435	1.618198261	0.160375286	10.09007248	6.11E-24	2.54E-23	stem_vs_flower
1516	Manes.02G007700.v6.1	102.5380736	-1.21409959	0.074535918	-16.28878566	1.19E-59	1.33E-58	stem_vs_flower
1517	Manes.02G007800.v6.1	149.9787795	0.328220273	0.091423605	3.590104248	0.000330546	0.000609974	stem_vs_flower
1518	Manes.02G007900.v6.1	53.86157245	1.411697512	0.134388859	10.50457251	8.23E-26	3.65E-25	stem_vs_flower
1519	Manes.02G008100.v6.1	900.8724244	1.081267611	0.057251644	18.88622807	1.48E-79	2.59E-78	stem_vs_flower
1520	Manes.02G008300.v6.1	30.23915913	0.211413484	0.059831855	3.533460319	0.000410158	0.00075198	stem_vs_flower
1521	Manes.02G008400.v6.1	64.56877171	0.316719525	0.050421619	6.28142311	3.35E-10	8.38E-10	stem_vs_flower
1522	Manes.02G008500.v6.1	4.075847946	-1.859685138	0.180280551	-10.31550617	6.00E-25	2.58E-24	stem_vs_flower
1523	Manes.02G008900.v6.1	26.31467146	-1.002428313	0.09806687	-10.2218855	1.58E-24	6.73E-24	stem_vs_flower
1524	Manes.02G009000.v6.1	101.5556258	-0.264638534	0.077728678	-3.404644734	0.000662502	0.00119925	stem_vs_flower
1525	Manes.02G009200.v6.1	212.826081	0.47251003	0.06959422	6.789501055	1.13E-11	3.00E-11	stem_vs_flower
1526	Manes.02G009300.v6.1	58.08850094	0.442798575	0.088109275	5.025561453	5.02E-07	1.09E-06	stem_vs_flower
1527	Manes.02G009400.v6.1	469.4360119	-0.161347743	0.054171404	-2.978467056	0.002896942	0.005024216	stem_vs_flower
1528	Manes.02G009500.v6.1	507.3239323	-1.798837589	0.084600721	-21.26267451	2.52E-100	6.62E-99	stem_vs_flower
1529	Manes.02G009700.v6.1	108.004355	-0.270630505	0.09549313	-2.834031151	0.004596485	0.007855317	stem_vs_flower
1530	Manes.02G009800.v6.1	41.65426477	1.648725447	0.154139977	10.69628706	1.06E-26	4.84E-26	stem_vs_flower
1531	Manes.02G009900.v6.1	6.232273138	3.111957563	0.220554331	14.10970958	3.31E-45	2.56E-44	stem_vs_flower
1532	Manes.02G010100.v6.1	6.42740755	2.849841675	0.165378793	17.2322075	1.52E-66	2.00E-65	stem_vs_flower
1533	Manes.02G010200.v6.1	424.0686409	-6.498009496	0.218684557	-29.71407575	5.05E-194	8.61E-192	stem_vs_flower
1534	Manes.02G010300.v6.1	29.34486569	1.78055861	0.171806315	10.36375531	3.62E-25	1.57E-24	stem_vs_flower
1535	Manes.02G010600.v6.1	31.72890928	-1.973113089	0.141513681	-13.94291401	3.47E-44	2.61E-43	stem_vs_flower
1536	Manes.02G010700.v6.1	9.880645207	-2.107901134	0.212825606	-9.90435864	3.99E-23	1.61E-22	stem_vs_flower
1537	Manes.02G010800.v6.1	132.3442672	0.160769553	0.044829491	3.586245374	0.000335473	0.000618757	stem_vs_flower
1538	Manes.02G010900.v6.1	14.04633879	-1.978157043	0.103146524	-19.17812607	5.64E-82	1.03E-80	stem_vs_flower
1539	Manes.02G011000.v6.1	420.6655012	0.68533019	0.082506395	8.306388787	9.87E-17	3.19E-16	stem_vs_flower
1540	Manes.02G011100.v6.1	40.72255183	-2.427085658	0.161770969	-15.00322136	6.99E-51	6.29E-50	stem_vs_flower
1541	Manes.02G011400.v6.1	106.3074798	2.787052488	0.135206545	20.61329567	2.09E-94	4.92E-93	stem_vs_flower
1542	Manes.02G011500.v6.1	27.48648122	1.504891399	0.186164094	8.083682356	6.28E-16	1.97E-15	stem_vs_flower
1543	Manes.02G011600.v6.1	47.06902427	-0.814452029	0.090977409	-8.952244715	3.48E-19	1.22E-18	stem_vs_flower
1544	Manes.02G011800.v6.1	168.926842	-0.728587542	0.051990101	-14.01396656	1.28E-44	9.77E-44	stem_vs_flower
1545	Manes.02G011900.v6.1	25.19510224	-0.916801567	0.131724392	-6.959998468	3.40E-12	9.27E-12	stem_vs_flower
1546	Manes.02G012100.v6.1	68.30750962	-2.67545507	0.150438951	-17.78432415	9.35E-71	1.36E-69	stem_vs_flower
1547	Manes.02G012300.v6.1	26.06778912	-1.219713611	0.086461863	-14.10695497	3.44E-45	2.66E-44	stem_vs_flower
1548	Manes.02G012500.v6.1	51.00958627	0.842948124	0.092443678	9.118504812	7.62E-20	2.73E-19	stem_vs_flower
1549	Manes.02G012600.v6.1	122.4249964	1.018732748	0.080730961	12.61886069	1.66E-36	1.01E-35	stem_vs_flower
1550	Manes.02G012700.v6.1	4.736360791	0.841644833	0.181473862	4.637829522	3.52E-06	7.29E-06	stem_vs_flower
1551	Manes.02G012800.v6.1	131.4124129	-0.138578646	0.052474317	-2.640885161	0.008268974	0.013834837	stem_vs_flower
1552	Manes.02G012900.v6.1	6.690927645	-0.768413427	0.11561084	-6.646551719	3.00E-11	7.84E-11	stem_vs_flower
1553	Manes.02G013100.v6.1	4607.899464	0.990749984	0.064527285	15.35396967	3.33E-53	3.19E-52	stem_vs_flower
1554	Manes.02G013300.v6.1	259.3784605	-2.538904293	0.128687349	-19.72924539	1.21E-86	2.45E-85	stem_vs_flower
1555	Manes.02G013400.v6.1	12.90182469	-3.545115378	0.204820444	-17.30840585	4.07E-67	5.41E-66	stem_vs_flower
1556	Manes.02G013500.v6.1	4.690531053	-1.3461975	0.070961964	-18.97069105	2.98E-80	5.28E-79	stem_vs_flower
1557	Manes.02G013700.v6.1	5.555734305	-2.077362925	0.188124253	-11.04250455	2.38E-28	1.14E-27	stem_vs_flower
1558	Manes.02G013800.v6.1	571.8331004	0.546514036	0.068753868	7.948847807	1.88E-15	5.81E-15	stem_vs_flower
1559	Manes.02G014200.v6.1	29.90289041	-0.172553208	0.062526689	-2.759672881	0.005785926	0.009808599	stem_vs_flower
1560	Manes.02G014900.v6.1	530.5581456	0.875388786	0.066519134	13.15995462	1.49E-39	9.84E-39	stem_vs_flower
1561	Manes.02G015300.v6.1	14.87015167	0.455576839	0.089726596	5.077389065	3.83E-07	8.33E-07	stem_vs_flower
1562	Manes.02G015400.v6.1	10.12067644	-1.735570697	0.172960122	-10.03451358	1.07E-23	4.43E-23	stem_vs_flower
1563	Manes.02G015900.v6.1	41.80114108	-2.622745515	0.090757018	-28.89854221	1.25E-183	1.68E-181	stem_vs_flower
1564	Manes.02G016200.v6.1	23.54146279	1.949621671	0.140295758	13.89651194	6.65E-44	4.97E-43	stem_vs_flower
1565	Manes.02G016400.v6.1	4.820710885	0.538807952	0.14151654	3.807385007	0.000140444	0.000265352	stem_vs_flower
1566	Manes.02G016700.v6.1	11.28033655	-0.258889513	0.101387745	-2.553459629	0.010665864	0.017698967	stem_vs_flower
1567	Manes.02G016800.v6.1	12.13982275	0.249575811	0.079789822	3.12791539	0.001760509	0.003100495	stem_vs_flower
1568	Manes.02G017000.v6.1	1.681220351	-14.23517192	4.408048966	-3.229358846	0.001240681	0.002205379	stem_vs_flower
1569	Manes.02G017500.v6.1	19.92678101	0.792216536	0.090287307	8.77439543	1.72E-18	5.91E-18	stem_vs_flower
1570	Manes.02G017600.v6.1	15.47611637	1.269765243	0.143556704	8.845043153	9.15E-19	3.17E-18	stem_vs_flower
1571	Manes.02G017800.v6.1	103.6366882	-0.527585739	0.073851507	-7.143872389	9.07E-13	2.53E-12	stem_vs_flower
1572	Manes.02G017900.v6.1	9.497468945	0.549200559	0.148508931	3.698097855	0.000217221	0.000405766	stem_vs_flower
1573	Manes.02G018000.v6.1	47.05127047	-1.312642015	0.079483064	-16.51473843	2.87E-61	3.33E-60	stem_vs_flower
1574	Manes.02G018100.v6.1	80.23430175	0.475997853	0.094761481	5.023115408	5.08E-07	1.10E-06	stem_vs_flower
1575	Manes.02G018200.v6.1	290.2902746	3.898569043	0.094358549	41.31654301	0	0	stem_vs_flower
1576	Manes.02G018400.v6.1	182.6062473	0.699713979	0.083640916	8.365690051	5.98E-17	1.95E-16	stem_vs_flower
1577	Manes.02G018700.v6.1	71.12542663	-2.275176731	0.129143779	-17.61739319	1.81E-69	2.56E-68	stem_vs_flower
1578	Manes.02G018900.v6.1	6.877952661	-1.581886903	0.200338338	-7.89607681	2.88E-15	8.83E-15	stem_vs_flower
1579	Manes.02G019000.v6.1	60.45465847	0.684623517	0.076014522	9.006483158	2.13E-19	7.52E-19	stem_vs_flower
1580	Manes.02G019100.v6.1	42.20952013	-0.638252777	0.089880639	-7.101115267	1.24E-12	3.43E-12	stem_vs_flower
1581	Manes.02G019200.v6.1	291.4912078	-0.119185441	0.049342076	-2.415493041	0.015713923	0.025684934	stem_vs_flower
1582	Manes.02G019300.v6.1	56.50528273	-0.571305093	0.053347624	-10.70910093	9.23E-27	4.22E-26	stem_vs_flower
1583	Manes.02G019400.v6.1	89.11980785	0.293239033	0.089434475	3.278814259	0.001042442	0.001862388	stem_vs_flower
1584	Manes.02G019500.v6.1	28.79168305	1.693888782	0.139133463	12.17456061	4.25E-34	2.40E-33	stem_vs_flower
1585	Manes.02G019700.v6.1	10.27508984	1.06198312	0.121982193	8.706050433	3.15E-18	1.07E-17	stem_vs_flower
1586	Manes.02G019800.v6.1	55.07671762	-0.173562154	0.068520697	-2.532988761	0.011309458	0.01871988	stem_vs_flower
1587	Manes.02G020100.v6.1	7947.746438	0.203908152	0.086460393	2.358399545	0.018353927	0.029825855	stem_vs_flower
1588	Manes.02G020300.v6.1	8.853254193	-0.91406574	0.130359936	-7.011860941	2.35E-12	6.45E-12	stem_vs_flower
1589	Manes.02G020400.v6.1	458.1983995	-0.868047857	0.066801291	-12.99447735	1.32E-38	8.44E-38	stem_vs_flower
1590	Manes.02G020500.v6.1	6.583223922	0.750452427	0.11311376	6.634492819	3.26E-11	8.49E-11	stem_vs_flower
1591	Manes.02G020600.v6.1	127.6387803	-0.291970985	0.132315597	-2.206625605	0.027340227	0.043842134	stem_vs_flower
1592	Manes.02G020800.v6.1	59.18605646	1.177211645	0.11347521	10.37417461	3.25E-25	1.41E-24	stem_vs_flower
1593	Manes.02G020900.v6.1	515.7099767	0.387547626	0.075094903	5.160771374	2.46E-07	5.40E-07	stem_vs_flower
1594	Manes.02G021200.v6.1	52.95169826	0.634305358	0.0950327	6.674601038	2.48E-11	6.51E-11	stem_vs_flower
1595	Manes.02G021400.v6.1	108.0684016	0.892999743	0.04938518	18.08234249	4.39E-73	6.68E-72	stem_vs_flower
1596	Manes.02G021500.v6.1	43.2174694	-1.941153158	0.074267715	-26.13724089	1.38E-150	9.60E-149	stem_vs_flower
1597	Manes.02G021600.v6.1	75.52151674	-0.387612033	0.054560628	-7.1042443	1.21E-12	3.36E-12	stem_vs_flower
1598	Manes.02G021700.v6.1	79.13217619	0.221548963	0.057873912	3.82813183	0.00012912	0.000244656	stem_vs_flower
1599	Manes.02G021900.v6.1	13.98503416	-1.428172993	0.104785767	-13.62945594	2.68E-42	1.92E-41	stem_vs_flower
1600	Manes.02G022000.v6.1	3.381406109	-1.801033692	0.085594934	-21.04135838	2.74E-98	6.95E-97	stem_vs_flower
1601	Manes.02G022100.v6.1	217.908301	0.948179848	0.051178371	18.52696411	1.25E-76	2.06E-75	stem_vs_flower
1602	Manes.02G022200.v6.1	237.0207713	-0.41275791	0.053929264	-7.653690817	1.95E-14	5.81E-14	stem_vs_flower
1603	Manes.02G022500.v6.1	37.1574766	-0.676275206	0.063895071	-10.584153	3.53E-26	1.59E-25	stem_vs_flower
1604	Manes.02G022600.v6.1	872.7076622	0.176301234	0.069853726	2.523863002	0.011607315	0.019189459	stem_vs_flower
1605	Manes.02G022800.v6.1	6.900972842	-3.036294129	0.228001712	-13.31697949	1.84E-40	1.25E-39	stem_vs_flower
1606	Manes.02G022900.v6.1	70.64094089	1.090553509	0.096646518	11.28393997	1.58E-29	7.81E-29	stem_vs_flower
1607	Manes.02G023000.v6.1	6.29269564	-1.513721518	0.166311628	-9.101717886	8.89E-20	3.18E-19	stem_vs_flower
1608	Manes.02G023200.v6.1	4.543230008	1.405320958	0.159712567	8.799063144	1.38E-18	4.76E-18	stem_vs_flower
1609	Manes.02G023300.v6.1	36.91792391	-0.233210202	0.06140967	-3.797613667	0.000146096	0.000275848	stem_vs_flower
1610	Manes.02G023500.v6.1	37.49022029	0.340844386	0.073951574	4.609021392	4.05E-06	8.35E-06	stem_vs_flower
1611	Manes.02G023900.v6.1	6.762144166	-0.59415531	0.150826587	-3.939327423	8.17E-05	0.00015701	stem_vs_flower
1612	Manes.02G024200.v6.1	50.45747973	-0.358576196	0.073498558	-4.878683383	1.07E-06	2.28E-06	stem_vs_flower
1613	Manes.02G024300.v6.1	66.82699839	-1.350931395	0.070376509	-19.19577164	4.01E-82	7.40E-81	stem_vs_flower
1614	Manes.02G024400.v6.1	4.526683755	1.194926884	0.161039162	7.420101246	1.17E-13	3.38E-13	stem_vs_flower
1615	Manes.02G024600.v6.1	4.576921306	0.491571251	0.136917839	3.59026446	0.000330343	0.000609643	stem_vs_flower
1616	Manes.02G024800.v6.1	70.70120899	-0.123331795	0.04918053	-2.507736216	0.012150734	0.020055645	stem_vs_flower
1617	Manes.02G024900.v6.1	13.89157422	0.626801549	0.103931811	6.030892213	1.63E-09	3.96E-09	stem_vs_flower
1618	Manes.02G025000.v6.1	22.87402316	-0.724507291	0.122734122	-5.903063309	3.57E-09	8.52E-09	stem_vs_flower
1619	Manes.02G025100.v6.1	18.29155363	2.464083286	0.205787156	11.97394113	4.87E-33	2.68E-32	stem_vs_flower
1620	Manes.02G025200.v6.1	98.53031345	1.242139288	0.239737621	5.181244739	2.20E-07	4.85E-07	stem_vs_flower
1621	Manes.02G025600.v6.1	435.0809414	0.513462097	0.047262713	10.86399959	1.71E-27	8.01E-27	stem_vs_flower
1622	Manes.02G025700.v6.1	79.31321124	-0.558997635	0.053632685	-10.42270468	1.95E-25	8.55E-25	stem_vs_flower
1623	Manes.02G025800.v6.1	7.543284591	2.329235061	0.306430861	7.601176504	2.93E-14	8.67E-14	stem_vs_flower
1624	Manes.02G026400.v6.1	1612.331438	-0.56463819	0.057419961	-9.833482635	8.08E-23	3.22E-22	stem_vs_flower
1625	Manes.02G026500.v6.1	172.4573871	-0.58973862	0.081938899	-7.197297381	6.14E-13	1.72E-12	stem_vs_flower
1626	Manes.02G026600.v6.1	36.00333577	-1.295829635	0.106871928	-12.12507021	7.78E-34	4.36E-33	stem_vs_flower
1627	Manes.02G027000.v6.1	5.174200429	-2.256571859	0.175626314	-12.8487116	8.75E-38	5.48E-37	stem_vs_flower
1628	Manes.02G027300.v6.1	7.17137935	3.097688375	0.222968354	13.89295084	6.99E-44	5.22E-43	stem_vs_flower
1629	Manes.02G027400.v6.1	23.52410612	2.370785889	0.197952868	11.97651699	4.72E-33	2.59E-32	stem_vs_flower
1630	Manes.02G027500.v6.1	51.91321664	-0.312793887	0.062293499	-5.021292626	5.13E-07	1.11E-06	stem_vs_flower
1631	Manes.02G027600.v6.1	3.590929923	0.370385977	0.079998608	4.629905283	3.66E-06	7.57E-06	stem_vs_flower
1632	Manes.02G028100.v6.1	62.87055826	-0.345220085	0.057476394	-6.006293364	1.90E-09	4.59E-09	stem_vs_flower
1633	Manes.02G028200.v6.1	4.848341856	0.156477815	0.064908579	2.410741654	0.015920121	0.026002157	stem_vs_flower
1634	Manes.02G028700.v6.1	26.25745663	-6.959686442	0.250902966	-27.73855787	2.39E-169	2.48E-167	stem_vs_flower
1635	Manes.02G028800.v6.1	36.87456808	0.690853464	0.106444832	6.490248978	8.57E-11	2.20E-10	stem_vs_flower
1636	Manes.02G029200.v6.1	14.89045903	0.260664434	0.095364007	2.73336284	0.006269123	0.010590769	stem_vs_flower
1637	Manes.02G029500.v6.1	25.22727696	1.048409679	0.110558217	9.482874377	2.47E-21	9.36E-21	stem_vs_flower
1638	Manes.02G029900.v6.1	62.73205751	0.186878862	0.049591855	3.768337842	0.000164338	0.000309136	stem_vs_flower
1639	Manes.02G030000.v6.1	106.6962712	-0.37810249	0.103551242	-3.651356393	0.000260859	0.000485134	stem_vs_flower
1640	Manes.02G030100.v6.1	81.65326179	2.219632881	0.109511897	20.26841778	2.44E-91	5.41E-90	stem_vs_flower
1641	Manes.02G030300.v6.1	80.80345932	-0.468153518	0.046820663	-9.998865641	1.54E-23	6.32E-23	stem_vs_flower
1642	Manes.02G030500.v6.1	370.6593438	-1.693134501	0.080454454	-21.04463345	2.56E-98	6.50E-97	stem_vs_flower
1643	Manes.02G030600.v6.1	71.26138271	-2.412219531	0.150540907	-16.02368141	8.73E-58	9.38E-57	stem_vs_flower
1644	Manes.02G030700.v6.1	293.2255167	-0.19949277	0.065586292	-3.041683914	0.002352588	0.004107534	stem_vs_flower
1645	Manes.02G030900.v6.1	193.0788429	-3.007348281	0.076304829	-39.41229315	0	0	stem_vs_flower
1646	Manes.02G031000.v6.1	248.1721216	-4.77599924	0.160303217	-29.79353336	4.74E-195	8.30E-193	stem_vs_flower
1647	Manes.02G031200.v6.1	8.544123648	-4.153686747	0.196528101	-21.13533246	3.77E-99	9.66E-98	stem_vs_flower
1648	Manes.02G031300.v6.1	33.44449655	-0.718478374	0.093508537	-7.683559132	1.55E-14	4.62E-14	stem_vs_flower
1649	Manes.02G031400.v6.1	15.80779848	-2.89314775	0.153393985	-18.86089442	2.39E-79	4.15E-78	stem_vs_flower
1650	Manes.02G031500.v6.1	59.89067667	-0.504704295	0.073182921	-6.896476508	5.33E-12	1.44E-11	stem_vs_flower
1651	Manes.02G031600.v6.1	10.34990987	-1.877040048	0.14566953	-12.88560514	5.42E-38	3.42E-37	stem_vs_flower
1652	Manes.02G031900.v6.1	90.6636458	3.051672731	0.113665595	26.84781372	8.95E-159	7.45E-157	stem_vs_flower
1653	Manes.02G032100.v6.1	8.868687068	-2.025984025	0.164050796	-12.34973602	4.89E-35	2.85E-34	stem_vs_flower
1654	Manes.02G032300.v6.1	20.43568798	-1.632891034	0.158009797	-10.3341126	4.94E-25	2.14E-24	stem_vs_flower
1655	Manes.02G032400.v6.1	220.9515861	-0.811923959	0.065002874	-12.49058552	8.40E-36	4.99E-35	stem_vs_flower
1656	Manes.02G032500.v6.1	64.45146182	1.001412217	0.095591457	10.47595934	1.11E-25	4.92E-25	stem_vs_flower
1657	Manes.02G032800.v6.1	68.9786685	-1.130939214	0.110357893	-10.24792326	1.21E-24	5.16E-24	stem_vs_flower
1658	Manes.02G032900.v6.1	19.2470654	0.703568161	0.119744267	5.875589501	4.21E-09	1.00E-08	stem_vs_flower
1659	Manes.02G033200.v6.1	48.21738762	-4.880089082	0.147255383	-33.14031027	7.81E-241	3.47E-238	stem_vs_flower
1660	Manes.02G033300.v6.1	42.33079147	0.147364513	0.06155083	2.394192136	0.016657021	0.027171244	stem_vs_flower
1661	Manes.02G033700.v6.1	414.5703372	0.195603285	0.056903707	3.437443624	0.000587233	0.00106645	stem_vs_flower
1662	Manes.02G033900.v6.1	107.1321384	-0.465431575	0.062165051	-7.487029516	7.04E-14	2.05E-13	stem_vs_flower
1663	Manes.02G034000.v6.1	40.92729849	-1.047119823	0.072578621	-14.42738668	3.48E-47	2.83E-46	stem_vs_flower
1664	Manes.02G034200.v6.1	27.26289487	-0.460503377	0.053260214	-8.646292299	5.32E-18	1.80E-17	stem_vs_flower
1665	Manes.02G034300.v6.1	24.82869943	5.027371709	0.166480875	30.19789344	2.52E-200	4.92E-198	stem_vs_flower
1666	Manes.02G034400.v6.1	12.19580754	-1.219484731	0.135386735	-9.007416659	2.11E-19	7.46E-19	stem_vs_flower
1667	Manes.02G034500.v6.1	810.4948701	-0.319953407	0.068554886	-4.66711311	3.05E-06	6.35E-06	stem_vs_flower
1668	Manes.02G034800.v6.1	54.19896945	-0.637509947	0.099387829	-6.414366348	1.41E-10	3.60E-10	stem_vs_flower
1669	Manes.02G035000.v6.1	169.1975807	0.740335026	0.12492424	5.926272006	3.10E-09	7.43E-09	stem_vs_flower
1670	Manes.02G035200.v6.1	33.98104606	-0.912536235	0.065045864	-14.02912016	1.03E-44	7.90E-44	stem_vs_flower
1671	Manes.02G035300.v6.1	307.9221632	2.31297394	0.101332255	22.82564355	2.55E-115	8.82E-114	stem_vs_flower
1672	Manes.02G035700.v6.1	9.547390523	-5.689174087	0.220930648	-25.75095012	3.15E-146	2.02E-144	stem_vs_flower
1673	Manes.02G035800.v6.1	57.69359104	-1.882264514	0.13807851	-13.6318426	2.59E-42	1.86E-41	stem_vs_flower
1674	Manes.02G035900.v6.1	30.56022314	-1.938885187	0.15284852	-12.68501119	7.16E-37	4.38E-36	stem_vs_flower
1675	Manes.02G036000.v6.1	15.51589848	-1.464581316	0.109830352	-13.33494145	1.45E-40	9.87E-40	stem_vs_flower
1676	Manes.02G036200.v6.1	53.99271067	-0.392439241	0.066939894	-5.862561451	4.56E-09	1.08E-08	stem_vs_flower
1677	Manes.02G036300.v6.1	12.66466356	0.5660694	0.092025749	6.151206665	7.69E-10	1.89E-09	stem_vs_flower
1678	Manes.02G036400.v6.1	68.84256392	-1.015607835	0.071712964	-14.16212318	1.57E-45	1.23E-44	stem_vs_flower
1679	Manes.02G036600.v6.1	8.260420274	0.71348798	0.160862656	4.435386058	9.19E-06	1.86E-05	stem_vs_flower
1680	Manes.02G036700.v6.1	97.15106405	-0.65623015	0.099703952	-6.581786749	4.65E-11	1.21E-10	stem_vs_flower
1681	Manes.02G037000.v6.1	7.943953511	-0.770201412	0.096088759	-8.015520414	1.10E-15	3.41E-15	stem_vs_flower
1682	Manes.02G037100.v6.1	11.53526078	2.417093506	0.181606637	13.30949982	2.04E-40	1.38E-39	stem_vs_flower
1683	Manes.02G037300.v6.1	35.75550482	2.196459173	0.17028447	12.89876386	4.57E-38	2.89E-37	stem_vs_flower
1684	Manes.02G037900.v6.1	76.88553072	-0.553610086	0.055837133	-9.914729834	3.59E-23	1.45E-22	stem_vs_flower
1685	Manes.02G038200.v6.1	21.11032871	0.800534883	0.139263033	5.748365996	9.01E-09	2.11E-08	stem_vs_flower
1686	Manes.02G038300.v6.1	73.83030129	1.091386601	0.073588944	14.8308501	9.26E-50	8.08E-49	stem_vs_flower
1687	Manes.02G038600.v6.1	43.15525912	-0.488073793	0.085616442	-5.700701659	1.19E-08	2.78E-08	stem_vs_flower
1688	Manes.02G038900.v6.1	321.6415843	-0.792232566	0.047885935	-16.54415977	1.76E-61	2.05E-60	stem_vs_flower
1689	Manes.02G039000.v6.1	24.18960315	-0.513567005	0.14041034	-3.657615282	0.000254573	0.000473614	stem_vs_flower
1690	Manes.02G039200.v6.1	61.31642545	0.291940185	0.051653168	5.651931876	1.59E-08	3.68E-08	stem_vs_flower
1691	Manes.02G039500.v6.1	23.99946688	-4.632497309	0.200995474	-23.04776924	1.55E-117	5.53E-116	stem_vs_flower
1692	Manes.02G039600.v6.1	15.10693876	0.210858741	0.079117156	2.665145621	0.007695499	0.012910602	stem_vs_flower
1693	Manes.02G039800.v6.1	23.34896235	0.921678674	0.101712853	9.061575276	1.29E-19	4.58E-19	stem_vs_flower
1694	Manes.02G039900.v6.1	6.334044365	-1.536506573	0.13365333	-11.4962087	1.38E-30	7.07E-30	stem_vs_flower
1695	Manes.02G040000.v6.1	44.15228498	0.309040894	0.109642034	2.818635173	0.00482283	0.008229024	stem_vs_flower
1696	Manes.02G040500.v6.1	44.63933259	-0.411359174	0.055409168	-7.424027193	1.14E-13	3.28E-13	stem_vs_flower
1697	Manes.02G040600.v6.1	264.64415	0.549247149	0.051560576	10.6524634	1.70E-26	7.70E-26	stem_vs_flower
1698	Manes.02G040800.v6.1	412.2624797	5.071160086	0.155602241	32.59053383	5.59E-233	2.11E-230	stem_vs_flower
1699	Manes.02G040900.v6.1	33.42349305	1.395848216	0.086790471	16.08296632	3.36E-58	3.65E-57	stem_vs_flower
1700	Manes.02G041000.v6.1	53.41168306	-0.605663063	0.065948169	-9.183925307	4.16E-20	1.50E-19	stem_vs_flower
1701	Manes.02G041100.v6.1	91.42105102	-0.538484031	0.063079767	-8.536557015	1.38E-17	4.61E-17	stem_vs_flower
1702	Manes.02G041200.v6.1	89.61069059	-0.569844532	0.058304868	-9.773532614	1.46E-22	5.78E-22	stem_vs_flower
1703	Manes.02G041300.v6.1	8.194435758	-1.074498843	0.263275664	-4.081269141	4.48E-05	8.75E-05	stem_vs_flower
1704	Manes.02G041500.v6.1	5.22276519	0.709735391	0.259467908	2.735349416	0.006231409	0.010531896	stem_vs_flower
1705	Manes.02G041600.v6.1	164.7707134	-0.477998855	0.052279889	-9.143073212	6.07E-20	2.18E-19	stem_vs_flower
1706	Manes.02G041700.v6.1	42.60043764	1.281845868	0.077173867	16.60984372	5.91E-62	6.96E-61	stem_vs_flower
1707	Manes.02G041900.v6.1	13.63567067	0.805192907	0.126296468	6.375419021	1.82E-10	4.62E-10	stem_vs_flower
1708	Manes.02G042200.v6.1	109.9169677	-1.216013399	0.05519593	-22.03085279	1.46E-107	4.37E-106	stem_vs_flower
1709	Manes.02G042300.v6.1	147.5230017	1.004025691	0.089043324	11.27569864	1.73E-29	8.57E-29	stem_vs_flower
1710	Manes.02G042400.v6.1	50.72042571	-0.996941077	0.167606174	-5.948116684	2.71E-09	6.52E-09	stem_vs_flower
1711	Manes.02G042700.v6.1	44.89036835	-0.21828514	0.060174248	-3.627550748	0.000286123	0.000530508	stem_vs_flower
1712	Manes.02G042900.v6.1	7.754024531	-1.593727997	0.155882992	-10.22387352	1.55E-24	6.60E-24	stem_vs_flower
1713	Manes.02G043100.v6.1	61.16760585	-0.189058807	0.046600744	-4.056991135	4.97E-05	9.69E-05	stem_vs_flower
1714	Manes.02G043300.v6.1	768.0024979	0.115528529	0.047628236	2.425631083	0.015281796	0.024997658	stem_vs_flower
1715	Manes.02G043600.v6.1	20.38953051	0.4713447	0.10824047	4.354606911	1.33E-05	2.68E-05	stem_vs_flower
1716	Manes.02G043700.v6.1	19.39584031	0.460708133	0.119415343	3.858031306	0.000114304	0.000217384	stem_vs_flower
1717	Manes.02G044000.v6.1	223.3028247	-1.885122324	0.098566836	-19.12532054	1.55E-81	2.81E-80	stem_vs_flower
1718	Manes.02G044100.v6.1	54.81230366	-0.298514419	0.081360672	-3.669025991	0.000243476	0.000453527	stem_vs_flower
1719	Manes.02G044200.v6.1	269.7797392	0.397869464	0.050969165	7.806081654	5.90E-15	1.79E-14	stem_vs_flower
1720	Manes.02G044400.v6.1	114.0835243	0.853248008	0.063738796	13.38663517	7.24E-41	4.96E-40	stem_vs_flower
1721	Manes.02G044800.v6.1	27.49578571	-0.320353806	0.07090263	-4.518221784	6.24E-06	1.28E-05	stem_vs_flower
1722	Manes.02G045000.v6.1	206.6045549	-1.135328759	0.058827629	-19.29924397	5.45E-83	1.02E-81	stem_vs_flower
1723	Manes.02G045100.v6.1	9.002825474	-0.435037688	0.108753339	-4.000223727	6.33E-05	0.000122349	stem_vs_flower
1724	Manes.02G045500.v6.1	61.12049286	0.64388535	0.079098036	8.140345559	3.94E-16	1.25E-15	stem_vs_flower
1725	Manes.02G045700.v6.1	194.2477838	-0.351791274	0.050996708	-6.898313437	5.26E-12	1.42E-11	stem_vs_flower
1726	Manes.02G045900.v6.1	1615.602783	0.412117263	0.055913743	7.370589803	1.70E-13	4.87E-13	stem_vs_flower
1727	Manes.02G046000.v6.1	8.900292529	1.025815834	0.187820662	5.461677233	4.72E-08	1.07E-07	stem_vs_flower
1728	Manes.02G046100.v6.1	7.050005837	-4.719962894	0.233242502	-20.23628992	4.69E-91	1.03E-89	stem_vs_flower
1729	Manes.02G046400.v6.1	562.9376838	-2.517919299	0.138172551	-18.22300649	3.39E-74	5.26E-73	stem_vs_flower
1730	Manes.02G046500.v6.1	36.39067444	-2.244822304	0.127093804	-17.66272018	8.12E-70	1.16E-68	stem_vs_flower
1731	Manes.02G046600.v6.1	21.59750063	-0.475057463	0.190976021	-2.487524147	0.012863572	0.021196894	stem_vs_flower
1732	Manes.02G046700.v6.1	18.12204002	2.498658082	0.164339876	15.20421057	3.32E-52	3.08E-51	stem_vs_flower
1733	Manes.02G046900.v6.1	241.7132466	0.928676143	0.067816227	13.69401078	1.10E-42	8.00E-42	stem_vs_flower
1734	Manes.02G047000.v6.1	565.0825349	-0.270932031	0.055469258	-4.884363676	1.04E-06	2.21E-06	stem_vs_flower
1735	Manes.02G047100.v6.1	37.07806669	-0.238256022	0.087761604	-2.714809331	0.006631394	0.011177829	stem_vs_flower
1736	Manes.02G047200.v6.1	29.28844075	1.00090047	0.157209426	6.36666957	1.93E-10	4.88E-10	stem_vs_flower
1737	Manes.02G047500.v6.1	287.8370251	0.184122107	0.067536377	2.72626567	0.006405542	0.010807751	stem_vs_flower
1738	Manes.02G047600.v6.1	10.62361787	2.528202474	0.151037784	16.73887428	6.83E-63	8.23E-62	stem_vs_flower
1739	Manes.02G047800.v6.1	44.09660161	-1.602587791	0.175550589	-9.128922887	6.92E-20	2.48E-19	stem_vs_flower
1740	Manes.02G047900.v6.1	12.57963009	-3.348587738	0.159102948	-21.04667315	2.45E-98	6.24E-97	stem_vs_flower
1741	Manes.02G048100.v6.1	331.5268765	-0.73262663	0.058384815	-12.54823925	4.06E-36	2.44E-35	stem_vs_flower
1742	Manes.02G048200.v6.1	23.05526603	0.179120065	0.078900282	2.270208171	0.023194955	0.037378848	stem_vs_flower
1743	Manes.02G048600.v6.1	45.83436023	-1.121297248	0.066864979	-16.76957453	4.07E-63	4.94E-62	stem_vs_flower
1744	Manes.02G048700.v6.1	19.57467842	-0.434060436	0.13149733	-3.300906848	0.000963729	0.001726555	stem_vs_flower
1745	Manes.02G048800.v6.1	9.049769314	-0.28687623	0.112550702	-2.548862187	0.0108075	0.017925908	stem_vs_flower
1746	Manes.02G048900.v6.1	157.1998824	-0.246360507	0.058461588	-4.214057739	2.51E-05	4.97E-05	stem_vs_flower
1747	Manes.02G049000.v6.1	9.350058436	0.470777623	0.100555947	4.681748167	2.84E-06	5.92E-06	stem_vs_flower
1748	Manes.02G049300.v6.1	128.8217905	0.281056236	0.048992733	5.736692386	9.65E-09	2.26E-08	stem_vs_flower
1749	Manes.02G049900.v6.1	18.48772726	-1.007228872	0.092138746	-10.93165377	8.14E-28	3.84E-27	stem_vs_flower
1750	Manes.02G050100.v6.1	25.14048632	-1.542188129	0.151322544	-10.19139706	2.17E-24	9.16E-24	stem_vs_flower
1751	Manes.02G050200.v6.1	14.31689623	-1.024904407	0.083891695	-12.21699482	2.52E-34	1.44E-33	stem_vs_flower
1752	Manes.02G050400.v6.1	32.25726454	-3.190434801	0.184785624	-17.26560074	8.54E-67	1.13E-65	stem_vs_flower
1753	Manes.02G050600.v6.1	9.458653741	-0.883160489	0.113470102	-7.783199916	7.07E-15	2.14E-14	stem_vs_flower
1754	Manes.02G050700.v6.1	5.622629855	-0.315491791	0.126576668	-2.492495616	0.01268489	0.020913168	stem_vs_flower
1755	Manes.02G051000.v6.1	37.86857831	-2.208644534	0.115662251	-19.09563845	2.74E-81	4.94E-80	stem_vs_flower
1756	Manes.02G051100.v6.1	12.46867972	-1.861711737	0.175369346	-10.61594731	2.51E-26	1.13E-25	stem_vs_flower
1757	Manes.02G051200.v6.1	25.44071498	0.160792511	0.067699495	2.375091749	0.017544589	0.02855211	stem_vs_flower
1758	Manes.02G051600.v6.1	33.14055619	-0.507121696	0.091189168	-5.561205413	2.68E-08	6.14E-08	stem_vs_flower
1759	Manes.02G052100.v6.1	16.18150693	-1.831852345	0.086173866	-21.25763217	2.80E-100	7.34E-99	stem_vs_flower
1760	Manes.02G052200.v6.1	6.321224649	-5.221530036	0.239503076	-21.80151556	2.24E-105	6.46E-104	stem_vs_flower
1761	Manes.02G052300.v6.1	10.44771923	-3.966130543	0.201956029	-19.63858455	7.24E-86	1.45E-84	stem_vs_flower
1762	Manes.02G052700.v6.1	4.457579407	-5.505326714	0.235225952	-23.40441885	3.85E-121	1.48E-119	stem_vs_flower
1763	Manes.02G052800.v6.1	5.139975643	-3.479036094	0.202026908	-17.22065705	1.86E-66	2.44E-65	stem_vs_flower
1764	Manes.02G052900.v6.1	52.56194695	0.140690556	0.058761039	2.394282996	0.016652894	0.027166235	stem_vs_flower
1765	Manes.02G053000.v6.1	73.18904238	-1.564086799	0.167240884	-9.352299301	8.58E-21	3.18E-20	stem_vs_flower
1766	Manes.02G053300.v6.1	7.411365093	1.747369392	0.16828668	10.38328995	2.95E-25	1.29E-24	stem_vs_flower
1767	Manes.02G053800.v6.1	11.0565855	-0.605669849	0.125560544	-4.823727505	1.41E-06	2.98E-06	stem_vs_flower
1768	Manes.02G054000.v6.1	91.95677311	-0.27016886	0.068846607	-3.924214595	8.70E-05	0.000166912	stem_vs_flower
1769	Manes.02G054400.v6.1	25.86435845	-0.374388892	0.069459218	-5.390053352	7.04E-08	1.58E-07	stem_vs_flower
1770	Manes.02G054700.v6.1	162.5403531	-0.157565678	0.059494671	-2.64839986	0.008087381	0.013545981	stem_vs_flower
1771	Manes.02G054800.v6.1	22.11486256	0.760758284	0.067837227	11.21446606	3.46E-29	1.70E-28	stem_vs_flower
1772	Manes.02G054900.v6.1	5.473013858	1.690448487	0.179124998	9.437256132	3.83E-21	1.44E-20	stem_vs_flower
1773	Manes.02G055100.v6.1	8.933557588	-0.888393644	0.182114326	-4.878219442	1.07E-06	2.28E-06	stem_vs_flower
1774	Manes.02G055300.v6.1	85.85375507	0.584793097	0.059896168	9.763447644	1.62E-22	6.38E-22	stem_vs_flower
1775	Manes.02G055500.v6.1	42.34647183	-0.907236011	0.054291808	-16.71036668	1.10E-62	1.32E-61	stem_vs_flower
1776	Manes.02G055900.v6.1	15.60531123	-4.262045468	0.213321475	-19.97944869	8.31E-89	1.75E-87	stem_vs_flower
1777	Manes.02G056000.v6.1	33.1506911	0.403041538	0.082813601	4.866851978	1.13E-06	2.42E-06	stem_vs_flower
1778	Manes.02G056100.v6.1	14.85719581	-3.940142342	0.164772122	-23.91267579	2.26E-126	9.63E-125	stem_vs_flower
1779	Manes.02G056200.v6.1	7.071422753	-0.986863534	0.112435362	-8.777163341	1.68E-18	5.77E-18	stem_vs_flower
1780	Manes.02G056400.v6.1	52.46819641	-2.032572516	0.119379878	-17.02608976	5.26E-65	6.65E-64	stem_vs_flower
1781	Manes.02G056500.v6.1	175.0056299	-0.837776966	0.073602103	-11.38251403	5.11E-30	2.57E-29	stem_vs_flower
1782	Manes.02G056600.v6.1	363.5690219	-0.563728071	0.045638533	-12.35202001	4.75E-35	2.77E-34	stem_vs_flower
1783	Manes.02G056700.v6.1	37.12500542	0.623955935	0.07316256	8.528350249	1.48E-17	4.94E-17	stem_vs_flower
1784	Manes.02G056800.v6.1	70.69432324	-1.27470521	0.119114106	-10.70154704	1.00E-26	4.58E-26	stem_vs_flower
1785	Manes.02G056900.v6.1	131.8983559	3.651822441	0.147494895	24.75897509	2.48E-135	1.26E-133	stem_vs_flower
1786	Manes.02G057200.v6.1	120.7999991	3.770746391	0.178335235	21.14414677	3.12E-99	8.03E-98	stem_vs_flower
1787	Manes.02G057300.v6.1	38.38365842	1.556548753	0.09817385	15.855024	1.30E-56	1.36E-55	stem_vs_flower
1788	Manes.02G057400.v6.1	68.09056414	-2.842688713	0.14147878	-20.09268614	8.55E-90	1.83E-88	stem_vs_flower
1789	Manes.02G057600.v6.1	12.21379996	-3.929728529	0.225509053	-17.42603444	5.24E-68	7.09E-67	stem_vs_flower
1790	Manes.02G057800.v6.1	72.42493536	0.340981333	0.057806672	5.898650171	3.66E-09	8.75E-09	stem_vs_flower
1791	Manes.02G058000.v6.1	12.26268737	-0.67753554	0.085609728	-7.914235419	2.49E-15	7.65E-15	stem_vs_flower
1792	Manes.02G058100.v6.1	18.10448398	-0.715981172	0.124985364	-5.728520118	1.01E-08	2.37E-08	stem_vs_flower
1793	Manes.02G058300.v6.1	9.674899338	2.896663195	0.252609642	11.46695421	1.93E-30	9.88E-30	stem_vs_flower
1794	Manes.02G058400.v6.1	6.475183334	-0.964181354	0.156341438	-6.167151618	6.95E-10	1.71E-09	stem_vs_flower
1795	Manes.02G058600.v6.1	68.02840908	-1.275836894	0.145087003	-8.793598804	1.45E-18	5.00E-18	stem_vs_flower
1796	Manes.02G059200.v6.1	26.96083221	-3.409647348	0.16512121	-20.64936024	9.89E-95	2.36E-93	stem_vs_flower
1797	Manes.02G059300.v6.1	5.943067667	-2.974710606	0.20992356	-14.17044662	1.40E-45	1.09E-44	stem_vs_flower
1798	Manes.02G059400.v6.1	151.9343609	-0.662238118	0.066782197	-9.916387193	3.53E-23	1.43E-22	stem_vs_flower
1799	Manes.02G059500.v6.1	20.33829126	0.723064473	0.110110549	6.566713881	5.14E-11	1.33E-10	stem_vs_flower
1800	Manes.02G059700.v6.1	307.0504998	-1.314140628	0.137145185	-9.582112768	9.51E-22	3.65E-21	stem_vs_flower
1801	Manes.02G059800.v6.1	295.7427419	-0.307461357	0.046753061	-6.57628297	4.82E-11	1.25E-10	stem_vs_flower
1802	Manes.02G060000.v6.1	15.59454695	-1.223697706	0.10704721	-11.43138348	2.91E-30	1.48E-29	stem_vs_flower
1803	Manes.02G060100.v6.1	36.41291775	0.262131033	0.063422935	4.133063765	3.58E-05	7.03E-05	stem_vs_flower
1804	Manes.02G060200.v6.1	16.22524664	-0.46814058	0.093575855	-5.002792443	5.65E-07	1.22E-06	stem_vs_flower
1805	Manes.02G060300.v6.1	6.528978218	-4.535783313	0.196718303	-23.0572511	1.24E-117	4.47E-116	stem_vs_flower
1806	Manes.02G060400.v6.1	64.86425433	2.018156667	0.104130215	19.38108623	1.11E-83	2.12E-82	stem_vs_flower
1807	Manes.02G060500.v6.1	280.5457306	0.700656798	0.075244444	9.311741342	1.26E-20	4.64E-20	stem_vs_flower
1808	Manes.02G060600.v6.1	46.33149775	0.753305673	0.0712822	10.56793528	4.20E-26	1.88E-25	stem_vs_flower
1809	Manes.02G061000.v6.1	44.46109082	0.199122388	0.057083795	3.488247216	0.000486198	0.000887914	stem_vs_flower
1810	Manes.02G061200.v6.1	12.24564181	-1.799703077	0.124468916	-14.4590564	2.20E-47	1.79E-46	stem_vs_flower
1811	Manes.02G061300.v6.1	25.86255827	0.443013637	0.089652744	4.941439799	7.75E-07	1.66E-06	stem_vs_flower
1812	Manes.02G061400.v6.1	793.0144633	2.142574765	0.083197749	25.75279743	3.00E-146	1.93E-144	stem_vs_flower
1813	Manes.02G061500.v6.1	4.079437461	0.71725883	0.162030553	4.426688772	9.57E-06	1.94E-05	stem_vs_flower
1814	Manes.02G061900.v6.1	42.459868	2.041391753	0.144108796	14.16562909	1.50E-45	1.17E-44	stem_vs_flower
1815	Manes.02G062000.v6.1	6.418830491	0.406200269	0.108933753	3.728874282	0.000192337	0.000360224	stem_vs_flower
1816	Manes.02G062200.v6.1	34.68142712	0.554751696	0.097224554	5.705880596	1.16E-08	2.70E-08	stem_vs_flower
1817	Manes.02G062400.v6.1	37.41469008	0.551317878	0.139862158	3.941865938	8.09E-05	0.000155391	stem_vs_flower
1818	Manes.02G062500.v6.1	6.254285932	1.084689883	0.147303134	7.363657856	1.79E-13	5.13E-13	stem_vs_flower
1819	Manes.02G062600.v6.1	28.67678224	1.400457016	0.164669853	8.504635119	1.82E-17	6.05E-17	stem_vs_flower
1820	Manes.02G062800.v6.1	59.4757183	0.340131973	0.055662262	6.110638674	9.92E-10	2.43E-09	stem_vs_flower
1821	Manes.02G062900.v6.1	67.28961555	-0.874138233	0.079219431	-11.03439171	2.61E-28	1.25E-27	stem_vs_flower
1822	Manes.02G063300.v6.1	1.083436847	-0.79857509	0.143470736	-5.566118307	2.60E-08	5.98E-08	stem_vs_flower
1823	Manes.02G063500.v6.1	119.2136812	0.385530524	0.098414058	3.917433477	8.95E-05	0.00017151	stem_vs_flower
1824	Manes.02G063800.v6.1	49.26217512	-0.133633818	0.049863502	-2.679992629	0.007362378	0.012371891	stem_vs_flower
1825	Manes.02G063900.v6.1	73.09927945	-2.507242396	0.138001334	-18.16824759	9.21E-74	1.42E-72	stem_vs_flower
1826	Manes.02G064600.v6.1	12.10172717	0.308151345	0.125327137	2.458775904	0.013941161	0.022899269	stem_vs_flower
1827	Manes.02G064700.v6.1	37.75575543	-0.13268919	0.049132743	-2.700626561	0.0069209	0.011649035	stem_vs_flower
1828	Manes.02G064800.v6.1	95.03289707	-0.849154555	0.147530789	-5.755778566	8.62E-09	2.03E-08	stem_vs_flower
1829	Manes.02G065000.v6.1	5.569338809	1.401771368	0.160050197	8.758323301	1.98E-18	6.80E-18	stem_vs_flower
1830	Manes.02G065100.v6.1	36.14919565	-0.175881655	0.062503183	-2.813963185	0.004893483	0.008344683	stem_vs_flower
1831	Manes.02G065200.v6.1	90.07149229	0.646215322	0.101309014	6.378655745	1.79E-10	4.52E-10	stem_vs_flower
1832	Manes.02G065400.v6.1	22.74479322	-2.120656657	0.179721324	-11.79969415	3.92E-32	2.10E-31	stem_vs_flower
1833	Manes.02G065500.v6.1	176.7263251	0.192949187	0.042910044	4.496597297	6.90E-06	1.41E-05	stem_vs_flower
1834	Manes.02G065600.v6.1	53.72358409	0.237974067	0.072373197	3.28815195	0.001008474	0.001804457	stem_vs_flower
1835	Manes.02G065700.v6.1	21.08323481	3.855652839	0.237901767	16.20691129	4.51E-59	4.98E-58	stem_vs_flower
1836	Manes.02G066100.v6.1	72.59622404	-0.660467405	0.055950255	-11.80454675	3.70E-32	1.98E-31	stem_vs_flower
1837	Manes.02G066300.v6.1	4.291363154	-3.005772951	0.21361324	-14.07109854	5.72E-45	4.40E-44	stem_vs_flower
1838	Manes.02G066400.v6.1	6.217073996	1.065773859	0.166995419	6.382054472	1.75E-10	4.42E-10	stem_vs_flower
1839	Manes.02G066700.v6.1	147.8084886	-0.292636295	0.113558781	-2.576958762	0.009967384	0.016576242	stem_vs_flower
1840	Manes.02G066800.v6.1	5.245761764	-1.860041806	0.15675039	-11.86626585	1.77E-32	9.59E-32	stem_vs_flower
1841	Manes.02G067000.v6.1	16.60283813	-0.444459769	0.105537366	-4.211397207	2.54E-05	5.02E-05	stem_vs_flower
1842	Manes.02G067100.v6.1	169.4147269	0.653252336	0.099159038	6.587925322	4.46E-11	1.16E-10	stem_vs_flower
1843	Manes.02G067200.v6.1	1518.446268	-0.569155912	0.049640268	-11.46560929	1.96E-30	1.00E-29	stem_vs_flower
1844	Manes.02G067400.v6.1	473.8947296	-0.204080816	0.050565929	-4.035935295	5.44E-05	0.000105743	stem_vs_flower
1845	Manes.02G067500.v6.1	17.04242864	0.457797508	0.100736417	4.544508534	5.51E-06	1.13E-05	stem_vs_flower
1846	Manes.02G067800.v6.1	134.8123812	-0.20469621	0.05076204	-4.032466172	5.52E-05	0.000107243	stem_vs_flower
1847	Manes.02G067900.v6.1	14.35492011	-0.527627179	0.095029642	-5.552237908	2.82E-08	6.46E-08	stem_vs_flower
1848	Manes.02G068500.v6.1	237.2749507	-0.226414569	0.080728513	-2.804641891	0.005037251	0.008577824	stem_vs_flower
1849	Manes.02G068600.v6.1	93.99451935	-3.701016581	0.10082509	-36.7072976	5.59E-295	7.99E-292	stem_vs_flower
1850	Manes.02G068700.v6.1	24.09282613	-0.626104353	0.062837879	-9.963804655	2.19E-23	8.93E-23	stem_vs_flower
1851	Manes.02G069000.v6.1	167.8009939	-0.968149323	0.072638484	-13.32832501	1.58E-40	1.08E-39	stem_vs_flower
1852	Manes.02G069100.v6.1	28.04043012	-0.265384869	0.069950979	-3.793869241	0.000148318	0.000279982	stem_vs_flower
1853	Manes.02G069400.v6.1	13.98129341	-0.715493031	0.097290469	-7.354194471	1.92E-13	5.50E-13	stem_vs_flower
1854	Manes.02G069500.v6.1	10.36228732	-1.048792885	0.122055714	-8.592738955	8.49E-18	2.85E-17	stem_vs_flower
1855	Manes.02G069600.v6.1	53.29410183	-1.091925621	0.136015054	-8.02797621	9.91E-16	3.08E-15	stem_vs_flower
1856	Manes.02G069700.v6.1	41.38453577	-0.462769041	0.066315621	-6.978281083	2.99E-12	8.15E-12	stem_vs_flower
1857	Manes.02G069800.v6.1	11.86868234	5.054831237	0.185293786	27.28009042	7.31E-164	6.79E-162	stem_vs_flower
1858	Manes.02G070000.v6.1	30.34821309	-0.642217248	0.060600013	-10.59764204	3.06E-26	1.38E-25	stem_vs_flower
1859	Manes.02G070300.v6.1	36.93259137	-0.228848537	0.084713743	-2.701433411	0.00690413	0.011623089	stem_vs_flower
1860	Manes.02G070500.v6.1	23.64583783	0.434083661	0.069620343	6.235011815	4.52E-10	1.12E-09	stem_vs_flower
1861	Manes.02G070600.v6.1	13.41159169	2.390712041	0.133492018	17.9090262	1.00E-71	1.48E-70	stem_vs_flower
1862	Manes.02G070700.v6.1	13.26871075	1.666642016	0.196345734	8.48830264	2.10E-17	6.95E-17	stem_vs_flower
1863	Manes.02G070900.v6.1	6.816451095	3.838684575	0.219970979	17.45086829	3.39E-68	4.62E-67	stem_vs_flower
1864	Manes.02G071000.v6.1	20.21645533	4.52103898	0.197448508	22.89730639	4.94E-116	1.73E-114	stem_vs_flower
1865	Manes.02G071200.v6.1	70.83316589	-1.28075034	0.120817967	-10.60066124	2.96E-26	1.33E-25	stem_vs_flower
1866	Manes.02G071500.v6.1	41.8432571	-0.429421594	0.113641163	-3.778750432	0.000157617	0.000296862	stem_vs_flower
1867	Manes.02G071800.v6.1	48.0262921	-0.266814711	0.06171953	-4.323019148	1.54E-05	3.08E-05	stem_vs_flower
1868	Manes.02G071900.v6.1	77.3478851	-0.846910312	0.059587601	-14.21286138	7.62E-46	6.00E-45	stem_vs_flower
1869	Manes.02G072000.v6.1	8.112988389	0.787950106	0.141544043	5.56681929	2.59E-08	5.96E-08	stem_vs_flower
1870	Manes.02G072300.v6.1	5.221329954	-2.264330218	0.295060681	-7.67411709	1.67E-14	4.96E-14	stem_vs_flower
1871	Manes.02G072500.v6.1	5.927347147	-1.42034729	0.115058399	-12.34457724	5.21E-35	3.03E-34	stem_vs_flower
1872	Manes.02G072900.v6.1	15.96150862	0.588113582	0.090945697	6.466645534	1.00E-10	2.56E-10	stem_vs_flower
1873	Manes.02G073200.v6.1	171.9820033	-0.937193398	0.05279602	-17.751213	1.69E-70	2.44E-69	stem_vs_flower
1874	Manes.02G073300.v6.1	5.561069215	-2.095986857	0.127312228	-16.46335854	6.73E-61	7.73E-60	stem_vs_flower
1875	Manes.02G073500.v6.1	29.00534214	-0.993228941	0.186850665	-5.315629685	1.06E-07	2.37E-07	stem_vs_flower
1876	Manes.02G073600.v6.1	47.65843443	-1.11449913	0.183915847	-6.059831964	1.36E-09	3.32E-09	stem_vs_flower
1877	Manes.02G073700.v6.1	36.83470784	-0.746920221	0.160603526	-4.650708744	3.31E-06	6.86E-06	stem_vs_flower
1878	Manes.02G073900.v6.1	96.07230868	-0.431117359	0.04775894	-9.026945667	1.77E-19	6.26E-19	stem_vs_flower
1879	Manes.02G074000.v6.1	35.54449889	0.83654511	0.144911105	5.772815735	7.80E-09	1.83E-08	stem_vs_flower
1880	Manes.02G074100.v6.1	44.251976	-0.395328594	0.055105524	-7.174028379	7.28E-13	2.03E-12	stem_vs_flower
1881	Manes.02G074700.v6.1	64.04504289	-3.762993865	0.151820336	-24.78583539	1.27E-135	6.55E-134	stem_vs_flower
1882	Manes.02G075000.v6.1	63.28911365	0.351548763	0.078764048	4.463315082	8.07E-06	1.64E-05	stem_vs_flower
1883	Manes.02G075200.v6.1	21.9761947	-0.836715127	0.088053932	-9.502302785	2.05E-21	7.80E-21	stem_vs_flower
1884	Manes.02G075400.v6.1	78.79300768	0.800935759	0.119178066	6.720496359	1.81E-11	4.78E-11	stem_vs_flower
1885	Manes.02G075600.v6.1	80.01145743	0.514376452	0.075603366	6.803618441	1.02E-11	2.72E-11	stem_vs_flower
1886	Manes.02G075700.v6.1	302.8195646	-0.445363167	0.060904279	-7.312510282	2.62E-13	7.46E-13	stem_vs_flower
1887	Manes.02G075900.v6.1	157.3871148	0.457259695	0.102826503	4.446905047	8.71E-06	1.77E-05	stem_vs_flower
1888	Manes.02G076100.v6.1	14.32229421	-1.740262077	0.258062745	-6.743561833	1.55E-11	4.09E-11	stem_vs_flower
1889	Manes.02G076200.v6.1	48.60955186	-0.374538273	0.062546109	-5.988194579	2.12E-09	5.12E-09	stem_vs_flower
1890	Manes.02G076300.v6.1	23.79610762	-5.868575592	0.291581792	-20.12668746	4.31E-90	9.32E-89	stem_vs_flower
1891	Manes.02G076400.v6.1	21.34963495	0.404458271	0.073742497	5.484737922	4.14E-08	9.41E-08	stem_vs_flower
1892	Manes.02G076500.v6.1	263.0102969	-0.563403835	0.065154739	-8.6471659	5.28E-18	1.79E-17	stem_vs_flower
1893	Manes.02G076600.v6.1	225.1924465	-1.770100593	0.082683131	-21.40824337	1.12E-101	3.00E-100	stem_vs_flower
1894	Manes.02G076800.v6.1	83.4948793	-0.343062878	0.05379424	-6.377316194	1.80E-10	4.56E-10	stem_vs_flower
1895	Manes.02G076900.v6.1	546.9654524	0.42493678	0.055307851	7.683118698	1.55E-14	4.63E-14	stem_vs_flower
1896	Manes.02G077000.v6.1	37.07800527	0.220660925	0.064422896	3.425194125	0.00061436	0.001114299	stem_vs_flower
1897	Manes.02G077100.v6.1	9.289750275	5.357936424	0.218590521	24.51129351	1.12E-132	5.51E-131	stem_vs_flower
1898	Manes.02G077200.v6.1	85.79560718	-2.264257669	0.122915992	-18.42118042	8.88E-76	1.43E-74	stem_vs_flower
1899	Manes.02G077400.v6.1	6.662666149	-0.73677707	0.14817386	-4.972382241	6.61E-07	1.42E-06	stem_vs_flower
1900	Manes.02G077500.v6.1	46.53036226	-0.28315677	0.055354576	-5.115327206	3.13E-07	6.84E-07	stem_vs_flower
1901	Manes.02G077600.v6.1	10.10670082	0.2873679	0.10787284	2.663950445	0.007722894	0.012954873	stem_vs_flower
1902	Manes.02G078000.v6.1	42.72324213	-0.648645348	0.069863107	-9.284519114	1.62E-20	5.97E-20	stem_vs_flower
1903	Manes.02G078100.v6.1	18.76063872	-1.52670543	0.134459916	-11.35435362	7.06E-30	3.54E-29	stem_vs_flower
1904	Manes.02G078400.v6.1	232.3461421	-2.367004556	0.117198904	-20.1964735	1.05E-90	2.29E-89	stem_vs_flower
1905	Manes.02G078500.v6.1	208.948052	0.151015322	0.065084875	2.320282876	0.02032558	0.032915572	stem_vs_flower
1906	Manes.02G078600.v6.1	544.1897042	-1.019841667	0.067285986	-15.15682134	6.83E-52	6.30E-51	stem_vs_flower
1907	Manes.02G079300.v6.1	99.48701565	1.137293717	0.104248782	10.90941973	1.04E-27	4.89E-27	stem_vs_flower
1908	Manes.02G079500.v6.1	5.451836372	-0.543816312	0.241899629	-2.248107256	0.024569352	0.039526879	stem_vs_flower
1909	Manes.02G079700.v6.1	7.301451824	-1.302236711	0.114884013	-11.33523002	8.78E-30	4.39E-29	stem_vs_flower
1910	Manes.02G079800.v6.1	443.1538526	0.94366523	0.061600126	15.31920945	5.69E-53	5.44E-52	stem_vs_flower
1911	Manes.02G080100.v6.1	81.20623365	-0.311581836	0.052883066	-5.891901867	3.82E-09	9.10E-09	stem_vs_flower
1912	Manes.02G080200.v6.1	17.29559277	0.55945489	0.067968814	8.231052681	1.86E-16	5.94E-16	stem_vs_flower
1913	Manes.02G080300.v6.1	84.14625019	0.786859915	0.110686361	7.108914856	1.17E-12	3.25E-12	stem_vs_flower
1914	Manes.02G080400.v6.1	247.8175455	1.012664691	0.07012215	14.44143812	2.84E-47	2.31E-46	stem_vs_flower
1915	Manes.02G080500.v6.1	178.7638593	-0.215719065	0.09363999	-2.303706628	0.021239118	0.03432155	stem_vs_flower
1916	Manes.02G081000.v6.1	24.50414638	-0.366619647	0.090973839	-4.029945855	5.58E-05	0.000108334	stem_vs_flower
1917	Manes.02G081100.v6.1	6.155130447	-0.380029115	0.135744087	-2.799599775	0.0051166	0.008709116	stem_vs_flower
1918	Manes.02G081400.v6.1	20.13396315	-2.01370807	0.10543371	-19.09928119	2.56E-81	4.61E-80	stem_vs_flower
1919	Manes.02G081500.v6.1	7.090493911	-1.164677356	0.159159761	-7.317662152	2.52E-13	7.19E-13	stem_vs_flower
1920	Manes.02G081600.v6.1	21.15062139	-1.237256691	0.123027584	-10.05674215	8.58E-24	3.55E-23	stem_vs_flower
1921	Manes.02G081700.v6.1	42.42441072	-0.400557175	0.113703802	-3.522812492	0.000426993	0.000782067	stem_vs_flower
1922	Manes.02G081800.v6.1	145.4307408	-5.740611821	0.205732959	-27.90321902	2.44E-171	2.62E-169	stem_vs_flower
1923	Manes.02G082400.v6.1	471.9082413	0.257928335	0.047243801	5.459517005	4.77E-08	1.08E-07	stem_vs_flower
1924	Manes.02G082600.v6.1	352.0972202	-0.143701432	0.053934408	-2.664373961	0.007713176	0.012939415	stem_vs_flower
1925	Manes.02G082800.v6.1	33.32645807	-0.28935854	0.064181603	-4.508434329	6.53E-06	1.34E-05	stem_vs_flower
1926	Manes.02G082900.v6.1	84.43343043	0.794089612	0.05592897	14.19818046	9.40E-46	7.38E-45	stem_vs_flower
1927	Manes.02G083100.v6.1	7.766762533	1.302265171	0.154123504	8.449491044	2.93E-17	9.65E-17	stem_vs_flower
1928	Manes.02G083300.v6.1	22.83840428	-2.412824717	0.164277093	-14.68752993	7.75E-49	6.58E-48	stem_vs_flower
1929	Manes.02G083500.v6.1	47.98890771	2.779854755	0.250125767	11.11382802	1.07E-28	5.21E-28	stem_vs_flower
1930	Manes.02G083600.v6.1	6.87408098	-4.636349465	0.195023029	-23.77334351	6.30E-125	2.62E-123	stem_vs_flower
1931	Manes.02G083700.v6.1	14.8767106	-2.771688557	0.168810696	-16.41891557	1.40E-60	1.60E-59	stem_vs_flower
1932	Manes.02G083800.v6.1	77.34794237	0.235554228	0.067157999	3.507463473	0.0004524	0.000827659	stem_vs_flower
1933	Manes.02G084000.v6.1	13.98579419	-0.980077705	0.126331727	-7.757969644	8.63E-15	2.60E-14	stem_vs_flower
1934	Manes.02G084100.v6.1	283.6911489	-0.246898487	0.092219203	-2.677300169	0.007421811	0.012466879	stem_vs_flower
1935	Manes.02G084200.v6.1	97.3337599	0.283175422	0.051611651	5.486656876	4.10E-08	9.31E-08	stem_vs_flower
1936	Manes.02G084600.v6.1	34.86038992	-1.293641594	0.087636024	-14.76152776	2.59E-49	2.23E-48	stem_vs_flower
1937	Manes.02G084900.v6.1	9.257172051	-0.365518714	0.137727552	-2.653925878	0.00795613	0.013332216	stem_vs_flower
1938	Manes.02G085000.v6.1	26.01506301	-0.963558505	0.065025901	-14.81807234	1.12E-49	9.75E-49	stem_vs_flower
1939	Manes.02G085200.v6.1	26.17146791	-0.450490957	0.08151913	-5.526199291	3.27E-08	7.48E-08	stem_vs_flower
1940	Manes.02G085400.v6.1	6.538193999	1.544484145	0.165263793	9.345568805	9.14E-21	3.39E-20	stem_vs_flower
1941	Manes.02G085700.v6.1	6.149540822	-0.877782361	0.170399959	-5.151306172	2.59E-07	5.67E-07	stem_vs_flower
1942	Manes.02G086300.v6.1	18.82476634	-1.518999201	0.310251591	-4.896023886	9.78E-07	2.09E-06	stem_vs_flower
1943	Manes.02G086400.v6.1	0.814444359	-36.69606875	4.409706803	-8.321657285	8.67E-17	2.81E-16	stem_vs_flower
1944	Manes.02G086700.v6.1	59.79925948	0.276147977	0.062137596	4.444136805	8.82E-06	1.79E-05	stem_vs_flower
1945	Manes.02G086800.v6.1	31.31331338	-0.622837101	0.145269404	-4.287462366	1.81E-05	3.61E-05	stem_vs_flower
1946	Manes.02G086900.v6.1	82.21709405	-0.236101084	0.092592083	-2.549905732	0.010775205	0.017873494	stem_vs_flower
1947	Manes.02G087200.v6.1	39.49993959	1.602730117	0.165555026	9.680951132	3.63E-22	1.42E-21	stem_vs_flower
1948	Manes.02G087300.v6.1	116.9795816	-0.265938301	0.047292162	-5.623306012	1.87E-08	4.33E-08	stem_vs_flower
1949	Manes.02G087400.v6.1	8.942543362	0.57287004	0.214614124	2.669302606	0.007600894	0.012758537	stem_vs_flower
1950	Manes.02G087500.v6.1	129.9002161	-0.126321668	0.04420573	-2.857585799	0.004268772	0.007311767	stem_vs_flower
1951	Manes.02G087600.v6.1	23.71457159	0.489502966	0.136850277	3.576923455	0.000347662	0.000640503	stem_vs_flower
1952	Manes.02G087700.v6.1	47.34634556	0.440930978	0.062070274	7.103738246	1.21E-12	3.37E-12	stem_vs_flower
1953	Manes.02G087800.v6.1	10.43828353	0.271425075	0.094540927	2.870979616	0.004092019	0.007021164	stem_vs_flower
1954	Manes.02G088300.v6.1	74.04321771	-0.393194779	0.045343654	-8.671440035	4.27E-18	1.45E-17	stem_vs_flower
1955	Manes.02G088400.v6.1	25.16467972	-0.29704038	0.098544112	-3.014288461	0.002575828	0.004483313	stem_vs_flower
1956	Manes.02G088500.v6.1	193.5819965	-0.180327883	0.056417109	-3.196333257	0.001391862	0.00246509	stem_vs_flower
1957	Manes.02G088700.v6.1	30.89801286	-0.920278953	0.078639467	-11.7025075	1.24E-31	6.55E-31	stem_vs_flower
1958	Manes.02G088900.v6.1	157.5467606	-0.712894216	0.069125383	-10.31305986	6.15E-25	2.65E-24	stem_vs_flower
1959	Manes.02G089000.v6.1	7.084008668	2.8689922	0.184692954	15.53384759	2.05E-54	2.02E-53	stem_vs_flower
1960	Manes.02G089200.v6.1	9942.739608	1.250365977	0.080865501	15.46229192	6.23E-54	6.08E-53	stem_vs_flower
1961	Manes.02G089300.v6.1	3.631927676	-1.303134543	0.187256124	-6.959102408	3.42E-12	9.32E-12	stem_vs_flower
1962	Manes.02G089600.v6.1	10.32778537	0.627871865	0.175452794	3.578580044	0.000345466	0.000636594	stem_vs_flower
1963	Manes.02G089800.v6.1	47.62063648	-0.230721681	0.063728084	-3.620408217	0.000294139	0.000544939	stem_vs_flower
1964	Manes.02G089900.v6.1	1835.126648	-0.812085096	0.098414375	-8.25169183	1.56E-16	5.01E-16	stem_vs_flower
1965	Manes.02G090000.v6.1	111.1488925	0.253433152	0.055707697	4.549338123	5.38E-06	1.11E-05	stem_vs_flower
1966	Manes.02G090500.v6.1	146.2648756	-0.326954868	0.079790585	-4.097662222	4.17E-05	8.16E-05	stem_vs_flower
1967	Manes.02G090600.v6.1	58.52853675	-0.304851804	0.064845749	-4.701184065	2.59E-06	5.40E-06	stem_vs_flower
1968	Manes.02G090700.v6.1	147.5886192	3.436655401	0.129618688	26.51357953	6.76E-155	5.13E-153	stem_vs_flower
1969	Manes.02G090800.v6.1	89.8224777	-0.271578436	0.053276209	-5.097555589	3.44E-07	7.50E-07	stem_vs_flower
1970	Manes.02G090900.v6.1	57.99834606	-0.352746682	0.055155948	-6.39544233	1.60E-10	4.06E-10	stem_vs_flower
1971	Manes.02G091000.v6.1	304.0272263	0.383387534	0.042269502	9.070074441	1.19E-19	4.24E-19	stem_vs_flower
1972	Manes.02G091200.v6.1	54.62952238	-0.323457458	0.082660235	-3.913096271	9.11E-05	0.000174492	stem_vs_flower
1973	Manes.02G091300.v6.1	112.1656461	1.81696504	0.085470634	21.25835451	2.76E-100	7.24E-99	stem_vs_flower
1974	Manes.02G091500.v6.1	16.93084132	-1.784025458	0.114758108	-15.5459644	1.69E-54	1.68E-53	stem_vs_flower
1975	Manes.02G091800.v6.1	14.75483935	-0.476003803	0.181605041	-2.621093562	0.00876482	0.014641596	stem_vs_flower
1976	Manes.02G092300.v6.1	219.2510711	0.206771058	0.068993727	2.996954462	0.002726914	0.004737314	stem_vs_flower
1977	Manes.02G092600.v6.1	575.2425658	0.297383195	0.050189899	5.925160301	3.12E-09	7.47E-09	stem_vs_flower
1978	Manes.02G092800.v6.1	16.47165596	-1.76104961	0.111255477	-15.82888018	1.97E-56	2.04E-55	stem_vs_flower
1979	Manes.02G092900.v6.1	5.824221965	1.281483228	0.146143955	8.768636582	1.81E-18	6.22E-18	stem_vs_flower
1980	Manes.02G093100.v6.1	7.440434289	-2.854216684	0.180626794	-15.80173473	3.03E-56	3.13E-55	stem_vs_flower
1981	Manes.02G093200.v6.1	20.56513623	-0.762579206	0.065425479	-11.65569167	2.15E-31	1.13E-30	stem_vs_flower
1982	Manes.02G093300.v6.1	52.59439084	1.348812139	0.076455126	17.64187978	1.17E-69	1.66E-68	stem_vs_flower
1983	Manes.02G093500.v6.1	277.7945823	0.824192555	0.080293913	10.26469538	1.02E-24	4.35E-24	stem_vs_flower
1984	Manes.02G093700.v6.1	254.0652011	0.168239644	0.042421141	3.965938728	7.31E-05	0.0001409	stem_vs_flower
1985	Manes.02G093800.v6.1	23.25515672	-0.468799172	0.132087716	-3.549150421	0.000386476	0.000709725	stem_vs_flower
1986	Manes.02G094100.v6.1	10.28137379	-0.303930389	0.125286297	-2.425886924	0.015271028	0.024981631	stem_vs_flower
1987	Manes.02G094600.v6.1	100.5911415	-0.478580213	0.057046806	-8.389255137	4.89E-17	1.60E-16	stem_vs_flower
1988	Manes.02G094700.v6.1	42.56544047	0.204123436	0.069415019	2.940623488	0.003275524	0.005660853	stem_vs_flower
1989	Manes.02G094900.v6.1	52.09235213	-4.12011608	0.17508951	-23.53148439	1.94E-122	7.68E-121	stem_vs_flower
1990	Manes.02G095000.v6.1	44.29886737	1.563154464	0.091784298	17.03073936	4.86E-65	6.15E-64	stem_vs_flower
1991	Manes.02G095200.v6.1	9.587252553	-1.577972338	0.110426036	-14.28985772	2.53E-46	2.02E-45	stem_vs_flower
1992	Manes.02G095300.v6.1	64.8606676	-0.875813454	0.059381699	-14.74887836	3.13E-49	2.69E-48	stem_vs_flower
1993	Manes.02G095500.v6.1	139.5981514	-1.635759281	0.095261884	-17.17118338	4.36E-66	5.66E-65	stem_vs_flower
1994	Manes.02G095600.v6.1	28.46502992	-0.446317963	0.101868008	-4.381335926	1.18E-05	2.38E-05	stem_vs_flower
1995	Manes.02G095700.v6.1	123.0331206	-1.244830976	0.122338672	-10.17528598	2.56E-24	1.08E-23	stem_vs_flower
1996	Manes.02G095800.v6.1	32.78982241	-0.61261058	0.062761161	-9.760982211	1.66E-22	6.53E-22	stem_vs_flower
1997	Manes.02G095900.v6.1	167.5893361	-0.510810041	0.063455214	-8.049930114	8.28E-16	2.59E-15	stem_vs_flower
1998	Manes.02G096000.v6.1	17.2912613	1.022246655	0.127845786	7.995935487	1.29E-15	3.99E-15	stem_vs_flower
[truncated: 17,447 more rows]
