# Supplementary material for: A population based expression atlas provides insights into disease resistance and other physiological traits in cassava (Manihot esculenta Crantz)
Source: Sci Rep. 2021 Dec 7;11:23520. doi: 10.1038/s41598-021-02794-y (PMC8651776; doi:10.1038/s41598-021-02794-y)
Supplement: Supplementary file 6 — Supplementary Table S5. [file 41598_2021_2794_MOESM6_ESM.csv]

Supplementary Table S5: List of unique set of 8,820 DEGs selected out of the 19,445 detected DEGs for downstream analysis.
Entry	geneName
1	Manes.01G000300.v6.1
2	Manes.01G001200.v6.1
3	Manes.01G001400.v6.1
4	Manes.01G001600.v6.1
5	Manes.01G001800.v6.1
6	Manes.01G002300.v6.1
7	Manes.01G002800.v6.1
8	Manes.01G002900.v6.1
9	Manes.01G003700.v6.1
10	Manes.01G003900.v6.1
11	Manes.01G004100.v6.1
12	Manes.01G004300.v6.1
13	Manes.01G004500.v6.1
14	Manes.01G005100.v6.1
15	Manes.01G005200.v6.1
16	Manes.01G006200.v6.1
17	Manes.01G006400.v6.1
18	Manes.01G007500.v6.1
19	Manes.01G007600.v6.1
20	Manes.01G007700.v6.1
21	Manes.01G008800.v6.1
22	Manes.01G009800.v6.1
23	Manes.01G010000.v6.1
24	Manes.01G010100.v6.1
25	Manes.01G010200.v6.1
26	Manes.01G010700.v6.1
27	Manes.01G011300.v6.1
28	Manes.01G011400.v6.1
29	Manes.01G011500.v6.1
30	Manes.01G012300.v6.1
31	Manes.01G012400.v6.1
32	Manes.01G013700.v6.1
33	Manes.01G013900.v6.1
34	Manes.01G014500.v6.1
35	Manes.01G014700.v6.1
36	Manes.01G014800.v6.1
37	Manes.01G014900.v6.1
38	Manes.01G016800.v6.1
39	Manes.01G017800.v6.1
40	Manes.01G018300.v6.1
41	Manes.01G018600.v6.1
42	Manes.01G018700.v6.1
43	Manes.01G019000.v6.1
44	Manes.01G020200.v6.1
45	Manes.01G020500.v6.1
46	Manes.01G021300.v6.1
47	Manes.01G021400.v6.1
48	Manes.01G021900.v6.1
49	Manes.01G022200.v6.1
50	Manes.01G022400.v6.1
51	Manes.01G022600.v6.1
52	Manes.01G023200.v6.1
53	Manes.01G023400.v6.1
54	Manes.01G024000.v6.1
55	Manes.01G024600.v6.1
56	Manes.01G025100.v6.1
57	Manes.01G025500.v6.1
58	Manes.01G026300.v6.1
59	Manes.01G026500.v6.1
60	Manes.01G026700.v6.1
61	Manes.01G027100.v6.1
62	Manes.01G027200.v6.1
63	Manes.01G027800.v6.1
64	Manes.01G028200.v6.1
65	Manes.01G028600.v6.1
66	Manes.01G028900.v6.1
67	Manes.01G029300.v6.1
68	Manes.01G029400.v6.1
69	Manes.01G031600.v6.1
70	Manes.01G031800.v6.1
71	Manes.01G032100.v6.1
72	Manes.01G032300.v6.1
73	Manes.01G033200.v6.1
74	Manes.01G033800.v6.1
75	Manes.01G034500.v6.1
76	Manes.01G034600.v6.1
77	Manes.01G034800.v6.1
78	Manes.01G035100.v6.1
79	Manes.01G036000.v6.1
80	Manes.01G036200.v6.1
81	Manes.01G036500.v6.1
82	Manes.01G037000.v6.1
83	Manes.01G037100.v6.1
84	Manes.01G037500.v6.1
85	Manes.01G038100.v6.1
86	Manes.01G038700.v6.1
87	Manes.01G038900.v6.1
88	Manes.01G039400.v6.1
89	Manes.01G039700.v6.1
90	Manes.01G040000.v6.1
91	Manes.01G040500.v6.1
92	Manes.01G041100.v6.1
93	Manes.01G041200.v6.1
94	Manes.01G041800.v6.1
95	Manes.01G041900.v6.1
96	Manes.01G042200.v6.1
97	Manes.01G043000.v6.1
98	Manes.01G043300.v6.1
99	Manes.01G043400.v6.1
100	Manes.01G043500.v6.1
101	Manes.01G044100.v6.1
102	Manes.01G044400.v6.1
103	Manes.01G044600.v6.1
104	Manes.01G045500.v6.1
105	Manes.01G046600.v6.1
106	Manes.01G046700.v6.1
107	Manes.01G046800.v6.1
108	Manes.01G047000.v6.1
109	Manes.01G047100.v6.1
110	Manes.01G047200.v6.1
111	Manes.01G047400.v6.1
112	Manes.01G047500.v6.1
113	Manes.01G047800.v6.1
114	Manes.01G048400.v6.1
115	Manes.01G048600.v6.1
116	Manes.01G048900.v6.1
117	Manes.01G049200.v6.1
118	Manes.01G050300.v6.1
119	Manes.01G050600.v6.1
120	Manes.01G050700.v6.1
121	Manes.01G050800.v6.1
122	Manes.01G051000.v6.1
123	Manes.01G051400.v6.1
124	Manes.01G051800.v6.1
125	Manes.01G052200.v6.1
126	Manes.01G052300.v6.1
127	Manes.01G052600.v6.1
128	Manes.01G053100.v6.1
129	Manes.01G053200.v6.1
130	Manes.01G053300.v6.1
131	Manes.01G053700.v6.1
132	Manes.01G053800.v6.1
133	Manes.01G054400.v6.1
134	Manes.01G054600.v6.1
135	Manes.01G054800.v6.1
136	Manes.01G054900.v6.1
137	Manes.01G055000.v6.1
138	Manes.01G055100.v6.1
139	Manes.01G055300.v6.1
140	Manes.01G055700.v6.1
141	Manes.01G056000.v6.1
142	Manes.01G056600.v6.1
143	Manes.01G057200.v6.1
144	Manes.01G057300.v6.1
145	Manes.01G057400.v6.1
146	Manes.01G058000.v6.1
147	Manes.01G058600.v6.1
148	Manes.01G058700.v6.1
149	Manes.01G058800.v6.1
150	Manes.01G058900.v6.1
151	Manes.01G059400.v6.1
152	Manes.01G059700.v6.1
153	Manes.01G059800.v6.1
154	Manes.01G059900.v6.1
155	Manes.01G060200.v6.1
156	Manes.01G060300.v6.1
157	Manes.01G060400.v6.1
158	Manes.01G061100.v6.1
159	Manes.01G061200.v6.1
160	Manes.01G061500.v6.1
161	Manes.01G062100.v6.1
162	Manes.01G062400.v6.1
163	Manes.01G062500.v6.1
164	Manes.01G062800.v6.1
165	Manes.01G063300.v6.1
166	Manes.01G063500.v6.1
167	Manes.01G064200.v6.1
168	Manes.01G064500.v6.1
169	Manes.01G065000.v6.1
170	Manes.01G065300.v6.1
171	Manes.01G065800.v6.1
172	Manes.01G065900.v6.1
173	Manes.01G066900.v6.1
174	Manes.01G067400.v6.1
175	Manes.01G067700.v6.1
176	Manes.01G067900.v6.1
177	Manes.01G068800.v6.1
178	Manes.01G069000.v6.1
179	Manes.01G069400.v6.1
180	Manes.01G069500.v6.1
181	Manes.01G069700.v6.1
182	Manes.01G070000.v6.1
183	Manes.01G070200.v6.1
184	Manes.01G070300.v6.1
185	Manes.01G070600.v6.1
186	Manes.01G071300.v6.1
187	Manes.01G071700.v6.1
188	Manes.01G071800.v6.1
189	Manes.01G071900.v6.1
190	Manes.01G072400.v6.1
191	Manes.01G073000.v6.1
192	Manes.01G073800.v6.1
193	Manes.01G074100.v6.1
194	Manes.01G074400.v6.1
195	Manes.01G074600.v6.1
196	Manes.01G074700.v6.1
197	Manes.01G074900.v6.1
198	Manes.01G075700.v6.1
199	Manes.01G075800.v6.1
200	Manes.01G075900.v6.1
201	Manes.01G076100.v6.1
202	Manes.01G076300.v6.1
203	Manes.01G076400.v6.1
204	Manes.01G076500.v6.1
205	Manes.01G077200.v6.1
206	Manes.01G077300.v6.1
207	Manes.01G077400.v6.1
208	Manes.01G077700.v6.1
209	Manes.01G078100.v6.1
210	Manes.01G078200.v6.1
211	Manes.01G078300.v6.1
212	Manes.01G079100.v6.1
213	Manes.01G079500.v6.1
214	Manes.01G080000.v6.1
215	Manes.01G080800.v6.1
216	Manes.01G081000.v6.1
217	Manes.01G081600.v6.1
218	Manes.01G081800.v6.1
219	Manes.01G081900.v6.1
220	Manes.01G082600.v6.1
221	Manes.01G083200.v6.1
222	Manes.01G083600.v6.1
223	Manes.01G083900.v6.1
224	Manes.01G084700.v6.1
225	Manes.01G084800.v6.1
226	Manes.01G085400.v6.1
227	Manes.01G085600.v6.1
228	Manes.01G086100.v6.1
229	Manes.01G086800.v6.1
230	Manes.01G086900.v6.1
231	Manes.01G087100.v6.1
232	Manes.01G087300.v6.1
233	Manes.01G087800.v6.1
234	Manes.01G088500.v6.1
235	Manes.01G089100.v6.1
236	Manes.01G089800.v6.1
237	Manes.01G089900.v6.1
238	Manes.01G090200.v6.1
239	Manes.01G091100.v6.1
240	Manes.01G091200.v6.1
241	Manes.01G091400.v6.1
242	Manes.01G092000.v6.1
243	Manes.01G092300.v6.1
244	Manes.01G092600.v6.1
245	Manes.01G093200.v6.1
246	Manes.01G093400.v6.1
247	Manes.01G093800.v6.1
248	Manes.01G094100.v6.1
249	Manes.01G094200.v6.1
250	Manes.01G094600.v6.1
251	Manes.01G094800.v6.1
252	Manes.01G095300.v6.1
253	Manes.01G095400.v6.1
254	Manes.01G095900.v6.1
255	Manes.01G096000.v6.1
256	Manes.01G096100.v6.1
257	Manes.01G096400.v6.1
258	Manes.01G096600.v6.1
259	Manes.01G096800.v6.1
260	Manes.01G097200.v6.1
261	Manes.01G097500.v6.1
262	Manes.01G097800.v6.1
263	Manes.01G099100.v6.1
264	Manes.01G099500.v6.1
265	Manes.01G099700.v6.1
266	Manes.01G099900.v6.1
267	Manes.01G100000.v6.1
268	Manes.01G100400.v6.1
269	Manes.01G100500.v6.1
270	Manes.01G101300.v6.1
271	Manes.01G101400.v6.1
272	Manes.01G101500.v6.1
273	Manes.01G101900.v6.1
274	Manes.01G102000.v6.1
275	Manes.01G102100.v6.1
276	Manes.01G102200.v6.1
277	Manes.01G102400.v6.1
278	Manes.01G102500.v6.1
279	Manes.01G102600.v6.1
280	Manes.01G102700.v6.1
281	Manes.01G102800.v6.1
282	Manes.01G103300.v6.1
283	Manes.01G103400.v6.1
284	Manes.01G104100.v6.1
285	Manes.01G104300.v6.1
286	Manes.01G104400.v6.1
287	Manes.01G104700.v6.1
288	Manes.01G105000.v6.1
289	Manes.01G106000.v6.1
290	Manes.01G106300.v6.1
291	Manes.01G106600.v6.1
292	Manes.01G107700.v6.1
293	Manes.01G108300.v6.1
294	Manes.01G108500.v6.1
295	Manes.01G108600.v6.1
296	Manes.01G109800.v6.1
297	Manes.01G110000.v6.1
298	Manes.01G110200.v6.1
299	Manes.01G110400.v6.1
300	Manes.01G110600.v6.1
301	Manes.01G110800.v6.1
302	Manes.01G111200.v6.1
303	Manes.01G111600.v6.1
304	Manes.01G111800.v6.1
305	Manes.01G112100.v6.1
306	Manes.01G112500.v6.1
307	Manes.01G112600.v6.1
308	Manes.01G112700.v6.1
309	Manes.01G113100.v6.1
310	Manes.01G113400.v6.1
311	Manes.01G113800.v6.1
312	Manes.01G114100.v6.1
313	Manes.01G114500.v6.1
314	Manes.01G114600.v6.1
315	Manes.01G115500.v6.1
316	Manes.01G115700.v6.1
317	Manes.01G115800.v6.1
318	Manes.01G116000.v6.1
319	Manes.01G116400.v6.1
320	Manes.01G116600.v6.1
321	Manes.01G116700.v6.1
322	Manes.01G117300.v6.1
323	Manes.01G117800.v6.1
324	Manes.01G117900.v6.1
325	Manes.01G118200.v6.1
326	Manes.01G118300.v6.1
327	Manes.01G118700.v6.1
328	Manes.01G119100.v6.1
329	Manes.01G119300.v6.1
330	Manes.01G119400.v6.1
331	Manes.01G119500.v6.1
332	Manes.01G120000.v6.1
333	Manes.01G120100.v6.1
334	Manes.01G120400.v6.1
335	Manes.01G120500.v6.1
336	Manes.01G120800.v6.1
337	Manes.01G120900.v6.1
338	Manes.01G121400.v6.1
339	Manes.01G121500.v6.1
340	Manes.01G121800.v6.1
341	Manes.01G121900.v6.1
342	Manes.01G123000.v6.1
343	Manes.01G123800.v6.1
344	Manes.01G124300.v6.1
345	Manes.01G124500.v6.1
346	Manes.01G124900.v6.1
347	Manes.01G125400.v6.1
348	Manes.01G125700.v6.1
349	Manes.01G125800.v6.1
350	Manes.01G126000.v6.1
351	Manes.01G126100.v6.1
352	Manes.01G126300.v6.1
353	Manes.01G127100.v6.1
354	Manes.01G127200.v6.1
355	Manes.01G127300.v6.1
356	Manes.01G127500.v6.1
357	Manes.01G127600.v6.1
358	Manes.01G127900.v6.1
359	Manes.01G128300.v6.1
360	Manes.01G128500.v6.1
361	Manes.01G129300.v6.1
362	Manes.01G129500.v6.1
363	Manes.01G129900.v6.1
364	Manes.01G130000.v6.1
365	Manes.01G130400.v6.1
366	Manes.01G130700.v6.1
367	Manes.01G130900.v6.1
368	Manes.01G131000.v6.1
369	Manes.01G131300.v6.1
370	Manes.01G131900.v6.1
371	Manes.01G132000.v6.1
372	Manes.01G132700.v6.1
373	Manes.01G133000.v6.1
374	Manes.01G133200.v6.1
375	Manes.01G133300.v6.1
376	Manes.01G133800.v6.1
377	Manes.01G133900.v6.1
378	Manes.01G134000.v6.1
379	Manes.01G134100.v6.1
380	Manes.01G134500.v6.1
381	Manes.01G135000.v6.1
382	Manes.01G136200.v6.1
383	Manes.01G136900.v6.1
384	Manes.01G137100.v6.1
385	Manes.01G137500.v6.1
386	Manes.01G137700.v6.1
387	Manes.01G138100.v6.1
388	Manes.01G138400.v6.1
389	Manes.01G138500.v6.1
390	Manes.01G138700.v6.1
391	Manes.01G138900.v6.1
392	Manes.01G139400.v6.1
393	Manes.01G139500.v6.1
394	Manes.01G139700.v6.1
395	Manes.01G140100.v6.1
396	Manes.01G140400.v6.1
397	Manes.01G141200.v6.1
398	Manes.01G141300.v6.1
399	Manes.01G141900.v6.1
400	Manes.01G142100.v6.1
401	Manes.01G142300.v6.1
402	Manes.01G142500.v6.1
403	Manes.01G143100.v6.1
404	Manes.01G143500.v6.1
405	Manes.01G143900.v6.1
406	Manes.01G144600.v6.1
407	Manes.01G145400.v6.1
408	Manes.01G145700.v6.1
409	Manes.01G145800.v6.1
410	Manes.01G146600.v6.1
411	Manes.01G146700.v6.1
412	Manes.01G146800.v6.1
413	Manes.01G146900.v6.1
414	Manes.01G147200.v6.1
415	Manes.01G147300.v6.1
416	Manes.01G147400.v6.1
417	Manes.01G148300.v6.1
418	Manes.01G149000.v6.1
419	Manes.01G149100.v6.1
420	Manes.01G149600.v6.1
421	Manes.01G149800.v6.1
422	Manes.01G150000.v6.1
423	Manes.01G150100.v6.1
424	Manes.01G150200.v6.1
425	Manes.01G150300.v6.1
426	Manes.01G150900.v6.1
427	Manes.01G151800.v6.1
428	Manes.01G151900.v6.1
429	Manes.01G152000.v6.1
430	Manes.01G152100.v6.1
431	Manes.01G152400.v6.1
432	Manes.01G153600.v6.1
433	Manes.01G153800.v6.1
434	Manes.01G153900.v6.1
435	Manes.01G154500.v6.1
436	Manes.01G155300.v6.1
437	Manes.01G155500.v6.1
438	Manes.01G156000.v6.1
439	Manes.01G156500.v6.1
440	Manes.01G156600.v6.1
441	Manes.01G156900.v6.1
442	Manes.01G157500.v6.1
443	Manes.01G158100.v6.1
444	Manes.01G158200.v6.1
445	Manes.01G158700.v6.1
446	Manes.01G159200.v6.1
447	Manes.01G160300.v6.1
448	Manes.01G160700.v6.1
449	Manes.01G161100.v6.1
450	Manes.01G161200.v6.1
451	Manes.01G161400.v6.1
452	Manes.01G161600.v6.1
453	Manes.01G161800.v6.1
454	Manes.01G162200.v6.1
455	Manes.01G162300.v6.1
456	Manes.01G162700.v6.1
457	Manes.01G162900.v6.1
458	Manes.01G163000.v6.1
459	Manes.01G163600.v6.1
460	Manes.01G164000.v6.1
461	Manes.01G164100.v6.1
462	Manes.01G164200.v6.1
463	Manes.01G164800.v6.1
464	Manes.01G164900.v6.1
465	Manes.01G165000.v6.1
466	Manes.01G165400.v6.1
467	Manes.01G165500.v6.1
468	Manes.01G165800.v6.1
469	Manes.01G166100.v6.1
470	Manes.01G166400.v6.1
471	Manes.01G166700.v6.1
472	Manes.01G166800.v6.1
473	Manes.01G166900.v6.1
474	Manes.01G167100.v6.1
475	Manes.01G167200.v6.1
476	Manes.01G168200.v6.1
477	Manes.01G168400.v6.1
478	Manes.01G168500.v6.1
479	Manes.01G168700.v6.1
480	Manes.01G169900.v6.1
481	Manes.01G170400.v6.1
482	Manes.01G170600.v6.1
483	Manes.01G170900.v6.1
484	Manes.01G171400.v6.1
485	Manes.01G171700.v6.1
486	Manes.01G171900.v6.1
487	Manes.01G173300.v6.1
488	Manes.01G173400.v6.1
489	Manes.01G173500.v6.1
490	Manes.01G173700.v6.1
491	Manes.01G173800.v6.1
492	Manes.01G174000.v6.1
493	Manes.01G174100.v6.1
494	Manes.01G174800.v6.1
495	Manes.01G174900.v6.1
496	Manes.01G175300.v6.1
497	Manes.01G175600.v6.1
498	Manes.01G175700.v6.1
499	Manes.01G176400.v6.1
500	Manes.01G176600.v6.1
501	Manes.01G177300.v6.1
502	Manes.01G177400.v6.1
503	Manes.01G177800.v6.1
504	Manes.01G178000.v6.1
505	Manes.01G178100.v6.1
506	Manes.01G178200.v6.1
507	Manes.01G179000.v6.1
508	Manes.01G180100.v6.1
509	Manes.01G180500.v6.1
510	Manes.01G180800.v6.1
511	Manes.01G181700.v6.1
512	Manes.01G181800.v6.1
513	Manes.01G182200.v6.1
514	Manes.01G182400.v6.1
515	Manes.01G182500.v6.1
516	Manes.01G183000.v6.1
517	Manes.01G183300.v6.1
518	Manes.01G183800.v6.1
519	Manes.01G184100.v6.1
520	Manes.01G184200.v6.1
521	Manes.01G184300.v6.1
522	Manes.01G184600.v6.1
523	Manes.01G185600.v6.1
524	Manes.01G185800.v6.1
525	Manes.01G186200.v6.1
526	Manes.01G186300.v6.1
527	Manes.01G186500.v6.1
528	Manes.01G187000.v6.1
529	Manes.01G187100.v6.1
530	Manes.01G187200.v6.1
531	Manes.01G187700.v6.1
532	Manes.01G187900.v6.1
533	Manes.01G188100.v6.1
534	Manes.01G188200.v6.1
535	Manes.01G188700.v6.1
536	Manes.01G189200.v6.1
537	Manes.01G189400.v6.1
538	Manes.01G190000.v6.1
539	Manes.01G191500.v6.1
540	Manes.01G192400.v6.1
541	Manes.01G192500.v6.1
542	Manes.01G192600.v6.1
543	Manes.01G192700.v6.1
544	Manes.01G192800.v6.1
545	Manes.01G193300.v6.1
546	Manes.01G193400.v6.1
547	Manes.01G194000.v6.1
548	Manes.01G194100.v6.1
549	Manes.01G194200.v6.1
550	Manes.01G195600.v6.1
551	Manes.01G195700.v6.1
552	Manes.01G196200.v6.1
553	Manes.01G196300.v6.1
554	Manes.01G196400.v6.1
555	Manes.01G197200.v6.1
556	Manes.01G197400.v6.1
557	Manes.01G197600.v6.1
558	Manes.01G197800.v6.1
559	Manes.01G197900.v6.1
560	Manes.01G198000.v6.1
561	Manes.01G198300.v6.1
562	Manes.01G198400.v6.1
563	Manes.01G198700.v6.1
564	Manes.01G199100.v6.1
565	Manes.01G200000.v6.1
566	Manes.01G200600.v6.1
567	Manes.01G200900.v6.1
568	Manes.01G201000.v6.1
569	Manes.01G201200.v6.1
570	Manes.01G201300.v6.1
571	Manes.01G201500.v6.1
572	Manes.01G201600.v6.1
573	Manes.01G201700.v6.1
574	Manes.01G202400.v6.1
575	Manes.01G202600.v6.1
576	Manes.01G202800.v6.1
577	Manes.01G203200.v6.1
578	Manes.01G203500.v6.1
579	Manes.01G203900.v6.1
580	Manes.01G204100.v6.1
581	Manes.01G204400.v6.1
582	Manes.01G204800.v6.1
583	Manes.01G204900.v6.1
584	Manes.01G205300.v6.1
585	Manes.01G205700.v6.1
586	Manes.01G206000.v6.1
587	Manes.01G206100.v6.1
588	Manes.01G206300.v6.1
589	Manes.01G206500.v6.1
590	Manes.01G207400.v6.1
591	Manes.01G208300.v6.1
592	Manes.01G208400.v6.1
593	Manes.01G208800.v6.1
594	Manes.01G209000.v6.1
595	Manes.01G209200.v6.1
596	Manes.01G209300.v6.1
597	Manes.01G209600.v6.1
598	Manes.01G209800.v6.1
599	Manes.01G210900.v6.1
600	Manes.01G211100.v6.1
601	Manes.01G212100.v6.1
602	Manes.01G212600.v6.1
603	Manes.01G213000.v6.1
604	Manes.01G213400.v6.1
605	Manes.01G213800.v6.1
606	Manes.01G214200.v6.1
607	Manes.01G214300.v6.1
608	Manes.01G214400.v6.1
609	Manes.01G214700.v6.1
610	Manes.01G215000.v6.1
611	Manes.01G215500.v6.1
612	Manes.01G216500.v6.1
613	Manes.01G216800.v6.1
614	Manes.01G216900.v6.1
615	Manes.01G217100.v6.1
616	Manes.01G218000.v6.1
617	Manes.01G218200.v6.1
618	Manes.01G218400.v6.1
619	Manes.01G218700.v6.1
620	Manes.01G219000.v6.1
621	Manes.01G219600.v6.1
622	Manes.01G219700.v6.1
623	Manes.01G219900.v6.1
624	Manes.01G220000.v6.1
625	Manes.01G220100.v6.1
626	Manes.01G220400.v6.1
627	Manes.01G220700.v6.1
628	Manes.01G220800.v6.1
629	Manes.01G220900.v6.1
630	Manes.01G221100.v6.1
631	Manes.01G221500.v6.1
632	Manes.01G221600.v6.1
633	Manes.01G221700.v6.1
634	Manes.01G221800.v6.1
635	Manes.01G222200.v6.1
636	Manes.01G222600.v6.1
637	Manes.01G223200.v6.1
638	Manes.01G223300.v6.1
639	Manes.01G223500.v6.1
640	Manes.01G224000.v6.1
641	Manes.01G224100.v6.1
642	Manes.01G224200.v6.1
643	Manes.01G224400.v6.1
644	Manes.01G224500.v6.1
645	Manes.01G225000.v6.1
646	Manes.01G225300.v6.1
647	Manes.01G225700.v6.1
648	Manes.01G225900.v6.1
649	Manes.01G226200.v6.1
650	Manes.01G226300.v6.1
651	Manes.01G226400.v6.1
652	Manes.01G226600.v6.1
653	Manes.01G227200.v6.1
654	Manes.01G227400.v6.1
655	Manes.01G227700.v6.1
656	Manes.01G228100.v6.1
657	Manes.01G228300.v6.1
658	Manes.01G228500.v6.1
659	Manes.01G229300.v6.1
660	Manes.01G229800.v6.1
661	Manes.01G230600.v6.1
662	Manes.01G231700.v6.1
663	Manes.01G231800.v6.1
664	Manes.01G232000.v6.1
665	Manes.01G232100.v6.1
666	Manes.01G232800.v6.1
667	Manes.01G233000.v6.1
668	Manes.01G233100.v6.1
669	Manes.01G233200.v6.1
670	Manes.01G233300.v6.1
671	Manes.01G233400.v6.1
672	Manes.01G233600.v6.1
673	Manes.01G234000.v6.1
674	Manes.01G234200.v6.1
675	Manes.01G234300.v6.1
676	Manes.01G234400.v6.1
677	Manes.01G234800.v6.1
678	Manes.01G235200.v6.1
679	Manes.01G235400.v6.1
680	Manes.01G235500.v6.1
681	Manes.01G235600.v6.1
682	Manes.01G235800.v6.1
683	Manes.01G236000.v6.1
684	Manes.01G236200.v6.1
685	Manes.01G236500.v6.1
686	Manes.01G236700.v6.1
687	Manes.01G237000.v6.1
688	Manes.01G237200.v6.1
689	Manes.01G237500.v6.1
690	Manes.01G238000.v6.1
691	Manes.01G238300.v6.1
692	Manes.01G238800.v6.1
693	Manes.01G238900.v6.1
694	Manes.01G239100.v6.1
695	Manes.01G239300.v6.1
696	Manes.01G239400.v6.1
697	Manes.01G239700.v6.1
698	Manes.01G240600.v6.1
699	Manes.01G241000.v6.1
700	Manes.01G241100.v6.1
701	Manes.01G241300.v6.1
702	Manes.01G242400.v6.1
703	Manes.01G242600.v6.1
704	Manes.01G242800.v6.1
705	Manes.01G243300.v6.1
706	Manes.01G243600.v6.1
707	Manes.01G244000.v6.1
708	Manes.01G244100.v6.1
709	Manes.01G244300.v6.1
710	Manes.01G244400.v6.1
711	Manes.01G244800.v6.1
712	Manes.01G244900.v6.1
713	Manes.01G245000.v6.1
714	Manes.01G245200.v6.1
715	Manes.01G245800.v6.1
716	Manes.01G246400.v6.1
717	Manes.01G246500.v6.1
718	Manes.01G246800.v6.1
719	Manes.01G247500.v6.1
720	Manes.01G247600.v6.1
721	Manes.01G247800.v6.1
722	Manes.01G248000.v6.1
723	Manes.01G248400.v6.1
724	Manes.01G248900.v6.1
725	Manes.01G249100.v6.1
726	Manes.01G249200.v6.1
727	Manes.01G249300.v6.1
728	Manes.01G249800.v6.1
729	Manes.01G250000.v6.1
730	Manes.01G250100.v6.1
731	Manes.01G250800.v6.1
732	Manes.01G251000.v6.1
733	Manes.01G251100.v6.1
734	Manes.01G251200.v6.1
735	Manes.01G251400.v6.1
736	Manes.01G251500.v6.1
737	Manes.01G252100.v6.1
738	Manes.01G252600.v6.1
739	Manes.01G252800.v6.1
740	Manes.01G253100.v6.1
741	Manes.01G253200.v6.1
742	Manes.01G253400.v6.1
743	Manes.01G253800.v6.1
744	Manes.01G254300.v6.1
745	Manes.01G254700.v6.1
746	Manes.01G254800.v6.1
747	Manes.01G254900.v6.1
748	Manes.01G255400.v6.1
749	Manes.01G255600.v6.1
750	Manes.01G255700.v6.1
751	Manes.01G255800.v6.1
752	Manes.01G255900.v6.1
753	Manes.01G256100.v6.1
754	Manes.01G256600.v6.1
755	Manes.01G256700.v6.1
756	Manes.01G257000.v6.1
757	Manes.01G257200.v6.1
758	Manes.01G258400.v6.1
759	Manes.01G258500.v6.1
760	Manes.01G258800.v6.1
761	Manes.01G258900.v6.1
762	Manes.01G259100.v6.1
763	Manes.01G259300.v6.1
764	Manes.01G259500.v6.1
765	Manes.01G259900.v6.1
766	Manes.01G260000.v6.1
767	Manes.01G260300.v6.1
768	Manes.01G260700.v6.1
769	Manes.01G261300.v6.1
770	Manes.01G261500.v6.1
771	Manes.01G261600.v6.1
772	Manes.01G262200.v6.1
773	Manes.01G262800.v6.1
774	Manes.01G263000.v6.1
775	Manes.01G263500.v6.1
776	Manes.01G264500.v6.1
777	Manes.01G264600.v6.1
778	Manes.01G264900.v6.1
779	Manes.01G266200.v6.1
780	Manes.01G266400.v6.1
781	Manes.01G266800.v6.1
782	Manes.01G267100.v6.1
783	Manes.01G267600.v6.1
784	Manes.01G267900.v6.1
785	Manes.01G268100.v6.1
786	Manes.01G268500.v6.1
787	Manes.01G269300.v6.1
788	Manes.01G269600.v6.1
789	Manes.01G269700.v6.1
790	Manes.01G270500.v6.1
791	Manes.01G270700.v6.1
792	Manes.01G271500.v6.1
793	Manes.01G272100.v6.1
794	Manes.01G272300.v6.1
795	Manes.01G273400.v6.1
796	Manes.01G273500.v6.1
797	Manes.01G273700.v6.1
798	Manes.01G273800.v6.1
799	Manes.01G273900.v6.1
800	Manes.01G274900.v6.1
801	Manes.02G000500.v6.1
802	Manes.02G000800.v6.1
803	Manes.02G002100.v6.1
804	Manes.02G002300.v6.1
805	Manes.02G002900.v6.1
806	Manes.02G003000.v6.1
807	Manes.02G003600.v6.1
808	Manes.02G003700.v6.1
809	Manes.02G003800.v6.1
810	Manes.02G004100.v6.1
811	Manes.02G004900.v6.1
812	Manes.02G005000.v6.1
813	Manes.02G005400.v6.1
814	Manes.02G006400.v6.1
815	Manes.02G006600.v6.1
816	Manes.02G006800.v6.1
817	Manes.02G007100.v6.1
818	Manes.02G007300.v6.1
819	Manes.02G007400.v6.1
820	Manes.02G007500.v6.1
821	Manes.02G007600.v6.1
822	Manes.02G007900.v6.1
823	Manes.02G008100.v6.1
824	Manes.02G008500.v6.1
825	Manes.02G008900.v6.1
826	Manes.02G009300.v6.1
827	Manes.02G009500.v6.1
828	Manes.02G009600.v6.1
829	Manes.02G009800.v6.1
830	Manes.02G009900.v6.1
831	Manes.02G010100.v6.1
832	Manes.02G010200.v6.1
833	Manes.02G010300.v6.1
834	Manes.02G010600.v6.1
835	Manes.02G010700.v6.1
836	Manes.02G010800.v6.1
837	Manes.02G010900.v6.1
838	Manes.02G011100.v6.1
839	Manes.02G011400.v6.1
840	Manes.02G011500.v6.1
841	Manes.02G011600.v6.1
842	Manes.02G012100.v6.1
843	Manes.02G012300.v6.1
844	Manes.02G012600.v6.1
845	Manes.02G012900.v6.1
846	Manes.02G013100.v6.1
847	Manes.02G013300.v6.1
848	Manes.02G013400.v6.1
849	Manes.02G013500.v6.1
850	Manes.02G013700.v6.1
851	Manes.02G015300.v6.1
852	Manes.02G015400.v6.1
853	Manes.02G015900.v6.1
854	Manes.02G016200.v6.1
855	Manes.02G016500.v6.1
856	Manes.02G017000.v6.1
857	Manes.02G017500.v6.1
858	Manes.02G017600.v6.1
859	Manes.02G017800.v6.1
860	Manes.02G018100.v6.1
861	Manes.02G018200.v6.1
862	Manes.02G018400.v6.1
863	Manes.02G018600.v6.1
864	Manes.02G018700.v6.1
865	Manes.02G018900.v6.1
866	Manes.02G019400.v6.1
867	Manes.02G019500.v6.1
868	Manes.02G019700.v6.1
869	Manes.02G020400.v6.1
870	Manes.02G020600.v6.1
871	Manes.02G020800.v6.1
872	Manes.02G021400.v6.1
873	Manes.02G021500.v6.1
874	Manes.02G021900.v6.1
875	Manes.02G022000.v6.1
876	Manes.02G022200.v6.1
877	Manes.02G022300.v6.1
878	Manes.02G022800.v6.1
879	Manes.02G022900.v6.1
880	Manes.02G023000.v6.1
881	Manes.02G023200.v6.1
882	Manes.02G023600.v6.1
883	Manes.02G023900.v6.1
884	Manes.02G024300.v6.1
885	Manes.02G024400.v6.1
886	Manes.02G025000.v6.1
887	Manes.02G025100.v6.1
888	Manes.02G025200.v6.1
889	Manes.02G025800.v6.1
890	Manes.02G026300.v6.1
891	Manes.02G026600.v6.1
892	Manes.02G027000.v6.1
893	Manes.02G027400.v6.1
894	Manes.02G027500.v6.1
895	Manes.02G028000.v6.1
896	Manes.02G028700.v6.1
897	Manes.02G030100.v6.1
898	Manes.02G030500.v6.1
899	Manes.02G030600.v6.1
900	Manes.02G030900.v6.1
901	Manes.02G031000.v6.1
902	Manes.02G031200.v6.1
903	Manes.02G031400.v6.1
904	Manes.02G031500.v6.1
905	Manes.02G031600.v6.1
906	Manes.02G031900.v6.1
907	Manes.02G032100.v6.1
908	Manes.02G032300.v6.1
909	Manes.02G032500.v6.1
910	Manes.02G032800.v6.1
911	Manes.02G033200.v6.1
912	Manes.02G033700.v6.1
913	Manes.02G034000.v6.1
914	Manes.02G034100.v6.1
915	Manes.02G034300.v6.1
916	Manes.02G034400.v6.1
917	Manes.02G034500.v6.1
918	Manes.02G034800.v6.1
919	Manes.02G035000.v6.1
920	Manes.02G035300.v6.1
921	Manes.02G035700.v6.1
922	Manes.02G035800.v6.1
923	Manes.02G035900.v6.1
924	Manes.02G036000.v6.1
925	Manes.02G036400.v6.1
926	Manes.02G037000.v6.1
927	Manes.02G037100.v6.1
928	Manes.02G037300.v6.1
929	Manes.02G038300.v6.1
930	Manes.02G038900.v6.1
931	Manes.02G039500.v6.1
932	Manes.02G039900.v6.1
933	Manes.02G040000.v6.1
934	Manes.02G040800.v6.1
935	Manes.02G040900.v6.1
936	Manes.02G041200.v6.1
937	Manes.02G041300.v6.1
938	Manes.02G041500.v6.1
939	Manes.02G041700.v6.1
940	Manes.02G041800.v6.1
941	Manes.02G041900.v6.1
942	Manes.02G042900.v6.1
943	Manes.02G043700.v6.1
944	Manes.02G043800.v6.1
945	Manes.02G044000.v6.1
946	Manes.02G045000.v6.1
947	Manes.02G045500.v6.1
948	Manes.02G045900.v6.1
949	Manes.02G046000.v6.1
950	Manes.02G046100.v6.1
951	Manes.02G046400.v6.1
952	Manes.02G046500.v6.1
953	Manes.02G046600.v6.1
954	Manes.02G046700.v6.1
955	Manes.02G047200.v6.1
956	Manes.02G047600.v6.1
957	Manes.02G047800.v6.1
958	Manes.02G047900.v6.1
959	Manes.02G048600.v6.1
960	Manes.02G048700.v6.1
961	Manes.02G049500.v6.1
962	Manes.02G049900.v6.1
963	Manes.02G050100.v6.1
964	Manes.02G050200.v6.1
965	Manes.02G050400.v6.1
966	Manes.02G051000.v6.1
967	Manes.02G051100.v6.1
968	Manes.02G052100.v6.1
969	Manes.02G052200.v6.1
970	Manes.02G052300.v6.1
971	Manes.02G052700.v6.1
972	Manes.02G052800.v6.1
973	Manes.02G052900.v6.1
974	Manes.02G053000.v6.1
975	Manes.02G053300.v6.1
976	Manes.02G053800.v6.1
977	Manes.02G054900.v6.1
978	Manes.02G055500.v6.1
979	Manes.02G055900.v6.1
980	Manes.02G056100.v6.1
981	Manes.02G056200.v6.1
982	Manes.02G056400.v6.1
983	Manes.02G056700.v6.1
984	Manes.02G056800.v6.1
985	Manes.02G056900.v6.1
986	Manes.02G057100.v6.1
987	Manes.02G057200.v6.1
988	Manes.02G057300.v6.1
989	Manes.02G057600.v6.1
990	Manes.02G058000.v6.1
991	Manes.02G058300.v6.1
992	Manes.02G058600.v6.1
993	Manes.02G059000.v6.1
994	Manes.02G059200.v6.1
995	Manes.02G059300.v6.1
996	Manes.02G059400.v6.1
997	Manes.02G059700.v6.1
998	Manes.02G060000.v6.1
999	Manes.02G060300.v6.1
1000	Manes.02G060400.v6.1
1001	Manes.02G060800.v6.1
1002	Manes.02G061200.v6.1
1003	Manes.02G061400.v6.1
1004	Manes.02G061500.v6.1
1005	Manes.02G061900.v6.1
1006	Manes.02G062400.v6.1
1007	Manes.02G062500.v6.1
1008	Manes.02G062600.v6.1
1009	Manes.02G063900.v6.1
1010	Manes.02G064600.v6.1
1011	Manes.02G064800.v6.1
1012	Manes.02G065000.v6.1
1013	Manes.02G065400.v6.1
1014	Manes.02G066300.v6.1
1015	Manes.02G066400.v6.1
1016	Manes.02G066700.v6.1
1017	Manes.02G066800.v6.1
1018	Manes.02G066900.v6.1
1019	Manes.02G068400.v6.1
1020	Manes.02G068600.v6.1
1021	Manes.02G068700.v6.1
1022	Manes.02G069400.v6.1
1023	Manes.02G069500.v6.1
1024	Manes.02G069600.v6.1
1025	Manes.02G069800.v6.1
1026	Manes.02G069900.v6.1
1027	Manes.02G070600.v6.1
1028	Manes.02G070700.v6.1
1029	Manes.02G070900.v6.1
1030	Manes.02G071000.v6.1
1031	Manes.02G071200.v6.1
1032	Manes.02G071500.v6.1
1033	Manes.02G071700.v6.1
1034	Manes.02G073300.v6.1
1035	Manes.02G073600.v6.1
1036	Manes.02G073900.v6.1
1037	Manes.02G074700.v6.1
1038	Manes.02G075000.v6.1
1039	Manes.02G075400.v6.1
1040	Manes.02G076100.v6.1
1041	Manes.02G076300.v6.1
1042	Manes.02G076600.v6.1
1043	Manes.02G077100.v6.1
1044	Manes.02G077200.v6.1
1045	Manes.02G077900.v6.1
1046	Manes.02G078100.v6.1
1047	Manes.02G078400.v6.1
1048	Manes.02G078600.v6.1
1049	Manes.02G079300.v6.1
1050	Manes.02G079500.v6.1
1051	Manes.02G079700.v6.1
1052	Manes.02G079800.v6.1
1053	Manes.02G080400.v6.1
1054	Manes.02G080500.v6.1
1055	Manes.02G080700.v6.1
1056	Manes.02G081100.v6.1
1057	Manes.02G081400.v6.1
1058	Manes.02G081500.v6.1
1059	Manes.02G081600.v6.1
1060	Manes.02G081800.v6.1
1061	Manes.02G082600.v6.1
1062	Manes.02G083100.v6.1
1063	Manes.02G083300.v6.1
1064	Manes.02G083500.v6.1
1065	Manes.02G083600.v6.1
1066	Manes.02G083700.v6.1
1067	Manes.02G084000.v6.1
1068	Manes.02G084600.v6.1
1069	Manes.02G084900.v6.1
1070	Manes.02G085000.v6.1
1071	Manes.02G085200.v6.1
1072	Manes.02G086300.v6.1
1073	Manes.02G086400.v6.1
1074	Manes.02G087200.v6.1
1075	Manes.02G087400.v6.1
1076	Manes.02G087600.v6.1
1077	Manes.02G088600.v6.1
1078	Manes.02G088700.v6.1
1079	Manes.02G088900.v6.1
1080	Manes.02G089000.v6.1
1081	Manes.02G089200.v6.1
1082	Manes.02G089300.v6.1
1083	Manes.02G089600.v6.1
1084	Manes.02G089700.v6.1
1085	Manes.02G090700.v6.1
1086	Manes.02G091000.v6.1
1087	Manes.02G091300.v6.1
1088	Manes.02G091500.v6.1
1089	Manes.02G091800.v6.1
1090	Manes.02G092000.v6.1
1091	Manes.02G092500.v6.1
1092	Manes.02G092700.v6.1
1093	Manes.02G092800.v6.1
1094	Manes.02G092900.v6.1
1095	Manes.02G093100.v6.1
1096	Manes.02G093300.v6.1
1097	Manes.02G093500.v6.1
1098	Manes.02G093800.v6.1
1099	Manes.02G094000.v6.1
1100	Manes.02G094100.v6.1
1101	Manes.02G094900.v6.1
1102	Manes.02G095200.v6.1
1103	Manes.02G095300.v6.1
1104	Manes.02G095500.v6.1
1105	Manes.02G095600.v6.1
1106	Manes.02G095700.v6.1
1107	Manes.02G096000.v6.1
1108	Manes.02G096100.v6.1
1109	Manes.02G096300.v6.1
1110	Manes.02G096600.v6.1
1111	Manes.02G096700.v6.1
1112	Manes.02G096900.v6.1
1113	Manes.02G097200.v6.1
1114	Manes.02G097300.v6.1
1115	Manes.02G097400.v6.1
1116	Manes.02G097900.v6.1
1117	Manes.02G098100.v6.1
1118	Manes.02G098700.v6.1
1119	Manes.02G099500.v6.1
1120	Manes.02G099600.v6.1
1121	Manes.02G100100.v6.1
1122	Manes.02G100300.v6.1
1123	Manes.02G100400.v6.1
1124	Manes.02G100700.v6.1
1125	Manes.02G100800.v6.1
1126	Manes.02G101100.v6.1
1127	Manes.02G101400.v6.1
1128	Manes.02G101600.v6.1
1129	Manes.02G101800.v6.1
1130	Manes.02G101900.v6.1
1131	Manes.02G102100.v6.1
1132	Manes.02G102300.v6.1
1133	Manes.02G102400.v6.1
1134	Manes.02G103000.v6.1
1135	Manes.02G103800.v6.1
1136	Manes.02G103900.v6.1
1137	Manes.02G104500.v6.1
1138	Manes.02G104600.v6.1
1139	Manes.02G104700.v6.1
1140	Manes.02G104800.v6.1
1141	Manes.02G104900.v6.1
1142	Manes.02G105100.v6.1
1143	Manes.02G105200.v6.1
1144	Manes.02G105300.v6.1
1145	Manes.02G105400.v6.1
1146	Manes.02G105800.v6.1
1147	Manes.02G106000.v6.1
1148	Manes.02G106100.v6.1
1149	Manes.02G106200.v6.1
1150	Manes.02G106500.v6.1
1151	Manes.02G106600.v6.1
1152	Manes.02G106900.v6.1
1153	Manes.02G107100.v6.1
1154	Manes.02G107200.v6.1
1155	Manes.02G107400.v6.1
1156	Manes.02G107700.v6.1
1157	Manes.02G107900.v6.1
1158	Manes.02G108000.v6.1
1159	Manes.02G108200.v6.1
1160	Manes.02G108500.v6.1
1161	Manes.02G109500.v6.1
1162	Manes.02G110300.v6.1
1163	Manes.02G110400.v6.1
1164	Manes.02G110600.v6.1
1165	Manes.02G111200.v6.1
1166	Manes.02G111300.v6.1
1167	Manes.02G111400.v6.1
1168	Manes.02G111600.v6.1
1169	Manes.02G112300.v6.1
1170	Manes.02G112400.v6.1
1171	Manes.02G112700.v6.1
1172	Manes.02G112800.v6.1
1173	Manes.02G112900.v6.1
1174	Manes.02G113300.v6.1
1175	Manes.02G113500.v6.1
1176	Manes.02G113700.v6.1
1177	Manes.02G113800.v6.1
1178	Manes.02G113900.v6.1
1179	Manes.02G114100.v6.1
1180	Manes.02G114800.v6.1
1181	Manes.02G114900.v6.1
1182	Manes.02G115400.v6.1
1183	Manes.02G116400.v6.1
1184	Manes.02G116900.v6.1
1185	Manes.02G117300.v6.1
1186	Manes.02G118000.v6.1
1187	Manes.02G118400.v6.1
1188	Manes.02G118500.v6.1
1189	Manes.02G119000.v6.1
1190	Manes.02G119100.v6.1
1191	Manes.02G119200.v6.1
1192	Manes.02G119300.v6.1
1193	Manes.02G119600.v6.1
1194	Manes.02G119900.v6.1
1195	Manes.02G120500.v6.1
1196	Manes.02G120600.v6.1
1197	Manes.02G120700.v6.1
1198	Manes.02G121000.v6.1
1199	Manes.02G121100.v6.1
1200	Manes.02G121200.v6.1
1201	Manes.02G121300.v6.1
1202	Manes.02G121600.v6.1
1203	Manes.02G121700.v6.1
1204	Manes.02G122200.v6.1
1205	Manes.02G122300.v6.1
1206	Manes.02G122500.v6.1
1207	Manes.02G122900.v6.1
1208	Manes.02G123000.v6.1
1209	Manes.02G123400.v6.1
1210	Manes.02G123500.v6.1
1211	Manes.02G123900.v6.1
1212	Manes.02G124200.v6.1
1213	Manes.02G124600.v6.1
1214	Manes.02G125100.v6.1
1215	Manes.02G125200.v6.1
1216	Manes.02G125300.v6.1
1217	Manes.02G125400.v6.1
1218	Manes.02G125500.v6.1
1219	Manes.02G125700.v6.1
1220	Manes.02G125800.v6.1
1221	Manes.02G126000.v6.1
1222	Manes.02G126300.v6.1
1223	Manes.02G126400.v6.1
1224	Manes.02G127100.v6.1
1225	Manes.02G127400.v6.1
1226	Manes.02G127700.v6.1
1227	Manes.02G127900.v6.1
1228	Manes.02G128000.v6.1
1229	Manes.02G128600.v6.1
1230	Manes.02G128800.v6.1
1231	Manes.02G129800.v6.1
1232	Manes.02G129900.v6.1
1233	Manes.02G130300.v6.1
1234	Manes.02G130500.v6.1
1235	Manes.02G130900.v6.1
1236	Manes.02G131000.v6.1
1237	Manes.02G131700.v6.1
1238	Manes.02G132700.v6.1
1239	Manes.02G133200.v6.1
1240	Manes.02G134100.v6.1
1241	Manes.02G135600.v6.1
1242	Manes.02G136000.v6.1
1243	Manes.02G136300.v6.1
1244	Manes.02G136700.v6.1
1245	Manes.02G137400.v6.1
1246	Manes.02G137900.v6.1
1247	Manes.02G138200.v6.1
1248	Manes.02G138300.v6.1
1249	Manes.02G138400.v6.1
1250	Manes.02G139300.v6.1
1251	Manes.02G139500.v6.1
1252	Manes.02G140000.v6.1
1253	Manes.02G141400.v6.1
1254	Manes.02G141600.v6.1
1255	Manes.02G141700.v6.1
1256	Manes.02G142000.v6.1
1257	Manes.02G142200.v6.1
1258	Manes.02G143000.v6.1
1259	Manes.02G143100.v6.1
1260	Manes.02G143200.v6.1
1261	Manes.02G143300.v6.1
1262	Manes.02G143400.v6.1
1263	Manes.02G143500.v6.1
1264	Manes.02G144300.v6.1
1265	Manes.02G144500.v6.1
1266	Manes.02G145300.v6.1
1267	Manes.02G145400.v6.1
1268	Manes.02G145600.v6.1
1269	Manes.02G145900.v6.1
1270	Manes.02G146100.v6.1
1271	Manes.02G146400.v6.1
1272	Manes.02G147000.v6.1
1273	Manes.02G147300.v6.1
1274	Manes.02G147400.v6.1
1275	Manes.02G148300.v6.1
1276	Manes.02G148700.v6.1
1277	Manes.02G148800.v6.1
1278	Manes.02G149300.v6.1
1279	Manes.02G149400.v6.1
1280	Manes.02G150600.v6.1
1281	Manes.02G150700.v6.1
1282	Manes.02G150800.v6.1
1283	Manes.02G150900.v6.1
1284	Manes.02G151400.v6.1
1285	Manes.02G151900.v6.1
1286	Manes.02G152000.v6.1
1287	Manes.02G152600.v6.1
1288	Manes.02G152800.v6.1
1289	Manes.02G153000.v6.1
1290	Manes.02G153700.v6.1
1291	Manes.02G154400.v6.1
1292	Manes.02G154600.v6.1
1293	Manes.02G154800.v6.1
1294	Manes.02G154900.v6.1
1295	Manes.02G155000.v6.1
1296	Manes.02G155100.v6.1
1297	Manes.02G155300.v6.1
1298	Manes.02G155400.v6.1
1299	Manes.02G155900.v6.1
1300	Manes.02G156000.v6.1
1301	Manes.02G156100.v6.1
1302	Manes.02G156300.v6.1
1303	Manes.02G156500.v6.1
1304	Manes.02G156800.v6.1
1305	Manes.02G157000.v6.1
1306	Manes.02G157100.v6.1
1307	Manes.02G157500.v6.1
1308	Manes.02G157700.v6.1
1309	Manes.02G158200.v6.1
1310	Manes.02G158400.v6.1
1311	Manes.02G158600.v6.1
1312	Manes.02G158700.v6.1
1313	Manes.02G159100.v6.1
1314	Manes.02G159200.v6.1
1315	Manes.02G159300.v6.1
1316	Manes.02G159400.v6.1
1317	Manes.02G160000.v6.1
1318	Manes.02G160100.v6.1
1319	Manes.02G160200.v6.1
1320	Manes.02G160300.v6.1
1321	Manes.02G160400.v6.1
1322	Manes.02G160700.v6.1
1323	Manes.02G161100.v6.1
1324	Manes.02G161300.v6.1
1325	Manes.02G162000.v6.1
1326	Manes.02G162400.v6.1
1327	Manes.02G162800.v6.1
1328	Manes.02G162900.v6.1
1329	Manes.02G163000.v6.1
1330	Manes.02G163100.v6.1
1331	Manes.02G163300.v6.1
1332	Manes.02G163500.v6.1
1333	Manes.02G163700.v6.1
1334	Manes.02G163800.v6.1
1335	Manes.02G163900.v6.1
1336	Manes.02G164400.v6.1
1337	Manes.02G164500.v6.1
1338	Manes.02G164700.v6.1
1339	Manes.02G164800.v6.1
1340	Manes.02G165100.v6.1
1341	Manes.02G165200.v6.1
1342	Manes.02G165500.v6.1
1343	Manes.02G165700.v6.1
1344	Manes.02G166600.v6.1
1345	Manes.02G166700.v6.1
1346	Manes.02G166800.v6.1
1347	Manes.02G167000.v6.1
1348	Manes.02G167100.v6.1
1349	Manes.02G167400.v6.1
1350	Manes.02G168200.v6.1
1351	Manes.02G168500.v6.1
1352	Manes.02G168600.v6.1
1353	Manes.02G168700.v6.1
1354	Manes.02G168800.v6.1
1355	Manes.02G169000.v6.1
1356	Manes.02G169200.v6.1
1357	Manes.02G169400.v6.1
1358	Manes.02G169600.v6.1
1359	Manes.02G169700.v6.1
1360	Manes.02G170000.v6.1
1361	Manes.02G171300.v6.1
1362	Manes.02G171400.v6.1
1363	Manes.02G172300.v6.1
1364	Manes.02G172400.v6.1
1365	Manes.02G172600.v6.1
1366	Manes.02G173000.v6.1
1367	Manes.02G173100.v6.1
1368	Manes.02G173300.v6.1
1369	Manes.02G173600.v6.1
1370	Manes.02G174300.v6.1
1371	Manes.02G174400.v6.1
1372	Manes.02G174800.v6.1
1373	Manes.02G175000.v6.1
1374	Manes.02G175700.v6.1
1375	Manes.02G176100.v6.1
1376	Manes.02G176600.v6.1
1377	Manes.02G176900.v6.1
1378	Manes.02G177700.v6.1
1379	Manes.02G177800.v6.1
1380	Manes.02G177900.v6.1
1381	Manes.02G178100.v6.1
1382	Manes.02G178200.v6.1
1383	Manes.02G178400.v6.1
1384	Manes.02G179100.v6.1
1385	Manes.02G179200.v6.1
1386	Manes.02G179300.v6.1
1387	Manes.02G180200.v6.1
1388	Manes.02G180800.v6.1
1389	Manes.02G181100.v6.1
1390	Manes.02G181200.v6.1
1391	Manes.02G181400.v6.1
1392	Manes.02G181500.v6.1
1393	Manes.02G181800.v6.1
1394	Manes.02G182100.v6.1
1395	Manes.02G182500.v6.1
1396	Manes.02G183800.v6.1
1397	Manes.02G183900.v6.1
1398	Manes.02G184000.v6.1
1399	Manes.02G185100.v6.1
1400	Manes.02G185200.v6.1
1401	Manes.02G186300.v6.1
1402	Manes.02G186600.v6.1
1403	Manes.02G186900.v6.1
1404	Manes.02G187000.v6.1
1405	Manes.02G187100.v6.1
1406	Manes.02G187500.v6.1
1407	Manes.02G188100.v6.1
1408	Manes.02G188900.v6.1
1409	Manes.02G189200.v6.1
1410	Manes.02G189600.v6.1
1411	Manes.02G189800.v6.1
1412	Manes.02G190300.v6.1
1413	Manes.02G190500.v6.1
1414	Manes.02G190900.v6.1
1415	Manes.02G192100.v6.1
1416	Manes.02G192500.v6.1
1417	Manes.02G193200.v6.1
1418	Manes.02G194700.v6.1
1419	Manes.02G194800.v6.1
1420	Manes.02G194900.v6.1
1421	Manes.02G195400.v6.1
1422	Manes.02G195600.v6.1
1423	Manes.02G196900.v6.1
1424	Manes.02G197900.v6.1
1425	Manes.02G198300.v6.1
1426	Manes.02G198500.v6.1
1427	Manes.02G199400.v6.1
1428	Manes.02G200000.v6.1
1429	Manes.02G200700.v6.1
1430	Manes.02G200800.v6.1
1431	Manes.02G200900.v6.1
1432	Manes.02G201800.v6.1
1433	Manes.02G202100.v6.1
1434	Manes.02G202700.v6.1
1435	Manes.02G203000.v6.1
1436	Manes.02G203200.v6.1
1437	Manes.02G203700.v6.1
1438	Manes.02G204100.v6.1
1439	Manes.02G204200.v6.1
1440	Manes.02G205200.v6.1
1441	Manes.02G206500.v6.1
1442	Manes.02G207300.v6.1
1443	Manes.02G207600.v6.1
1444	Manes.02G208400.v6.1
1445	Manes.02G210800.v6.1
1446	Manes.02G211100.v6.1
1447	Manes.02G211400.v6.1
1448	Manes.02G211600.v6.1
1449	Manes.02G212800.v6.1
1450	Manes.02G213600.v6.1
1451	Manes.02G213700.v6.1
1452	Manes.02G213900.v6.1
1453	Manes.02G214000.v6.1
1454	Manes.02G214900.v6.1
1455	Manes.02G215100.v6.1
1456	Manes.02G215300.v6.1
1457	Manes.02G215400.v6.1
1458	Manes.02G215600.v6.1
1459	Manes.02G216200.v6.1
1460	Manes.02G217900.v6.1
1461	Manes.02G218100.v6.1
1462	Manes.02G218300.v6.1
1463	Manes.02G219500.v6.1
1464	Manes.02G221800.v6.1
1465	Manes.02G222700.v6.1
1466	Manes.02G223100.v6.1
1467	Manes.02G223500.v6.1
1468	Manes.02G223800.v6.1
1469	Manes.02G223900.v6.1
1470	Manes.02G224000.v6.1
1471	Manes.02G224200.v6.1
1472	Manes.02G224400.v6.1
1473	Manes.02G225200.v6.1
1474	Manes.02G226100.v6.1
1475	Manes.02G227000.v6.1
1476	Manes.02G227200.v6.1
1477	Manes.03G000800.v6.1
1478	Manes.03G000900.v6.1
1479	Manes.03G001300.v6.1
1480	Manes.03G001800.v6.1
1481	Manes.03G002000.v6.1
1482	Manes.03G002200.v6.1
1483	Manes.03G002500.v6.1
1484	Manes.03G002700.v6.1
1485	Manes.03G002900.v6.1
1486	Manes.03G003500.v6.1
1487	Manes.03G004300.v6.1
1488	Manes.03G004800.v6.1
1489	Manes.03G005000.v6.1
1490	Manes.03G005100.v6.1
1491	Manes.03G005200.v6.1
1492	Manes.03G005400.v6.1
1493	Manes.03G005500.v6.1
1494	Manes.03G005900.v6.1
1495	Manes.03G006000.v6.1
1496	Manes.03G007000.v6.1
1497	Manes.03G007400.v6.1
1498	Manes.03G007700.v6.1
1499	Manes.03G008100.v6.1
1500	Manes.03G008200.v6.1
1501	Manes.03G008300.v6.1
1502	Manes.03G008500.v6.1
1503	Manes.03G008800.v6.1
1504	Manes.03G008900.v6.1
1505	Manes.03G009100.v6.1
1506	Manes.03G009300.v6.1
1507	Manes.03G009500.v6.1
1508	Manes.03G009900.v6.1
1509	Manes.03G010200.v6.1
1510	Manes.03G010500.v6.1
1511	Manes.03G010800.v6.1
1512	Manes.03G011200.v6.1
1513	Manes.03G011800.v6.1
1514	Manes.03G012100.v6.1
1515	Manes.03G012600.v6.1
1516	Manes.03G013100.v6.1
1517	Manes.03G013600.v6.1
1518	Manes.03G013900.v6.1
1519	Manes.03G015100.v6.1
1520	Manes.03G016000.v6.1
1521	Manes.03G016400.v6.1
1522	Manes.03G017100.v6.1
1523	Manes.03G017500.v6.1
1524	Manes.03G018200.v6.1
1525	Manes.03G018500.v6.1
1526	Manes.03G018600.v6.1
1527	Manes.03G018800.v6.1
1528	Manes.03G019100.v6.1
1529	Manes.03G019500.v6.1
1530	Manes.03G019700.v6.1
1531	Manes.03G021300.v6.1
1532	Manes.03G021500.v6.1
1533	Manes.03G021600.v6.1
1534	Manes.03G022200.v6.1
1535	Manes.03G022800.v6.1
1536	Manes.03G023300.v6.1
1537	Manes.03G023600.v6.1
1538	Manes.03G023700.v6.1
1539	Manes.03G023800.v6.1
1540	Manes.03G024100.v6.1
1541	Manes.03G025900.v6.1
1542	Manes.03G026000.v6.1
1543	Manes.03G026800.v6.1
1544	Manes.03G027200.v6.1
1545	Manes.03G027300.v6.1
1546	Manes.03G027700.v6.1
1547	Manes.03G027800.v6.1
1548	Manes.03G028100.v6.1
1549	Manes.03G028200.v6.1
1550	Manes.03G028400.v6.1
1551	Manes.03G028700.v6.1
1552	Manes.03G028900.v6.1
1553	Manes.03G029300.v6.1
1554	Manes.03G029400.v6.1
1555	Manes.03G029900.v6.1
1556	Manes.03G030600.v6.1
1557	Manes.03G032300.v6.1
1558	Manes.03G032500.v6.1
1559	Manes.03G032600.v6.1
1560	Manes.03G032700.v6.1
1561	Manes.03G032900.v6.1
1562	Manes.03G033100.v6.1
1563	Manes.03G033200.v6.1
1564	Manes.03G033400.v6.1
1565	Manes.03G033600.v6.1
1566	Manes.03G035200.v6.1
1567	Manes.03G035400.v6.1
1568	Manes.03G035500.v6.1
1569	Manes.03G036300.v6.1
1570	Manes.03G036500.v6.1
1571	Manes.03G036800.v6.1
1572	Manes.03G037100.v6.1
1573	Manes.03G037600.v6.1
1574	Manes.03G038000.v6.1
1575	Manes.03G038300.v6.1
1576	Manes.03G038400.v6.1
1577	Manes.03G038500.v6.1
1578	Manes.03G039000.v6.1
1579	Manes.03G039500.v6.1
1580	Manes.03G039900.v6.1
1581	Manes.03G040300.v6.1
1582	Manes.03G040500.v6.1
1583	Manes.03G040700.v6.1
1584	Manes.03G040800.v6.1
1585	Manes.03G041400.v6.1
1586	Manes.03G041500.v6.1
1587	Manes.03G041700.v6.1
1588	Manes.03G041800.v6.1
1589	Manes.03G041900.v6.1
1590	Manes.03G042300.v6.1
1591	Manes.03G042600.v6.1
1592	Manes.03G042700.v6.1
1593	Manes.03G043500.v6.1
1594	Manes.03G043600.v6.1
1595	Manes.03G043900.v6.1
1596	Manes.03G044000.v6.1
1597	Manes.03G044300.v6.1
1598	Manes.03G044400.v6.1
1599	Manes.03G044500.v6.1
1600	Manes.03G045100.v6.1
1601	Manes.03G045200.v6.1
1602	Manes.03G045500.v6.1
1603	Manes.03G045600.v6.1
1604	Manes.03G046500.v6.1
1605	Manes.03G047000.v6.1
1606	Manes.03G047100.v6.1
1607	Manes.03G047200.v6.1
1608	Manes.03G047500.v6.1
1609	Manes.03G047700.v6.1
1610	Manes.03G047800.v6.1
1611	Manes.03G048200.v6.1
1612	Manes.03G048500.v6.1
1613	Manes.03G048600.v6.1
1614	Manes.03G048900.v6.1
1615	Manes.03G049200.v6.1
1616	Manes.03G049400.v6.1
1617	Manes.03G049500.v6.1
1618	Manes.03G049700.v6.1
1619	Manes.03G049800.v6.1
1620	Manes.03G050900.v6.1
1621	Manes.03G051300.v6.1
1622	Manes.03G051800.v6.1
1623	Manes.03G052400.v6.1
1624	Manes.03G052500.v6.1
1625	Manes.03G052800.v6.1
1626	Manes.03G052900.v6.1
1627	Manes.03G053100.v6.1
1628	Manes.03G053400.v6.1
1629	Manes.03G054000.v6.1
1630	Manes.03G054200.v6.1
1631	Manes.03G054300.v6.1
1632	Manes.03G054400.v6.1
1633	Manes.03G055000.v6.1
1634	Manes.03G055100.v6.1
1635	Manes.03G055200.v6.1
1636	Manes.03G055500.v6.1
1637	Manes.03G055800.v6.1
1638	Manes.03G057100.v6.1
1639	Manes.03G057200.v6.1
1640	Manes.03G058100.v6.1
1641	Manes.03G058500.v6.1
1642	Manes.03G058600.v6.1
1643	Manes.03G059000.v6.1
1644	Manes.03G059200.v6.1
1645	Manes.03G059600.v6.1
1646	Manes.03G059700.v6.1
1647	Manes.03G059800.v6.1
1648	Manes.03G060100.v6.1
1649	Manes.03G060600.v6.1
1650	Manes.03G060800.v6.1
1651	Manes.03G061000.v6.1
1652	Manes.03G061200.v6.1
1653	Manes.03G061400.v6.1
1654	Manes.03G061900.v6.1
1655	Manes.03G062000.v6.1
1656	Manes.03G062100.v6.1
1657	Manes.03G062900.v6.1
1658	Manes.03G063100.v6.1
1659	Manes.03G063300.v6.1
1660	Manes.03G063500.v6.1
1661	Manes.03G063600.v6.1
1662	Manes.03G064300.v6.1
1663	Manes.03G064400.v6.1
1664	Manes.03G065100.v6.1
1665	Manes.03G065200.v6.1
1666	Manes.03G065700.v6.1
1667	Manes.03G066300.v6.1
1668	Manes.03G066700.v6.1
1669	Manes.03G066800.v6.1
1670	Manes.03G067000.v6.1
1671	Manes.03G067600.v6.1
1672	Manes.03G067900.v6.1
1673	Manes.03G068200.v6.1
1674	Manes.03G068500.v6.1
1675	Manes.03G068900.v6.1
1676	Manes.03G069000.v6.1
1677	Manes.03G069600.v6.1
1678	Manes.03G069700.v6.1
1679	Manes.03G070100.v6.1
1680	Manes.03G070200.v6.1
1681	Manes.03G070500.v6.1
1682	Manes.03G072600.v6.1
1683	Manes.03G072700.v6.1
1684	Manes.03G072800.v6.1
1685	Manes.03G073000.v6.1
1686	Manes.03G073300.v6.1
1687	Manes.03G073600.v6.1
1688	Manes.03G073800.v6.1
1689	Manes.03G073900.v6.1
1690	Manes.03G074800.v6.1
1691	Manes.03G075000.v6.1
1692	Manes.03G075600.v6.1
1693	Manes.03G075800.v6.1
1694	Manes.03G075900.v6.1
1695	Manes.03G077600.v6.1
1696	Manes.03G077800.v6.1
1697	Manes.03G078000.v6.1
1698	Manes.03G078800.v6.1
1699	Manes.03G080700.v6.1
1700	Manes.03G081000.v6.1
1701	Manes.03G081300.v6.1
1702	Manes.03G081800.v6.1
1703	Manes.03G081900.v6.1
1704	Manes.03G082900.v6.1
1705	Manes.03G083200.v6.1
1706	Manes.03G084300.v6.1
1707	Manes.03G085300.v6.1
1708	Manes.03G086100.v6.1
1709	Manes.03G086400.v6.1
1710	Manes.03G086600.v6.1
1711	Manes.03G086900.v6.1
1712	Manes.03G087000.v6.1
1713	Manes.03G087100.v6.1
1714	Manes.03G087400.v6.1
1715	Manes.03G087500.v6.1
1716	Manes.03G087600.v6.1
1717	Manes.03G087900.v6.1
1718	Manes.03G088200.v6.1
1719	Manes.03G088400.v6.1
1720	Manes.03G088800.v6.1
1721	Manes.03G089000.v6.1
1722	Manes.03G089100.v6.1
1723	Manes.03G089200.v6.1
1724	Manes.03G089600.v6.1
1725	Manes.03G089800.v6.1
1726	Manes.03G090100.v6.1
1727	Manes.03G090700.v6.1
1728	Manes.03G090900.v6.1
1729	Manes.03G091000.v6.1
1730	Manes.03G091100.v6.1
1731	Manes.03G091500.v6.1
1732	Manes.03G091900.v6.1
1733	Manes.03G092000.v6.1
1734	Manes.03G092300.v6.1
1735	Manes.03G092400.v6.1
1736	Manes.03G092500.v6.1
1737	Manes.03G095600.v6.1
1738	Manes.03G095900.v6.1
1739	Manes.03G096000.v6.1
1740	Manes.03G096100.v6.1
1741	Manes.03G096500.v6.1
1742	Manes.03G097300.v6.1
1743	Manes.03G097500.v6.1
1744	Manes.03G097600.v6.1
1745	Manes.03G097900.v6.1
1746	Manes.03G098800.v6.1
1747	Manes.03G099100.v6.1
1748	Manes.03G099300.v6.1
1749	Manes.03G099400.v6.1
1750	Manes.03G099500.v6.1
1751	Manes.03G100000.v6.1
1752	Manes.03G100300.v6.1
1753	Manes.03G100800.v6.1
1754	Manes.03G101700.v6.1
1755	Manes.03G102100.v6.1
1756	Manes.03G102400.v6.1
1757	Manes.03G102700.v6.1
1758	Manes.03G103200.v6.1
1759	Manes.03G103400.v6.1
1760	Manes.03G103600.v6.1
1761	Manes.03G104300.v6.1
1762	Manes.03G104600.v6.1
1763	Manes.03G104900.v6.1
1764	Manes.03G105400.v6.1
1765	Manes.03G105500.v6.1
1766	Manes.03G106300.v6.1
1767	Manes.03G106400.v6.1
1768	Manes.03G107900.v6.1
1769	Manes.03G108000.v6.1
1770	Manes.03G108100.v6.1
1771	Manes.03G109200.v6.1
1772	Manes.03G109400.v6.1
1773	Manes.03G109700.v6.1
1774	Manes.03G110100.v6.1
1775	Manes.03G110500.v6.1
1776	Manes.03G110600.v6.1
1777	Manes.03G111300.v6.1
1778	Manes.03G111900.v6.1
1779	Manes.03G112000.v6.1
1780	Manes.03G112100.v6.1
1781	Manes.03G112200.v6.1
1782	Manes.03G112800.v6.1
1783	Manes.03G112900.v6.1
1784	Manes.03G113100.v6.1
1785	Manes.03G113300.v6.1
1786	Manes.03G113500.v6.1
1787	Manes.03G113600.v6.1
1788	Manes.03G113900.v6.1
1789	Manes.03G114000.v6.1
1790	Manes.03G114100.v6.1
1791	Manes.03G114200.v6.1
1792	Manes.03G114400.v6.1
1793	Manes.03G114500.v6.1
1794	Manes.03G114600.v6.1
1795	Manes.03G114900.v6.1
1796	Manes.03G115000.v6.1
1797	Manes.03G115100.v6.1
1798	Manes.03G116400.v6.1
1799	Manes.03G116500.v6.1
1800	Manes.03G116700.v6.1
1801	Manes.03G116800.v6.1
1802	Manes.03G116900.v6.1
1803	Manes.03G117100.v6.1
1804	Manes.03G117300.v6.1
1805	Manes.03G117900.v6.1
1806	Manes.03G118100.v6.1
1807	Manes.03G119600.v6.1
1808	Manes.03G119700.v6.1
1809	Manes.03G119800.v6.1
1810	Manes.03G120200.v6.1
1811	Manes.03G120400.v6.1
1812	Manes.03G120500.v6.1
1813	Manes.03G120700.v6.1
1814	Manes.03G121200.v6.1
1815	Manes.03G121300.v6.1
1816	Manes.03G122000.v6.1
1817	Manes.03G122300.v6.1
1818	Manes.03G122500.v6.1
1819	Manes.03G122800.v6.1
1820	Manes.03G123700.v6.1
1821	Manes.03G123800.v6.1
1822	Manes.03G125700.v6.1
1823	Manes.03G126600.v6.1
1824	Manes.03G127000.v6.1
1825	Manes.03G127200.v6.1
1826	Manes.03G127600.v6.1
1827	Manes.03G127700.v6.1
1828	Manes.03G127800.v6.1
1829	Manes.03G128000.v6.1
1830	Manes.03G128200.v6.1
1831	Manes.03G128400.v6.1
1832	Manes.03G128900.v6.1
1833	Manes.03G129000.v6.1
1834	Manes.03G129100.v6.1
1835	Manes.03G129300.v6.1
1836	Manes.03G129600.v6.1
1837	Manes.03G130000.v6.1
1838	Manes.03G130100.v6.1
1839	Manes.03G130300.v6.1
1840	Manes.03G130600.v6.1
1841	Manes.03G131300.v6.1
1842	Manes.03G131400.v6.1
1843	Manes.03G131600.v6.1
1844	Manes.03G132800.v6.1
1845	Manes.03G133900.v6.1
1846	Manes.03G134200.v6.1
1847	Manes.03G134500.v6.1
1848	Manes.03G134600.v6.1
1849	Manes.03G135100.v6.1
1850	Manes.03G135200.v6.1
1851	Manes.03G135600.v6.1
1852	Manes.03G136400.v6.1
1853	Manes.03G136600.v6.1
1854	Manes.03G136900.v6.1
1855	Manes.03G137900.v6.1
1856	Manes.03G138500.v6.1
1857	Manes.03G138600.v6.1
1858	Manes.03G138900.v6.1
1859	Manes.03G139000.v6.1
1860	Manes.03G139100.v6.1
1861	Manes.03G139700.v6.1
1862	Manes.03G139900.v6.1
1863	Manes.03G140100.v6.1
1864	Manes.03G140500.v6.1
1865	Manes.03G140800.v6.1
1866	Manes.03G141100.v6.1
1867	Manes.03G141200.v6.1
1868	Manes.03G141300.v6.1
1869	Manes.03G141700.v6.1
1870	Manes.03G141900.v6.1
1871	Manes.03G142000.v6.1
1872	Manes.03G142200.v6.1
1873	Manes.03G142400.v6.1
1874	Manes.03G142500.v6.1
1875	Manes.03G142600.v6.1
1876	Manes.03G142900.v6.1
1877	Manes.03G143200.v6.1
1878	Manes.03G143700.v6.1
1879	Manes.03G143800.v6.1
1880	Manes.03G144000.v6.1
1881	Manes.03G144200.v6.1
1882	Manes.03G144300.v6.1
1883	Manes.03G144400.v6.1
1884	Manes.03G144700.v6.1
1885	Manes.03G144800.v6.1
1886	Manes.03G145300.v6.1
1887	Manes.03G146000.v6.1
1888	Manes.03G146100.v6.1
1889	Manes.03G146700.v6.1
1890	Manes.03G147100.v6.1
1891	Manes.03G147300.v6.1
1892	Manes.03G147600.v6.1
1893	Manes.03G147800.v6.1
1894	Manes.03G148100.v6.1
1895	Manes.03G148700.v6.1
1896	Manes.03G149400.v6.1
1897	Manes.03G150000.v6.1
1898	Manes.03G150300.v6.1
1899	Manes.03G150800.v6.1
1900	Manes.03G150900.v6.1
1901	Manes.03G151300.v6.1
1902	Manes.03G151600.v6.1
1903	Manes.03G151900.v6.1
1904	Manes.03G152100.v6.1
1905	Manes.03G152200.v6.1
1906	Manes.03G152300.v6.1
1907	Manes.03G152600.v6.1
1908	Manes.03G152700.v6.1
1909	Manes.03G154400.v6.1
1910	Manes.03G154600.v6.1
1911	Manes.03G154700.v6.1
1912	Manes.03G155000.v6.1
1913	Manes.03G155300.v6.1
1914	Manes.03G155600.v6.1
1915	Manes.03G155800.v6.1
1916	Manes.03G156100.v6.1
1917	Manes.03G156200.v6.1
1918	Manes.03G156300.v6.1
1919	Manes.03G156400.v6.1
1920	Manes.03G156600.v6.1
1921	Manes.03G156700.v6.1
1922	Manes.03G157300.v6.1
1923	Manes.03G157600.v6.1
1924	Manes.03G158200.v6.1
1925	Manes.03G158500.v6.1
1926	Manes.03G159500.v6.1
1927	Manes.03G159800.v6.1
1928	Manes.03G159900.v6.1
1929	Manes.03G160000.v6.1
1930	Manes.03G160100.v6.1
1931	Manes.03G160200.v6.1
1932	Manes.03G160400.v6.1
1933	Manes.03G160500.v6.1
1934	Manes.03G160600.v6.1
1935	Manes.03G160900.v6.1
1936	Manes.03G161000.v6.1
1937	Manes.03G161100.v6.1
1938	Manes.03G161600.v6.1
1939	Manes.03G161800.v6.1
1940	Manes.03G162100.v6.1
1941	Manes.03G162200.v6.1
1942	Manes.03G162300.v6.1
1943	Manes.03G162600.v6.1
1944	Manes.03G162800.v6.1
1945	Manes.03G163200.v6.1
1946	Manes.03G164000.v6.1
1947	Manes.03G164300.v6.1
1948	Manes.03G164600.v6.1
1949	Manes.03G164700.v6.1
1950	Manes.03G164800.v6.1
1951	Manes.03G164900.v6.1
1952	Manes.03G165100.v6.1
1953	Manes.03G165500.v6.1
1954	Manes.03G165700.v6.1
1955	Manes.03G166100.v6.1
1956	Manes.03G166300.v6.1
1957	Manes.03G166500.v6.1
1958	Manes.03G166700.v6.1
1959	Manes.03G167200.v6.1
1960	Manes.03G167300.v6.1
1961	Manes.03G167400.v6.1
1962	Manes.03G167700.v6.1
1963	Manes.03G167800.v6.1
1964	Manes.03G168100.v6.1
1965	Manes.03G168200.v6.1
1966	Manes.03G168800.v6.1
1967	Manes.03G169700.v6.1
1968	Manes.03G169800.v6.1
1969	Manes.03G170100.v6.1
1970	Manes.03G170300.v6.1
1971	Manes.03G170600.v6.1
1972	Manes.03G171000.v6.1
1973	Manes.03G171500.v6.1
1974	Manes.03G171700.v6.1
1975	Manes.03G171900.v6.1
1976	Manes.03G172000.v6.1
1977	Manes.03G172500.v6.1
1978	Manes.03G172600.v6.1
1979	Manes.03G173500.v6.1
1980	Manes.03G173600.v6.1
1981	Manes.03G173700.v6.1
1982	Manes.03G173900.v6.1
1983	Manes.03G174000.v6.1
1984	Manes.03G174200.v6.1
1985	Manes.03G174500.v6.1
1986	Manes.03G174800.v6.1
1987	Manes.03G175000.v6.1
1988	Manes.03G176300.v6.1
1989	Manes.03G176400.v6.1
1990	Manes.03G176600.v6.1
1991	Manes.03G176900.v6.1
1992	Manes.03G177000.v6.1
1993	Manes.03G178700.v6.1
1994	Manes.03G179100.v6.1
1995	Manes.03G180200.v6.1
1996	Manes.03G180300.v6.1
1997	Manes.03G180400.v6.1
1998	Manes.03G180500.v6.1
[truncated: 6,822 more rows]
