# Supplementary material for: A population based expression atlas provides insights into disease resistance and other physiological traits in cassava (Manihot esculenta Crantz)
Source: Sci Rep. 2021 Dec 7;11:23520. doi: 10.1038/s41598-021-02794-y (PMC8651776; doi:10.1038/s41598-021-02794-y)
Supplement: Supplementary file 8 — Supplementary Information. [file 41598_2021_2794_MOESM8_ESM.xlsx]

## Sheet: Supplementary Table S7
Supplementary Table S7: List of identified genes involved in the Plant-pathogen interaction pathway.
KEGG_PATHWAY	Annotation_ID	Annotation_ID	Cassava_IDs	GENE_NAME	baseMean	log2FoldChange	lfcSE	stat	pvalue	padj
Plant-pathogen interaction	AT1G12310	AT1G12310.1	Manes.01G073900.v6.1	Calcium-binding EF-hand family protein(AT1G12310)	1315.04	1.09293	0.256599	4.25928	2.05e-05	0.000938969
Plant-pathogen interaction	AT1G18210	AT1G18210.1	Manes.06G007600.v6.1	Calcium-binding EF-hand family protein(AT1G18210)	69.5054	-4.18686	0.807842	-5.18278	2.19e-07	3.49e-05
Plant-pathogen interaction	AT1G64060	AT1G64060.1	Manes.02G016200.v6.1	respiratory burst oxidase protein F(RBOH F)	23.5415	-2.31349	0.815864	-2.83563	0.00457351	0.0430849
Plant-pathogen interaction	AT1G66400	AT1G66400.1	Manes.01G116700.v6.1	calmodulin like 23(CML23)	196.239	-2.17341	0.657485	-3.30565	0.000947561	0.0139619
Plant-pathogen interaction	AT1G66400	AT1G66400.1	Manes.02G075400.v6.1	calmodulin like 23(CML23)	78.793	-2.63971	0.649111	-4.06665	4.77e-05	0.00168635
Plant-pathogen interaction	AT2G27030	AT2G27030.3	Manes.08G067400.v6.1	calmodulin 5(CAM5)	90.395	-1.22153	0.357934	-3.41273	0.00064315	0.0106655
Plant-pathogen interaction	AT2G43290	AT2G43290.1	Manes.14G115800.v6.1	Calcium-binding EF-hand family protein(MSS3)	46.7121	-1.60118	0.497435	-3.21887	0.00128697	0.0174828
Plant-pathogen interaction	AT2G43290	AT2G43290.1	Manes.06G047800.v6.1	Calcium-binding EF-hand family protein(MSS3)	6.6385	-3.31013	1.03901	-3.18586	0.00144323	0.0189627
Plant-pathogen interaction	AT3G07490	AT3G07490.1	Manes.12G059700.v6.1	ARF-GAP domain 11(AGD11)	36.4886	-4.03083	1.29009	-3.12445	0.00178138	0.0220375
Plant-pathogen interaction	AT3G21220	AT3G21220.1	Manes.03G097700.v6.1	MAP kinase kinase 5(MKK5)	83.349	-1.82857	0.525318	-3.48088	0.000499776	0.00898586
Plant-pathogen interaction	AT3G22930	AT3G22930.1	Manes.01G203500.v6.1	calmodulin-like 11(CML11)	18.5571	-3.01422	0.953042	-3.16274	0.00156291	0.0199723
Plant-pathogen interaction	AT3G24110	AT3G24110.1	Manes.15G053400.v6.1	Calcium-binding EF-hand family protein(AT3G24110)	91.0959	-2.35296	0.477228	-4.93048	8.2e-07	9.44e-05
Plant-pathogen interaction	AT3G25070	AT3G25070.1	Manes.15G055600.v6.1	RPM1 interacting protein 4(RIN4)	21.1898	-1.30529	0.433609	-3.01028	0.00261004	0.0288134
Plant-pathogen interaction	AT3G47450	AT3G47450.2	Manes.02G134200.v6.1	P-loop containing nucleoside triphosphate hydrolases superfamily protein(NOA1)	28.5511	-1.93864	0.541324	-3.58129	0.000341905	0.00683349
Plant-pathogen interaction	AT3G50770	AT3G50770.1	Manes.18G030600.v6.1	calmodulin-like 41(CML41)	34.7242	-2.48107	0.816171	-3.03989	0.00236662	0.0268011
Plant-pathogen interaction	AT3G57530	AT3G57530.1	Manes.08G049500.v6.1	calcium-dependent protein kinase 32(CPK32)	40.0388	-1.00878	0.361379	-2.79147	0.00524692	0.0470681
Plant-pathogen interaction	AT4G20780	AT4G20780.1	Manes.08G167400.v6.1	calmodulin like 42(CML42)	210.993	-2.6931	0.71068	-3.78947	0.000150969	0.00391149
Plant-pathogen interaction	AT4G20780	AT4G20780.1	Manes.09G120700.v6.1	calmodulin like 42(CML42)	61.7663	-4.99717	0.929389	-5.37683	7.58e-08	1.48e-05
Plant-pathogen interaction	AT4G26090	AT4G26090.1	Manes.10G111300.v6.1	NB-ARC domain-containing disease resistance protein(RPS2)	13.2134	-3.44036	1.01958	-3.37428	0.000740094	0.0118335
Plant-pathogen interaction	AT4G26470	AT4G26470.1	Manes.05G205300.v6.1	Calcium-binding EF-hand family protein(AT4G26470)	59.7418	-1.36568	0.458664	-2.97751	0.00290598	0.0311275
Plant-pathogen interaction	AT4G29810	AT4G29810.1	Manes.10G112500.v6.1	MAP kinase kinase 2(MKK2)	17.7674	2.53303	0.787531	3.21641	0.00129803	0.0175767
Plant-pathogen interaction	AT5G13160	AT5G13160.1	Manes.12G006800.v6.1	Protein kinase superfamily protein(PBS1)	44.4855	-1.59377	0.5176	-3.07915	0.00207594	0.0245323
Plant-pathogen interaction	AT5G13160	AT5G13160.1	Manes.13G007000.v6.1	Protein kinase superfamily protein(PBS1)	35.0787	-1.961	0.428219	-4.57944	4.66e-06	0.000310888
Plant-pathogen interaction	AT5G37770	AT5G37770.1	Manes.18G036000.v6.1	EF hand calcium-binding protein family(TCH2)	101.898	1.85571	0.651337	2.84908	0.00438465	0.041768
Plant-pathogen interaction	AT5G42380	AT5G42380.1	Manes.05G113200.v6.1	calmodulin like 37(CML37)	120.24	-5.49277	1.12279	-4.89208	9.98e-07	0.000107031
Plant-pathogen interaction	AT5G52640	AT5G52640.1	Manes.06G152800.v6.1	heat shock-like protein(HSP90.1)	2505.92	2.26705	0.742023	3.05523	0.00224891	0.0259692
Plant-pathogen interaction	AT5G56270	AT5G56270.1	Manes.05G203900.v6.1	WRKY DNA-binding protein 2(WRKY2)	18.4652	-2.19738	0.631504	-3.4796	0.000502167	0.00900284

## Sheet: Supplementary Table S8
Supplementary Table S8: Detecting 18 co-expression modules, each tagged with a color
Entry	Module colors	Gene name	annotation
1	yellow	Manes.01G014900.v6.1	AT3G18270.1
2	yellow	Manes.01G055700.v6.1	AT1G32900.1
3	yellow	Manes.01G065800.v6.1	AT4G23060.1
4	yellow	Manes.01G067900.v6.1	AT4G23010.3
5	yellow	Manes.01G069700.v6.1	AT4G22920.1
6	yellow	Manes.01G076500.v6.1	AT1G12240.1
7	yellow	Manes.01G081800.v6.1	AT4G17350.1
8	yellow	Manes.01G095400.v6.1	AT5G39080.1
9	yellow	Manes.01G101300.v6.1	AT5G39570.1
10	yellow	Manes.01G112500.v6.1	AT3G18280.1
11	yellow	Manes.01G124300.v6.1	AT1G22340.1
12	yellow	Manes.01G135000.v6.1	AT5G66780.1
13	yellow	Manes.01G138400.v6.1	AT4G36470.1
14	yellow	Manes.01G141300.v6.1	AT3G51030.1
15	yellow	Manes.01G149000.v6.1	AT1G75900.1
16	yellow	Manes.01G157500.v6.1	AT1G76490.1
17	yellow	Manes.01G162300.v6.1	AT5G01260.2
18	yellow	Manes.01G167200.v6.1	AT2G26975.1
19	yellow	Manes.01G193400.v6.1	AT1G59640.1
20	yellow	Manes.01G196400.v6.1	AT5G14920.1
21	yellow	Manes.01G209200.v6.1	AT3G63095.1
22	yellow	Manes.01G209300.v6.1
23	yellow	Manes.01G224500.v6.1	AT4G13030.1
24	yellow	Manes.01G233300.v6.1	AT2G43670.1
25	yellow	Manes.01G233400.v6.1	AT3G60030.1
26	yellow	Manes.01G236700.v6.1	AT1G27680.1
27	yellow	Manes.01G238900.v6.1	AT1G01050.1
28	yellow	Manes.01G253800.v6.1	AT2G22590.1
29	yellow	Manes.02G006600.v6.1	AT4G10850.1
30	yellow	Manes.02G010200.v6.1	AT5G59320.1
31	yellow	Manes.02G015400.v6.1	AT1G64110.3
32	yellow	Manes.02G017000.v6.1	AT4G23560.1
33	yellow	Manes.02G020400.v6.1	AT4G11410.1
34	yellow	Manes.02G030500.v6.1	AT1G62990.1
35	yellow	Manes.02G034400.v6.1	AT4G22670.1
36	yellow	Manes.02G052200.v6.1	AT3G29320.1
37	yellow	Manes.02G052800.v6.1	AT3G29320.1
38	yellow	Manes.02G059200.v6.1	AT3G02310.1
39	yellow	Manes.02G066300.v6.1	AT3G59600.1
40	yellow	Manes.02G083700.v6.1	AT5G16370.1
41	yellow	Manes.02G104600.v6.1	AT1G75750.1
42	yellow	Manes.02G112800.v6.1	AT4G35630.1
43	yellow	Manes.02G113900.v6.1	AT4G35590.1
44	yellow	Manes.02G122500.v6.1	AT3G46970.1
45	yellow	Manes.02G146400.v6.1	AT4G24620.1
46	yellow	Manes.02G148800.v6.1
47	yellow	Manes.02G156100.v6.1	AT5G10180.1
48	yellow	Manes.02G156300.v6.1
49	yellow	Manes.02G158600.v6.1	AT1G36940.1
50	yellow	Manes.02G169700.v6.1	AT2G39060.1
51	yellow	Manes.02G225200.v6.1	AT2G26250.1
52	yellow	Manes.03G001300.v6.1	AT4G16130.1
53	yellow	Manes.03G018500.v6.1	AT4G29250.1
54	yellow	Manes.03G023600.v6.1	AT1G65980.1
55	yellow	Manes.03G039000.v6.1	AT2G31670.1
56	yellow	Manes.03G049400.v6.1	AT4G33040.1
57	yellow	Manes.03G059600.v6.1	AT2G25770.1
58	yellow	Manes.03G068500.v6.1	AT1G22400.1
59	yellow	Manes.03G086900.v6.1	AT5G56510.1
60	yellow	Manes.03G103600.v6.1	AT2G34010.1
61	yellow	Manes.03G109700.v6.1	AT3G15350.1
62	yellow	Manes.03G132800.v6.1	AT1G50650.1
63	yellow	Manes.03G135100.v6.1	AT5G55380.1
64	yellow	Manes.03G135200.v6.1	AT5G55380.1
65	yellow	Manes.03G143200.v6.1	AT3G13220.1
66	yellow	Manes.03G159900.v6.1	AT4G26740.1
67	yellow	Manes.03G171500.v6.1	AT3G55760.1
68	yellow	Manes.03G173900.v6.1	AT4G14750.1
69	yellow	Manes.03G183400.v6.1	AT3G06100.1
70	yellow	Manes.03G188500.v6.1	AT3G21550.1
71	yellow	Manes.03G193700.v6.1	AT1G65450.1
72	yellow	Manes.03G195100.v6.1	AT2G47770.1
73	yellow	Manes.03G207600.v6.1	AT1G47980.1
74	yellow	Manes.04G009400.v6.1	AT5G22740.1
75	yellow	Manes.04G013900.v6.1	AT2G36870.1
76	yellow	Manes.04G029300.v6.1	AT1G07710.1
77	yellow	Manes.04G072000.v6.1	AT2G16910.1
78	yellow	Manes.04G078700.v6.1	AT4G34850.1
79	yellow	Manes.04G104100.v6.1	AT1G80760.1
80	yellow	Manes.04G123600.v6.1	AT1G52343.1
81	yellow	Manes.04G134700.v6.1	AT2G19860.1
82	yellow	Manes.04G154000.v6.1
83	yellow	Manes.04G162900.v6.1	AT3G19970.1
84	yellow	Manes.04G164100.v6.1	AT5G50400.1
85	yellow	Manes.05G000200.v6.1	AT5G64260.1
86	yellow	Manes.05G002200.v6.1	AT1G02660.1
87	yellow	Manes.05G009300.v6.1	AT1G02520.1
88	yellow	Manes.05G009600.v6.1	AT2G47010.1
89	yellow	Manes.05G022200.v6.1	AT1G01280.1
90	yellow	Manes.05G033000.v6.1	AT3G61440.1
91	yellow	Manes.05G033100.v6.1	AT2G46000.1
92	yellow	Manes.05G037100.v6.1	AT3G61250.1
93	yellow	Manes.05G060000.v6.1	AT1G02205.3
94	yellow	Manes.05G072800.v6.1	AT1G54790.3
95	yellow	Manes.05G074000.v6.1	AT3G63095.1
96	yellow	Manes.05G074200.v6.1	AT3G63095.1
97	yellow	Manes.05G085800.v6.1	AT1G19250.1
98	yellow	Manes.05G094700.v6.1	AT1G59640.1
99	yellow	Manes.05G104700.v6.1	AT1G69500.1
100	yellow	Manes.05G118400.v6.1	AT3G18570.1
101	yellow	Manes.05G120100.v6.1	AT1G15060.1
102	yellow	Manes.05G121500.v6.1	AT5G16970.1
103	yellow	Manes.05G138000.v6.1	AT1G73890.1
104	yellow	Manes.05G142100.v6.1	AT4G35790.2
105	yellow	Manes.05G154800.v6.1	AT1G44970.1
106	yellow	Manes.05G162700.v6.1	AT1G80950.1
107	yellow	Manes.05G164000.v6.1	AT1G19300.1
108	yellow	Manes.05G167400.v6.1	AT4G31940.1
109	yellow	Manes.05G167500.v6.1	AT4G31970.1
110	yellow	Manes.05G169000.v6.1	AT5G25900.1
111	yellow	Manes.05G179800.v6.1	AT5G59845.1
112	yellow	Manes.05G200900.v6.1	AT4G34860.1
113	yellow	Manes.05G206800.v6.1	AT5G59810.1
114	yellow	Manes.06G006700.v6.1	AT3G17980.1
115	yellow	Manes.06G021000.v6.1	AT3G52180.1
116	yellow	Manes.06G024400.v6.1	AT5G57800.1
117	yellow	Manes.06G074600.v6.1	AT1G68750.1
118	yellow	Manes.06G082700.v6.1	AT1G74110.1
119	yellow	Manes.06G091300.v6.1	AT1G69530.3
120	yellow	Manes.06G120600.v6.1	AT5G50530.1
121	yellow	Manes.06G123400.v6.1	AT5G50790.1
122	yellow	Manes.06G126100.v6.1	AT5G61980.1
123	yellow	Manes.06G126700.v6.1	AT5G61960.2
124	yellow	Manes.06G130300.v6.1	AT2G44740.1
125	yellow	Manes.06G141200.v6.1	AT4G25420.1
126	yellow	Manes.06G145700.v6.1	AT5G07280.1
127	yellow	Manes.06G146700.v6.1	AT3G61250.1
128	yellow	Manes.06G169800.v6.1	AT1G79060.1
129	yellow	Manes.06G176700.v6.1	AT1G16300.1
130	yellow	Manes.06G178100.v6.1	AT1G78955.1
131	yellow	Manes.06G178700.v6.1	AT1G16760.1
132	yellow	Manes.06G178800.v6.1	AT1G16770.1
133	yellow	Manes.07G003400.v6.1	AT3G52130.1
134	yellow	Manes.07G008300.v6.1	AT5G13700.1
135	yellow	Manes.07G040900.v6.1	AT2G23970.1
136	yellow	Manes.07G066200.v6.1	AT2G14960.1
137	yellow	Manes.07G071300.v6.1	AT2G42690.1
138	yellow	Manes.07G098200.v6.1	AT1G49320.1
139	yellow	Manes.07G111500.v6.1	AT4G01470.1
140	yellow	Manes.07G116500.v6.1	AT3G55430.1
141	yellow	Manes.07G131800.v6.1	AT3G55730.1
142	yellow	Manes.08G024600.v6.1	AT3G10080.1
143	yellow	Manes.08G040400.v6.1	AT3G11980.1
144	yellow	Manes.08G109200.v6.1	AT1G09380.1
145	yellow	Manes.08G118000.v6.1	AT4G15800.1
146	yellow	Manes.08G173500.v6.1	AT5G01830.1
147	yellow	Manes.09G027700.v6.1	AT1G51340.2
148	yellow	Manes.09G028400.v6.1	AT3G03272.1
149	yellow	Manes.09G031500.v6.1	AT5G06860.1
150	yellow	Manes.09G049800.v6.1	AT1G52340.1
151	yellow	Manes.09G056900.v6.1	AT2G36310.1
152	yellow	Manes.09G057900.v6.1	AT5G20710.1
153	yellow	Manes.09G062600.v6.1	AT1G08080.1
154	yellow	Manes.09G083000.v6.1	AT5G47635.1
155	yellow	Manes.09G099900.v6.1	AT3G54040.1
156	yellow	Manes.09G106300.v6.1	AT4G33070.1
157	yellow	Manes.09G120900.v6.1	AT5G24910.1
158	yellow	Manes.09G121300.v6.1	AT5G01970.1
159	yellow	Manes.09G126900.v6.1	AT5G16920.1
160	yellow	Manes.09G138500.v6.1	AT3G17675.1
161	yellow	Manes.09G156300.v6.1	AT3G04910.1
162	yellow	Manes.09G158300.v6.1	AT1G54570.1
163	yellow	Manes.09G158400.v6.1	AT1G54570.1
164	yellow	Manes.09G167400.v6.1	AT5G27600.1
165	yellow	Manes.09G171200.v6.1	AT1G71160.1
166	yellow	Manes.09G174500.v6.1	AT2G47500.1
167	yellow	Manes.09G175200.v6.1	AT3G05725.1
168	yellow	Manes.09G178900.v6.1	AT1G09330.1
169	yellow	Manes.10G004700.v6.1	AT2G40540.1
170	yellow	Manes.10G013400.v6.1	AT3G11220.1
171	yellow	Manes.10G014600.v6.1	AT2G40020.2
172	yellow	Manes.10G025100.v6.1	AT1G67980.1
173	yellow	Manes.10G033200.v6.1	AT3G18990.1
174	yellow	Manes.10G050100.v6.1	AT3G10370.1
175	yellow	Manes.10G069000.v6.1	AT4G21200.1
176	yellow	Manes.10G077200.v6.1	AT1G47128.1
177	yellow	Manes.10G078100.v6.1	AT4G34131.1
178	yellow	Manes.10G079200.v6.1	AT3G19310.1
179	yellow	Manes.10G086400.v6.1	AT3G19660.1
180	yellow	Manes.10G098900.v6.1	AT5G09550.1
181	yellow	Manes.10G105100.v6.1	AT1G17840.1
182	yellow	Manes.10G128500.v6.1	AT1G07750.1
183	yellow	Manes.10G128800.v6.1	AT1G55200.1
184	yellow	Manes.10G128900.v6.1	AT1G71160.1
185	yellow	Manes.10G132400.v6.1	AT2G31210.1
186	yellow	Manes.10G135600.v6.1	AT3G63470.1
187	yellow	Manes.10G147700.v6.1	AT3G52130.1
188	yellow	Manes.11G001400.v6.1	AT5G08350.1
189	yellow	Manes.11G011200.v6.1	AT3G14360.1
190	yellow	Manes.11G022000.v6.1	AT3G14000.1
191	yellow	Manes.11G025300.v6.1	AT2G19480.3
192	yellow	Manes.11G032100.v6.1	AT2G19770.1
193	yellow	Manes.11G066100.v6.1	AT1G80830.1
194	yellow	Manes.11G084500.v6.1	AT2G21540.2
195	yellow	Manes.11G100100.v6.1	AT5G64530.1
196	yellow	Manes.11G163700.v6.1	AT3G10230.1
197	yellow	Manes.12G003700.v6.1	AT1G75050.1
198	yellow	Manes.12G006400.v6.1	AT5G41080.1
199	yellow	Manes.12G006700.v6.1	AT5G13170.1
200	yellow	Manes.12G009000.v6.1	AT5G50670.1
201	yellow	Manes.12G010100.v6.1	AT1G62940.1
202	yellow	Manes.12G033300.v6.1	AT3G54690.1
203	yellow	Manes.12G039000.v6.1	AT4G13510.1
204	yellow	Manes.12G052700.v6.1	AT3G25400.1
205	yellow	Manes.12G053100.v6.1	AT5G01870.1
206	yellow	Manes.12G059700.v6.1	AT3G07490.1
207	yellow	Manes.12G060600.v6.1	AT5G35700.1
208	yellow	Manes.12G062700.v6.1	AT5G35732.1
209	yellow	Manes.12G089300.v6.1	AT5G36160.1
210	yellow	Manes.12G093800.v6.1	AT5G66870.1
211	yellow	Manes.12G094600.v6.1	AT5G66920.1
212	yellow	Manes.12G106400.v6.1	AT4G36920.2
213	yellow	Manes.12G116000.v6.1	AT2G22900.1
214	yellow	Manes.12G120100.v6.1	AT4G37870.1
215	yellow	Manes.12G134600.v6.1	AT5G10260.1
216	yellow	Manes.13G003800.v6.1	AT1G75030.1
217	yellow	Manes.13G003900.v6.1	AT1G75030.1
218	yellow	Manes.13G006800.v6.1	AT5G13170.1
219	yellow	Manes.13G009400.v6.1	AT5G50570.1
220	yellow	Manes.13G029600.v6.1	AT1G23550.1
221	yellow	Manes.13G081700.v6.1
222	yellow	Manes.13G123600.v6.1	AT4G35420.1
223	yellow	Manes.13G129700.v6.1	AT3G50440.1
224	yellow	Manes.13G139700.v6.1	AT1G06260.1
225	yellow	Manes.13G143800.v6.1	AT3G51600.1
226	yellow	Manes.13G151000.v6.1
227	yellow	Manes.14G003800.v6.1	AT1G33430.1
228	yellow	Manes.14G006000.v6.1	AT4G33550.2
229	yellow	Manes.14G010200.v6.1	AT1G30690.2
230	yellow	Manes.14G020500.v6.1	AT2G46170.1
231	yellow	Manes.14G028300.v6.1	AT5G52160.1
232	yellow	Manes.14G030200.v6.1	AT5G51950.1
233	yellow	Manes.14G031100.v6.1	AT5G51820.1
234	yellow	Manes.14G051200.v6.1	AT3G48550.1
235	yellow	Manes.14G055500.v6.1	AT1G24440.1
236	yellow	Manes.14G056700.v6.1	AT5G50260.1
237	yellow	Manes.14G074000.v6.1	AT5G62680.1
238	yellow	Manes.14G095200.v6.1	AT3G25600.1
239	yellow	Manes.14G095900.v6.1	AT1G68750.1
240	yellow	Manes.14G097200.v6.1	AT1G68820.1
241	yellow	Manes.14G105600.v6.1	AT1G68410.2
242	yellow	Manes.14G118800.v6.1	AT5G34940.2
243	yellow	Manes.14G121400.v6.1	AT5G35550.1
244	yellow	Manes.15G001400.v6.1	AT4G16270.1
245	yellow	Manes.15G010800.v6.1	AT3G06840.1
246	yellow	Manes.15G019900.v6.1	AT3G21550.1
247	yellow	Manes.15G028200.v6.1	AT1G31710.1
248	yellow	Manes.15G030700.v6.1	AT1G77210.2
249	yellow	Manes.15G041300.v6.1	AT4G14368.1
250	yellow	Manes.15G042300.v6.1	AT3G23360.1
251	yellow	Manes.15G046100.v6.1	AT2G33320.1
252	yellow	Manes.15G062200.v6.1	AT3G26300.1
253	yellow	Manes.15G064400.v6.1	AT5G47540.1
254	yellow	Manes.15G066100.v6.1	AT5G55250.1
255	yellow	Manes.15G079300.v6.1	AT5G54570.1
256	yellow	Manes.15G084700.v6.1	AT3G15510.1
257	yellow	Manes.15G090300.v6.1	AT3G15115.1
258	yellow	Manes.15G104000.v6.1	AT2G38380.1
259	yellow	Manes.15G107600.v6.1	AT4G25650.1
260	yellow	Manes.15G118500.v6.1	AT4G18210.1
261	yellow	Manes.15G121300.v6.1	AT5G46230.1
262	yellow	Manes.15G140600.v6.1	AT3G42960.1
263	yellow	Manes.15G148600.v6.1	AT5G66680.1
264	yellow	Manes.15G149600.v6.1	AT5G40350.1
265	yellow	Manes.15G162700.v6.1	AT3G01980.1
266	yellow	Manes.15G171900.v6.1	AT5G46940.1
267	yellow	Manes.15G183200.v6.1	AT3G28007.1
268	yellow	Manes.15G184700.v6.1	AT4G19380.1
269	yellow	Manes.16G007900.v6.1	AT3G21690.1
270	yellow	Manes.16G032300.v6.1	AT4G18425.1
271	yellow	Manes.16G050800.v6.1	AT4G20050.2
272	yellow	Manes.16G064200.v6.1	AT5G19930.2
273	yellow	Manes.16G070300.v6.1	AT3G24460.1
274	yellow	Manes.16G075500.v6.1	AT5G23340.1
275	yellow	Manes.16G076800.v6.1	AT5G57620.1
276	yellow	Manes.16G077500.v6.1	AT5G11730.1
277	yellow	Manes.16G085500.v6.1	AT5G21482.1
278	yellow	Manes.16G088900.v6.1	AT4G33150.1
279	yellow	Manes.16G090800.v6.1	AT5G47430.1
280	yellow	Manes.16G092400.v6.1	AT3G43120.1
281	yellow	Manes.16G102300.v6.1	AT3G13750.1
282	yellow	Manes.16G106200.v6.1	AT4G26260.1
283	yellow	Manes.16G113300.v6.1	AT3G16180.1
284	yellow	Manes.16G123000.v6.1	AT5G11160.1
285	yellow	Manes.16G134100.v6.1	AT2G15490.3
286	yellow	Manes.17G034500.v6.1	AT5G17540.1
287	yellow	Manes.17G042600.v6.1
288	yellow	Manes.17G062600.v6.1	AT5G45650.1
289	yellow	Manes.17G069300.v6.1	AT5G46240.1
290	yellow	Manes.17G080000.v6.1	AT1G70810.1
291	yellow	Manes.17G081100.v6.1	AT1G23200.1
292	yellow	Manes.17G082500.v6.1	AT1G70670.1
293	yellow	Manes.17G089100.v6.1	AT1G14700.1
294	yellow	Manes.17G099100.v6.1	AT4G34320.1
295	yellow	Manes.17G099900.v6.1	AT1G11755.1
296	yellow	Manes.17G107100.v6.1	AT1G13440.1
297	yellow	Manes.17G110900.v6.1	AT3G27470.2
298	yellow	Manes.17G111500.v6.1	AT2G23180.1
299	yellow	Manes.18G010000.v6.1	AT5G42200.1
300	yellow	Manes.18G012500.v6.1	AT4G24190.2
301	yellow	Manes.18G024300.v6.1	AT1G75250.2
302	yellow	Manes.18G031800.v6.1	AT5G42650.1
303	yellow	Manes.18G063500.v6.1	AT4G09020.1
304	yellow	Manes.18G081500.v6.1	AT1G77380.1
305	yellow	Manes.18G095800.v6.1	AT1G71695.1
306	yellow	Manes.18G100600.v6.1	AT1G22690.2
307	yellow	Manes.18G118400.v6.1	AT5G36110.1
308	green	Manes.01G000300.v6.1	AT4G10430.3
309	green	Manes.01G010700.v6.1	ATCG01100.1
310	green	Manes.01G012400.v6.1	AT1G13360.1
311	green	Manes.01G022200.v6.1	ATCG00800.1
312	green	Manes.01G031600.v6.1	AT2G03340.1
313	green	Manes.01G036000.v6.1	AT4G27190.1
314	green	Manes.01G044600.v6.1	AT5G54140.1
315	green	Manes.01G046800.v6.1	ATCG00170.1
316	green	Manes.01G054600.v6.1	AT3G10380.1
317	green	Manes.01G061100.v6.1	AT1G63490.1
318	green	Manes.01G113800.v6.1	AT1G60640.1
319	green	Manes.01G118300.v6.1	AT5G16630.2
320	green	Manes.01G180100.v6.1	AT5G19420.1
321	green	Manes.01G181800.v6.1	AT2G13370.1
322	green	Manes.01G219900.v6.1	AT4G02400.1
323	green	Manes.01G227700.v6.1	AT4G02030.1
324	green	Manes.01G228300.v6.1	AT4G02020.1
325	green	Manes.01G256700.v6.1	AT4G00450.1
326	green	Manes.02G010300.v6.1	AT4G23850.1
327	green	Manes.02G053300.v6.1	AT1G26580.1
328	green	Manes.02G054900.v6.1	AT3G29400.1
329	green	Manes.02G083100.v6.1	AT4G31170.2
330	green	Manes.02G096000.v6.1	AT4G36520.1
331	green	Manes.02G123500.v6.1
332	green	Manes.02G138300.v6.1	AT2G26780.1
333	green	Manes.02G141700.v6.1	AT2G13370.1
334	green	Manes.02G155300.v6.1	AT1G36160.2
335	green	Manes.02G168600.v6.1	AT1G77300.1
336	green	Manes.02G169600.v6.1	AT1G77250.1
337	green	Manes.02G180200.v6.1	AT5G44080.1
338	green	Manes.02G181800.v6.1	AT2G47990.1
339	green	Manes.02G196900.v6.1	AT1G22610.1
340	green	Manes.02G203200.v6.1	AT1G65810.1
341	green	Manes.02G207300.v6.1	AT1G22870.1
342	green	Manes.02G211600.v6.1	AT1G06900.1
343	green	Manes.02G214900.v6.1	AT4G27190.1
344	green	Manes.02G215100.v6.1	AT4G27190.1
345	green	Manes.02G215400.v6.1	AT4G27190.1
346	green	Manes.02G215600.v6.1	AT4G27190.1
347	green	Manes.02G223900.v6.1	AT2G07360.1
348	green	Manes.03G002000.v6.1	AT4G31340.1
349	green	Manes.03G009900.v6.1	AT4G31880.1
350	green	Manes.03G022200.v6.1	AT3G24630.1
351	green	Manes.03G029900.v6.1
352	green	Manes.03G036800.v6.1	AT2G19390.1
353	green	Manes.03G045100.v6.1	AT3G53690.1
354	green	Manes.03G046500.v6.1	AT3G49601.1
355	green	Manes.03G068200.v6.1	AT2G26890.1
356	green	Manes.03G070100.v6.1	AT4G19490.1
357	green	Manes.03G072800.v6.1	AT2G34900.1
358	green	Manes.03G081300.v6.1	AT3G21180.1
359	green	Manes.03G087600.v6.1	AT1G55350.3
360	green	Manes.03G090100.v6.1	AT5G13000.1
361	green	Manes.03G114900.v6.1	AT4G27220.1
362	green	Manes.03G117900.v6.1	AT4G27310.1
363	green	Manes.03G122500.v6.1	AT1G08060.1
364	green	Manes.03G127200.v6.1	AT1G33520.1
365	green	Manes.03G128400.v6.1	AT4G27220.1
366	green	Manes.03G131600.v6.1	AT5G55060.1
367	green	Manes.03G142400.v6.1	AT1G55850.1
368	green	Manes.03G144200.v6.1	AT2G31970.1
369	green	Manes.03G146000.v6.1	AT4G13750.1
370	green	Manes.03G195500.v6.1	AT4G02510.1
371	green	Manes.04G016500.v6.1	AT5G41020.1
372	green	Manes.04G041000.v6.1	ATCG00180.1
373	green	Manes.04G041100.v6.1	ATCG00190.1
374	green	Manes.04G059300.v6.1	AT1G05830.2
375	green	Manes.04G093100.v6.1	AT5G13960.1
376	green	Manes.04G093600.v6.1	AT5G13950.2
377	green	Manes.04G102100.v6.1	AT1G80870.1
378	green	Manes.04G126300.v6.1	AT1G11300.1
379	green	Manes.05G023200.v6.1	AT3G61740.2
380	green	Manes.05G037400.v6.1	AT4G00630.1
381	green	Manes.05G051900.v6.1	AT2G44950.1
382	green	Manes.05G065700.v6.1	ATCG00140.1
383	green	Manes.05G080300.v6.1	AT1G03080.1
384	green	Manes.05G095600.v6.1	AT2G38280.2
385	green	Manes.05G098700.v6.1	AT2G02820.2
386	green	Manes.05G102600.v6.1
387	green	Manes.05G113400.v6.1	AT5G64740.1
388	green	Manes.05G117300.v6.1	AT5G23080.1
389	green	Manes.05G153300.v6.1	AT1G75510.1
390	green	Manes.05G157600.v6.1	AT1G19580.1
391	green	Manes.06G001700.v6.1	AT1G48430.1
392	green	Manes.06G018500.v6.1	AT3G21160.1
393	green	Manes.06G036600.v6.1	AT5G58000.1
394	green	Manes.06G043600.v6.1	AT5G11090.1
395	green	Manes.06G050400.v6.1	AT2G26650.1
396	green	Manes.06G058900.v6.1	AT2G34780.1
397	green	Manes.06G085800.v6.1	AT5G61150.1
398	green	Manes.06G097300.v6.1	AT3G47890.1
399	green	Manes.06G107300.v6.1	AT4G24680.1
400	green	Manes.06G148600.v6.1	AT4G20850.1
401	green	Manes.07G017900.v6.1	AT1G11050.1
402	green	Manes.07G045500.v6.1	ATCG00840.1
403	green	Manes.07G048200.v6.1
404	green	Manes.07G060300.v6.1	AT4G27190.1
405	green	Manes.07G060600.v6.1	AT1G69550.1
406	green	Manes.07G062400.v6.1	AT4G27190.1
407	green	Manes.07G063100.v6.1	AT4G27220.1
408	green	Manes.07G066000.v6.1	AT1G70460.1
409	green	Manes.07G069000.v6.1	AT5G44750.1
410	green	Manes.07G086000.v6.1	ATCG01040.1
411	green	Manes.07G098800.v6.1	AT5G04220.2
412	green	Manes.07G103100.v6.1	AT2G34900.1
413	green	Manes.07G113200.v6.1	AT5G13680.1
414	green	Manes.08G013900.v6.1	AT2G36810.1
415	green	Manes.08G041700.v6.1	AT2G39970.1
416	green	Manes.08G048300.v6.1	AT3G57650.1
417	green	Manes.08G110800.v6.1	AT1G56460.1
418	green	Manes.08G134700.v6.1	AT4G02590.1
419	green	Manes.08G142100.v6.1	AT2G44270.1
420	green	Manes.08G150900.v6.1	AT1G08710.2
421	green	Manes.08G157000.v6.1
422	green	Manes.08G169700.v6.1
423	green	Manes.09G003400.v6.1	AT1G06720.1
424	green	Manes.09G008500.v6.1	ATCG00740.1
425	green	Manes.09G008700.v6.1	ATCG00170.1
426	green	Manes.09G024900.v6.1	AT2G41900.1
427	green	Manes.09G025400.v6.1	AT3G14470.1
428	green	Manes.09G036200.v6.1	AT2G42040.1
429	green	Manes.09G045800.v6.1	AT3G06670.2
430	green	Manes.09G047700.v6.1	AT2G36650.1
431	green	Manes.09G059200.v6.1	AT1G66950.1
432	green	Manes.09G076300.v6.1	AT5G24740.1
433	green	Manes.09G080400.v6.1	AT3G45630.1
434	green	Manes.09G081400.v6.1	AT5G03040.3
435	green	Manes.09G091700.v6.1	AT5G02310.1
436	green	Manes.09G118800.v6.1	AT1G54490.1
437	green	Manes.09G127200.v6.1	AT5G27270.1
438	green	Manes.09G129500.v6.1	AT5G16680.1
439	green	Manes.09G147600.v6.1	AT3G04470.1
440	green	Manes.09G160800.v6.1	AT5G27230.1
441	green	Manes.09G186500.v6.1	AT2G33540.1
442	green	Manes.10G031800.v6.1	AT3G12570.1
443	green	Manes.10G039400.v6.1	AT2G39340.1
444	green	Manes.10G041900.v6.1	AT5G02950.1
445	green	Manes.10G055800.v6.1	AT3G11710.1
446	green	Manes.10G063700.v6.1	AT1G65810.1
447	green	Manes.10G119700.v6.1	AT1G58060.1
448	green	Manes.10G142700.v6.1	AT3G01160.1
449	green	Manes.10G151700.v6.1	AT2G31960.1
450	green	Manes.11G022600.v6.1	AT1G72820.1
451	green	Manes.11G027200.v6.1	AT3G13730.1
452	green	Manes.11G028900.v6.1	AT3G21295.1
453	green	Manes.11G066400.v6.1	AT5G25110.1
454	green	Manes.11G076100.v6.1	AT5G13950.1
455	green	Manes.11G100700.v6.1	AT4G38440.1
456	green	Manes.11G102400.v6.1	AT3G07610.1
457	green	Manes.11G108600.v6.1	AT1G50200.1
458	green	Manes.11G109300.v6.1	AT3G48810.1
459	green	Manes.11G153000.v6.1	AT2G27980.1
460	green	Manes.11G153700.v6.1	AT2G27920.1
461	green	Manes.12G014500.v6.1	AT1G67580.1
462	green	Manes.12G030400.v6.1	ATCG00180.1
463	green	Manes.12G039700.v6.1	AT5G43900.1
464	green	Manes.12G045400.v6.1	AT3G24870.1
465	green	Manes.12G057900.v6.1	AT5G48340.1
466	green	Manes.12G080500.v6.1	AT3G52950.2
467	green	Manes.12G101000.v6.1	AT4G36990.1
468	green	Manes.12G101200.v6.1	AT3G50370.1
469	green	Manes.12G112200.v6.1	AT4G37480.1
470	green	Manes.12G112800.v6.1	AT4G37460.1
471	green	Manes.12G135900.v6.1	AT4G39840.1
472	green	Manes.13G019900.v6.1	AT1G13180.1
473	green	Manes.13G036200.v6.1	AT5G44090.1
474	green	Manes.13G038800.v6.1	AT2G20320.1
475	green	Manes.13G056100.v6.1
476	green	Manes.13G057300.v6.1	AT5G12230.1
477	green	Manes.13G072100.v6.1	AT4G15180.1
478	green	Manes.13G107600.v6.1	AT5G65770.1
479	green	Manes.13G111900.v6.1	AT2G14750.1
480	green	Manes.13G116100.v6.1	ATCG00180.1
481	green	Manes.13G119400.v6.1	AT5G49160.1
482	green	Manes.13G126000.v6.1	AT3G50530.1
483	green	Manes.14G005100.v6.1	AT5G12430.1
484	green	Manes.14G010100.v6.1	AT2G35050.1
485	green	Manes.14G022900.v6.1	AT5G52552.1
486	green	Manes.14G084000.v6.1	AT5G07890.1
487	green	Manes.14G088500.v6.1	AT5G60910.1
488	green	Manes.14G091700.v6.1	AT1G68990.1
489	green	Manes.14G100300.v6.1	AT3G25840.1
490	green	Manes.14G109000.v6.1	AT2G01130.1
491	green	Manes.14G119700.v6.1	AT2G12550.1
492	green	Manes.14G122300.v6.1	AT2G34680.1
493	green	Manes.14G148800.v6.1	AT5G17680.1
494	green	Manes.14G155900.v6.1	AT5G45110.1
495	green	Manes.15G017000.v6.1	AT1G54610.3
496	green	Manes.15G074000.v6.1	AT1G33520.1
497	green	Manes.15G110200.v6.1	AT3G12810.1
498	green	Manes.15G119000.v6.1	AT1G29950.1
499	green	Manes.15G130800.v6.1	AT2G01570.1
500	green	Manes.15G144800.v6.1	AT2G15900.1
501	green	Manes.15G157500.v6.1	AT3G27250.1
502	green	Manes.15G170400.v6.1	AT3G57990.1
503	green	Manes.15G172200.v6.1	AT1G31870.2
504	green	Manes.15G172900.v6.1	AT3G11450.1
505	green	Manes.15G173700.v6.1
506	green	Manes.15G182700.v6.1	AT4G17880.1
507	green	Manes.15G185200.v6.1	AT1G80480.1
508	green	Manes.15G191700.v6.1	ATCG01100.1
509	green	Manes.15G193000.v6.1	AT5G46840.1
510	green	Manes.16G005300.v6.1	AT4G28200.1
511	green	Manes.16G071200.v6.1	AT4G32760.1
512	green	Manes.16G085100.v6.1	AT4G17410.1
513	green	Manes.16G092800.v6.1	AT2G03140.1
514	green	Manes.16G110700.v6.1	AT5G19690.1
515	green	Manes.16G121300.v6.1	AT2G26660.1
516	green	Manes.17G000400.v6.1	AT5G60040.1
517	green	Manes.17G007300.v6.1	AT4G19110.1
518	green	Manes.17G012400.v6.1	ATCG01100.1
519	green	Manes.17G019900.v6.1	AT4G17140.3
520	green	Manes.17G020600.v6.1	AT5G47020.1
521	green	Manes.17G026800.v6.1	ATCG01310.1
522	green	Manes.17G034700.v6.1	AT2G24320.1
523	green	Manes.17G068700.v6.1	AT3G14730.1
524	green	Manes.17G075900.v6.1	AT2G47300.2
525	green	Manes.17G089500.v6.1	AT1G68100.1
526	green	Manes.17G100700.v6.1	AT4G34490.1
527	green	Manes.17G112000.v6.1	AT3G13224.2
528	green	Manes.18G002800.v6.1	AT1G20823.1
529	green	Manes.18G016800.v6.1	AT4G16310.1
530	green	Manes.18G017700.v6.1	ATMG00960.1
531	green	Manes.18G040600.v6.1	AT5G47820.2
532	green	Manes.18G056600.v6.1	AT1G07840.2
533	green	Manes.18G071400.v6.1	AT3G11920.1
534	green	Manes.18G076900.v6.1	AT1G77590.1
535	green	Manes.18G078900.v6.1	AT1G44170.1
536	green	Manes.18G079200.v6.1	AT3G49600.1
537	green	Manes.18G086000.v6.1	AT5G25800.1
538	green	Manes.18G097800.v6.1	AT1G34260.1
539	green	Manes.18G101200.v6.1	AT1G35660.1
540	green	Manes.18G102300.v6.1	ATCG01280.1
541	green	Manes.18G127800.v6.1	AT1G07010.1
542	green	Manes.18G138100.v6.1	ATCG01130.1
543	blue	Manes.01G001200.v6.1	AT1G10830.1
544	blue	Manes.01G005100.v6.1	AT5G23810.1
545	blue	Manes.01G006400.v6.1	AT1G55670.1
546	blue	Manes.01G010100.v6.1	AT2G43950.1
547	blue	Manes.01G011500.v6.1	AT5G38410.2
548	blue	Manes.01G013900.v6.1
549	blue	Manes.01G014800.v6.1	AT3G18280.1
550	blue	Manes.01G018700.v6.1	AT3G03080.1
551	blue	Manes.01G022600.v6.1	AT5G23060.1
552	blue	Manes.01G028200.v6.1	AT1G13820.1
553	blue	Manes.01G028900.v6.1	AT1G26560.1
554	blue	Manes.01G035100.v6.1	AT1G69580.1
555	blue	Manes.01G037500.v6.1	AT4G27700.1
556	blue	Manes.01G038700.v6.1	AT5G53580.1
557	blue	Manes.01G039700.v6.1	AT5G53490.1
558	blue	Manes.01G040500.v6.1	AT4G27800.1
559	blue	Manes.01G047500.v6.1	AT1G64430.1
560	blue	Manes.01G048400.v6.1	AT1G48350.1
561	blue	Manes.01G048600.v6.1	AT4G23730.1
562	blue	Manes.01G048900.v6.1	AT4G23900.1
563	blue	Manes.01G050300.v6.1	AT3G49550.1
564	blue	Manes.01G051800.v6.1	AT4G24120.1
565	blue	Manes.01G052200.v6.1	AT5G42070.1
566	blue	Manes.01G058000.v6.1	AT4G01370.1
567	blue	Manes.01G058700.v6.1	AT5G41410.1
568	blue	Manes.01G059700.v6.1	AT4G11410.1
569	blue	Manes.01G059800.v6.1	AT2G45970.1
570	blue	Manes.01G061200.v6.1	AT1G63500.1
571	blue	Manes.01G063500.v6.1	AT3G14260.1
572	blue	Manes.01G066900.v6.1	AT5G52060.1
573	blue	Manes.01G068800.v6.1	AT4G22980.1
574	blue	Manes.01G070000.v6.1	AT4G22890.3
575	blue	Manes.01G071700.v6.1	AT1G12420.1
576	blue	Manes.01G071800.v6.1	AT4G12080.1
577	blue	Manes.01G071900.v6.1	AT1G12410.1
578	blue	Manes.01G072400.v6.1	AT1G12370.2
579	blue	Manes.01G073000.v6.1	AT1G12330.1
580	blue	Manes.01G074700.v6.1	AT1G62780.1
581	blue	Manes.01G076100.v6.1	AT1G12250.1
582	blue	Manes.01G078200.v6.1	AT4G12510.1
583	blue	Manes.01G080800.v6.1	AT4G17300.1
584	blue	Manes.01G081900.v6.1	AT5G47435.2
585	blue	Manes.01G086800.v6.1
586	blue	Manes.01G087100.v6.1
587	blue	Manes.01G088500.v6.1	AT4G17600.1
588	blue	Manes.01G089100.v6.1	AT5G04770.1
589	blue	Manes.01G090200.v6.1	AT5G39830.1
590	blue	Manes.01G091200.v6.1	AT5G37820.1
591	blue	Manes.01G093400.v6.1	AT3G01120.1
592	blue	Manes.01G093800.v6.1	AT5G39080.1
593	blue	Manes.01G094200.v6.1	AT3G02150.2
594	blue	Manes.01G094600.v6.1	AT1G69230.1
595	blue	Manes.01G096100.v6.1	AT5G39210.1
596	blue	Manes.01G096600.v6.1	AT3G02100.1
597	blue	Manes.01G099100.v6.1	AT3G01060.1
598	blue	Manes.01G099700.v6.1	AT3G29240.1
599	blue	Manes.01G101500.v6.1
600	blue	Manes.01G101900.v6.1	AT3G51550.1
601	blue	Manes.01G102000.v6.1	AT3G29780.1
602	blue	Manes.01G102800.v6.1	AT3G30180.1
603	blue	Manes.01G103300.v6.1	AT3G02300.1
604	blue	Manes.01G108300.v6.1	AT5G16030.1
605	blue	Manes.01G108500.v6.1	AT5G38690.1
606	blue	Manes.01G110000.v6.1	AT3G02550.1
607	blue	Manes.01G111800.v6.1	AT3G02580.1
608	blue	Manes.01G112600.v6.1	AT3G18280.1
609	blue	Manes.01G112700.v6.1	AT3G18280.1
610	blue	Manes.01G114100.v6.1	AT5G01580.1
611	blue	Manes.01G114600.v6.1	AT1G71090.1
612	blue	Manes.01G115700.v6.1	AT3G03350.2
613	blue	Manes.01G115800.v6.1	AT1G70985.1
614	blue	Manes.01G117300.v6.1	AT5G16710.1
615	blue	Manes.01G117900.v6.1	AT1G66330.1
616	blue	Manes.01G119300.v6.1	AT5G37660.1
617	blue	Manes.01G119400.v6.1	AT2G01670.1
618	blue	Manes.01G120500.v6.1	AT2G36780.1
619	blue	Manes.01G120800.v6.1	AT3G02850.1
620	blue	Manes.01G123800.v6.1	AT1G73370.1
621	blue	Manes.01G125800.v6.1	AT3G02690.1
622	blue	Manes.01G127900.v6.1	AT3G59110.1
623	blue	Manes.01G128300.v6.1	AT2G42840.1
624	blue	Manes.01G128500.v6.1	AT3G58780.1
625	blue	Manes.01G130000.v6.1	AT4G18160.1
626	blue	Manes.01G130900.v6.1	AT2G30860.1
627	blue	Manes.01G131300.v6.1	AT1G06680.1
628	blue	Manes.01G132000.v6.1	AT2G42610.1
629	blue	Manes.01G133200.v6.1	AT2G31040.1
630	blue	Manes.01G133300.v6.1	AT1G06320.1
631	blue	Manes.01G134000.v6.1	AT3G50685.1
632	blue	Manes.01G134500.v6.1	AT2G25737.1
633	blue	Manes.01G137500.v6.1	AT3G53620.1
634	blue	Manes.01G139700.v6.1	AT4G36490.1
635	blue	Manes.01G140100.v6.1	AT5G66390.1
636	blue	Manes.01G142300.v6.1
637	blue	Manes.01G143100.v6.1	AT4G38970.1
638	blue	Manes.01G146600.v6.1	AT1G20020.1
639	blue	Manes.01G150100.v6.1	AT1G63855.3
640	blue	Manes.01G151800.v6.1	AT4G35770.1
641	blue	Manes.01G152000.v6.1	AT4G35760.1
642	blue	Manes.01G153800.v6.1	AT4G35630.1
643	blue	Manes.01G159200.v6.1	AT1G17840.1
644	blue	Manes.01G161100.v6.1	AT5G01410.1
645	blue	Manes.01G161200.v6.1	AT2G38185.2
646	blue	Manes.01G162200.v6.1	AT1G64780.1
647	blue	Manes.01G162700.v6.1	AT5G58800.1
648	blue	Manes.01G164100.v6.1	AT1G07320.1
649	blue	Manes.01G164200.v6.1	AT2G29630.3
650	blue	Manes.01G168500.v6.1	AT1G07420.1
651	blue	Manes.01G170900.v6.1	AT2G29090.1
652	blue	Manes.01G173800.v6.1	AT2G28910.1
653	blue	Manes.01G174800.v6.1	AT4G31080.1
654	blue	Manes.01G175600.v6.1	AT2G05100.1
655	blue	Manes.01G175700.v6.1	AT2G05100.1
656	blue	Manes.01G176400.v6.1	AT2G26930.1
657	blue	Manes.01G181700.v6.1	AT2G13360.2
658	blue	Manes.01G182200.v6.1	AT1G77210.2
659	blue	Manes.01G183300.v6.1	AT4G27880.1
660	blue	Manes.01G186300.v6.1	AT2G02950.1
661	blue	Manes.01G187700.v6.1	AT3G28857.1
662	blue	Manes.01G189200.v6.1	AT2G02760.1
663	blue	Manes.01G189400.v6.1	AT5G20220.2
664	blue	Manes.01G192700.v6.1	AT1G10370.1
665	blue	Manes.01G192800.v6.1	AT1G10380.1
666	blue	Manes.01G197400.v6.1	AT1G70230.1
667	blue	Manes.01G198300.v6.1	AT1G23965.1
668	blue	Manes.01G199100.v6.1	AT3G58170.1
669	blue	Manes.01G200600.v6.1	AT2G30630.1
670	blue	Manes.01G201200.v6.1	AT1G06770.1
671	blue	Manes.01G201600.v6.1	AT3G04730.1
672	blue	Manes.01G204100.v6.1	AT4G02670.1
673	blue	Manes.01G204800.v6.1	AT3G04810.1
674	blue	Manes.01G206000.v6.1	AT3G22550.1
675	blue	Manes.01G208800.v6.1	AT3G52420.1
676	blue	Manes.01G209600.v6.1	AT3G63088.1
677	blue	Manes.01G214300.v6.1	AT3G62980.1
678	blue	Manes.01G214400.v6.1	AT2G47890.1
679	blue	Manes.01G215500.v6.1	AT3G62910.1
680	blue	Manes.01G216900.v6.1	AT1G02910.1
681	blue	Manes.01G218200.v6.1	AT1G02850.2
682	blue	Manes.01G219700.v6.1	AT2G47590.1
683	blue	Manes.01G220800.v6.1	AT4G02360.1
684	blue	Manes.01G220900.v6.1
685	blue	Manes.01G223200.v6.1	AT5G50950.2
686	blue	Manes.01G223300.v6.1	AT1G56300.1
687	blue	Manes.01G223500.v6.1	AT2G47490.1
688	blue	Manes.01G224100.v6.1	AT2G47485.1
689	blue	Manes.01G225000.v6.1	AT1G77670.1
690	blue	Manes.01G226200.v6.1	AT5G49330.1
691	blue	Manes.01G229800.v6.1	AT4G01970.1
692	blue	Manes.01G230600.v6.1	AT2G47240.2
693	blue	Manes.01G232800.v6.1	AT2G47115.1
694	blue	Manes.01G236200.v6.1	AT4G01650.2
695	blue	Manes.01G238000.v6.1	AT5G54130.2
696	blue	Manes.01G239100.v6.1	AT2G46820.2
697	blue	Manes.01G239700.v6.1	AT1G01080.1
698	blue	Manes.01G240600.v6.1	AT3G61920.1
699	blue	Manes.01G241100.v6.1	AT1G01140.1
700	blue	Manes.01G244900.v6.1	AT4G27810.1
701	blue	Manes.01G245200.v6.1	AT1G01250.1
702	blue	Manes.01G246400.v6.1	AT3G61770.1
703	blue	Manes.01G247500.v6.1	AT3G25480.1
704	blue	Manes.01G249300.v6.1	AT2G16070.2
705	blue	Manes.01G250100.v6.1	AT4G01150.1
706	blue	Manes.01G253200.v6.1	AT4G01310.1
707	blue	Manes.01G255400.v6.1	AT3G61440.1
708	blue	Manes.01G255600.v6.1	AT2G45990.1
709	blue	Manes.01G255800.v6.1	AT4G00370.1
710	blue	Manes.01G258400.v6.1	AT4G00530.1
711	blue	Manes.01G258800.v6.1	AT2G45850.1
712	blue	Manes.01G258900.v6.1
713	blue	Manes.01G260000.v6.1	AT3G61220.1
714	blue	Manes.01G261300.v6.1	AT4G00730.1
715	blue	Manes.01G263500.v6.1	AT2G45660.1
716	blue	Manes.01G266400.v6.1	AT2G45380.1
717	blue	Manes.01G267100.v6.1	AT2G46630.1
718	blue	Manes.01G268100.v6.1	AT2G45190.1
719	blue	Manes.01G269700.v6.1	AT4G00050.1
720	blue	Manes.01G273400.v6.1	AT4G17070.1
721	blue	Manes.02G002100.v6.1	AT1G64680.1
722	blue	Manes.02G003000.v6.1	AT3G50790.1
723	blue	Manes.02G003600.v6.1	AT4G24090.1
724	blue	Manes.02G006800.v6.1	AT3G49290.1
725	blue	Manes.02G007100.v6.1	AT4G24015.1
726	blue	Manes.02G008500.v6.1	AT4G23950.1
727	blue	Manes.02G009600.v6.1	AT4G23890.1
728	blue	Manes.02G011600.v6.1	AT1G64355.1
729	blue	Manes.02G012300.v6.1	AT3G61670.1
730	blue	Manes.02G013400.v6.1	AT5G41761.1
731	blue	Manes.02G015300.v6.1	AT5G60750.1
732	blue	Manes.02G017800.v6.1	AT1G63970.2
733	blue	Manes.02G018200.v6.1	AT1G69230.2
734	blue	Manes.02G018700.v6.1	AT5G41410.1
735	blue	Manes.02G018900.v6.1	AT3G05170.1
736	blue	Manes.02G027500.v6.1	AT1G12640.1
737	blue	Manes.02G030900.v6.1	AT4G11820.2
738	blue	Manes.02G031000.v6.1	AT1G12570.1
739	blue	Manes.02G031500.v6.1	AT1G62960.1
740	blue	Manes.02G031900.v6.1	AT3G60890.2
741	blue	Manes.02G033200.v6.1	AT1G12330.1
742	blue	Manes.02G033700.v6.1	AT1G12310.1
743	blue	Manes.02G034100.v6.1	AT4G12320.1
744	blue	Manes.02G035000.v6.1	AT1G62750.1
745	blue	Manes.02G035700.v6.1	AT2G45190.1
746	blue	Manes.02G037100.v6.1
747	blue	Manes.02G037300.v6.1	AT1G12110.1
748	blue	Manes.02G041300.v6.1	AT3G13540.1
749	blue	Manes.02G041500.v6.1	AT2G44940.1
750	blue	Manes.02G043700.v6.1	AT2G35660.1
751	blue	Manes.02G044000.v6.1
752	blue	Manes.02G045000.v6.1	AT5G47110.1
753	blue	Manes.02G047900.v6.1	AT3G01140.1
754	blue	Manes.02G049900.v6.1	AT3G29185.1
755	blue	Manes.02G050400.v6.1	AT3G29240.1
756	blue	Manes.02G055900.v6.1	AT3G02150.2
757	blue	Manes.02G056100.v6.1	AT1G74160.1
758	blue	Manes.02G056400.v6.1	AT1G69230.1
759	blue	Manes.02G057600.v6.1	AT3G29780.1
760	blue	Manes.02G059000.v6.1	AT5G15802.1
761	blue	Manes.02G059300.v6.1	AT5G60910.1
762	blue	Manes.02G059400.v6.1	AT5G38900.1
763	blue	Manes.02G060300.v6.1
764	blue	Manes.02G061900.v6.1	AT3G30530.1
765	blue	Manes.02G064800.v6.1	AT3G19660.1
766	blue	Manes.02G066700.v6.1	AT5G38660.1
767	blue	Manes.02G066900.v6.1	AT5G38510.2
768	blue	Manes.02G068400.v6.1	AT3G02550.1
769	blue	Manes.02G071500.v6.1	AT1G66840.1
770	blue	Manes.02G073900.v6.1	AT5G38050.1
771	blue	Manes.02G074700.v6.1	AT1G23040.1
772	blue	Manes.02G078100.v6.1	AT5G37550.1
773	blue	Manes.02G079500.v6.1	AT4G09670.1
774	blue	Manes.02G081400.v6.1	AT3G12740.1
775	blue	Manes.02G081800.v6.1	AT3G03190.1
776	blue	Manes.02G085200.v6.1	AT2G13440.1
777	blue	Manes.02G086300.v6.1	AT5G23960.2
778	blue	Manes.02G088600.v6.1	AT2G42750.1
779	blue	Manes.02G088900.v6.1	AT1G06570.1
780	blue	Manes.02G089200.v6.1	AT2G30860.1
781	blue	Manes.02G089700.v6.1	AT2G30950.1
782	blue	Manes.02G094900.v6.1	AT1G75250.1
783	blue	Manes.02G095500.v6.1	AT5G66530.2
784	blue	Manes.02G095700.v6.1	AT4G36530.2
785	blue	Manes.02G096900.v6.1	AT3G11480.1
786	blue	Manes.02G099500.v6.1	AT5G66320.1
787	blue	Manes.02G100100.v6.1	AT3G51060.1
788	blue	Manes.02G101400.v6.1	AT5G19730.1
789	blue	Manes.02G101600.v6.1	AT4G38970.1
790	blue	Manes.02G101800.v6.1	AT1G15380.1
791	blue	Manes.02G102400.v6.1	AT4G40030.2
792	blue	Manes.02G103800.v6.1	AT2G17972.1
793	blue	Manes.02G105100.v6.1	AT5G66190.1
794	blue	Manes.02G106000.v6.1	AT4G35980.1
795	blue	Manes.02G107200.v6.1	AT5G66120.2
796	blue	Manes.02G107700.v6.1	AT5G42170.1
797	blue	Manes.02G107900.v6.1	AT1G75900.1
798	blue	Manes.02G110600.v6.1	AT4G35790.2
799	blue	Manes.02G111400.v6.1	AT2G17695.2
800	blue	Manes.02G113300.v6.1	AT4G35090.1
801	blue	Manes.02G116900.v6.1	AT1G76490.1
802	blue	Manes.02G118000.v6.1	AT1G17840.1
803	blue	Manes.02G118500.v6.1	AT1G07180.1
804	blue	Manes.02G119200.v6.1	AT1G07220.1
805	blue	Manes.02G119900.v6.1	AT5G58760.1
806	blue	Manes.02G121100.v6.1	AT2G29650.1
807	blue	Manes.02G121300.v6.1	AT3G47070.1
808	blue	Manes.02G121600.v6.1
809	blue	Manes.02G121700.v6.1	AT2G29630.2
810	blue	Manes.02G125100.v6.1	AT5G59590.1
811	blue	Manes.02G125400.v6.1	AT5G59030.1
812	blue	Manes.02G127700.v6.1
813	blue	Manes.02G128600.v6.1	AT3G46780.1
814	blue	Manes.02G128800.v6.1	AT5G59250.1
815	blue	Manes.02G134100.v6.1	AT5G19500.1
816	blue	Manes.02G137400.v6.1	AT4G34190.1
817	blue	Manes.02G138400.v6.1	AT5G19370.1
818	blue	Manes.02G140000.v6.1	AT5G12330.4
819	blue	Manes.02G141600.v6.1	AT2G13360.2
820	blue	Manes.02G143000.v6.1	AT1G03130.1
821	blue	Manes.02G144500.v6.1	AT4G24510.1
822	blue	Manes.02G147300.v6.1	AT4G24660.1
823	blue	Manes.02G150700.v6.1	AT4G08980.2
824	blue	Manes.02G152000.v6.1	AT5G09430.1
825	blue	Manes.02G152800.v6.1	AT5G64970.1
826	blue	Manes.02G153000.v6.1	AT1G78170.1
827	blue	Manes.02G157500.v6.1	AT1G36320.1
828	blue	Manes.02G160700.v6.1	AT5G08640.1
829	blue	Manes.02G163000.v6.1
830	blue	Manes.02G163100.v6.1	AT3G26430.1
831	blue	Manes.02G163300.v6.1	AT3G26430.1
832	blue	Manes.02G163500.v6.1	AT3G05270.1
833	blue	Manes.02G163700.v6.1	AT1G44446.1
834	blue	Manes.02G163800.v6.1	AT1G44414.1
835	blue	Manes.02G164500.v6.1	AT1G44350.1
836	blue	Manes.02G165100.v6.1	AT1G77490.1
837	blue	Manes.02G165700.v6.1	AT4G31115.1
838	blue	Manes.02G168800.v6.1	AT1G77280.1
839	blue	Manes.02G169000.v6.1	AT4G37925.1
840	blue	Manes.02G169400.v6.1	AT1G21550.1
841	blue	Manes.02G172600.v6.1	AT1G21410.1
842	blue	Manes.02G173600.v6.1	AT3G15360.1
843	blue	Manes.02G174300.v6.1	AT1G77090.1
844	blue	Manes.02G184000.v6.1	AT1G71720.1
845	blue	Manes.02G186900.v6.1	AT4G09670.1
846	blue	Manes.02G188100.v6.1	AT4G09650.1
847	blue	Manes.02G189800.v6.1	AT1G71870.1
848	blue	Manes.02G192100.v6.1	AT1G35680.1
849	blue	Manes.02G194900.v6.1	AT4G09350.1
850	blue	Manes.02G198500.v6.1	AT1G72160.1
851	blue	Manes.02G200700.v6.1
852	blue	Manes.02G206500.v6.1	AT4G37990.1
853	blue	Manes.02G208400.v6.1	AT1G71500.1
854	blue	Manes.02G210800.v6.1	AT5G58320.2
855	blue	Manes.02G211100.v6.1	AT5G20920.3
856	blue	Manes.02G222700.v6.1	AT1G79600.1
857	blue	Manes.02G224200.v6.1	AT1G73530.1
858	blue	Manes.02G227000.v6.1	AT5G35360.1
859	blue	Manes.03G000800.v6.1	AT2G24370.1
860	blue	Manes.03G000900.v6.1	AT2G21080.1
861	blue	Manes.03G002700.v6.1	AT2G24440.1
862	blue	Manes.03G006000.v6.1	AT5G24930.1
863	blue	Manes.03G007000.v6.1	AT2G24860.1
864	blue	Manes.03G007700.v6.1	AT2G25080.1
865	blue	Manes.03G008200.v6.1	AT2G24020.1
866	blue	Manes.03G013900.v6.1	AT4G32260.1
867	blue	Manes.03G017500.v6.1	AT5G11420.1
868	blue	Manes.03G018600.v6.1	AT1G15520.1
869	blue	Manes.03G018800.v6.1	AT2G25620.1
870	blue	Manes.03G019500.v6.1	AT1G52342.1
871	blue	Manes.03G021300.v6.1	AT5G19540.1
872	blue	Manes.03G021500.v6.1	AT4G13250.1
873	blue	Manes.03G021600.v6.1	AT5G21222.1
874	blue	Manes.03G023800.v6.1	AT4G29080.1
875	blue	Manes.03G024100.v6.1	AT4G29060.1
876	blue	Manes.03G025900.v6.1	AT4G29110.1
877	blue	Manes.03G032500.v6.1	AT2G19590.1
878	blue	Manes.03G032700.v6.1	AT4G29590.1
879	blue	Manes.03G032900.v6.1	AT4G29670.1
880	blue	Manes.03G033100.v6.1	AT5G56850.1
881	blue	Manes.03G033200.v6.1	AT5G56860.1
882	blue	Manes.03G037600.v6.1	AT5G20610.1
883	blue	Manes.03G038500.v6.1	AT2G06520.1
884	blue	Manes.03G039900.v6.1	AT5G20630.1
885	blue	Manes.03G041500.v6.1	AT2G05840.1
886	blue	Manes.03G041700.v6.1	AT1G19110.1
887	blue	Manes.03G041800.v6.1	AT1G19130.1
888	blue	Manes.03G042300.v6.1	AT1G19150.1
889	blue	Manes.03G044000.v6.1	AT5G20720.2
890	blue	Manes.03G044400.v6.1	AT3G43190.1
891	blue	Manes.03G045200.v6.1	AT3G53690.1
892	blue	Manes.03G045600.v6.1	AT5G20860.1
893	blue	Manes.03G047500.v6.1	AT2G26040.1
894	blue	Manes.03G047800.v6.1	AT4G26150.1
895	blue	Manes.03G053400.v6.1	AT5G21930.2
896	blue	Manes.03G055200.v6.1	AT5G20900.1
897	blue	Manes.03G055500.v6.1	AT3G43540.1
898	blue	Manes.03G057200.v6.1	AT3G53920.1
899	blue	Manes.03G060800.v6.1	AT2G25870.1
900	blue	Manes.03G062000.v6.1	AT4G29000.1
901	blue	Manes.03G065200.v6.1
902	blue	Manes.03G065700.v6.1	AT5G25610.1
903	blue	Manes.03G066300.v6.1	AT5G25610.1
904	blue	Manes.03G069000.v6.1	AT5G44590.1
905	blue	Manes.03G070200.v6.1	AT5G44600.1
906	blue	Manes.03G073000.v6.1	AT5G44650.1
907	blue	Manes.03G074800.v6.1	AT5G44790.1
908	blue	Manes.03G081800.v6.1	AT1G16880.1
909	blue	Manes.03G084300.v6.1	AT5G39580.1
910	blue	Manes.03G086400.v6.1	AT5G56340.1
911	blue	Manes.03G088400.v6.1	AT3G32930.1
912	blue	Manes.03G089200.v6.1	AT2G34860.1
913	blue	Manes.03G089600.v6.1	AT1G50480.1
914	blue	Manes.03G089800.v6.1	AT1G51110.1
915	blue	Manes.03G090700.v6.1	AT1G17200.1
916	blue	Manes.03G096100.v6.1	AT5G58140.2
917	blue	Manes.03G097500.v6.1	AT4G35300.1
918	blue	Manes.03G100300.v6.1	AT1G78780.2
919	blue	Manes.03G100800.v6.1
920	blue	Manes.03G104600.v6.1	AT3G15110.1
921	blue	Manes.03G105500.v6.1	AT5G53970.1
922	blue	Manes.03G106400.v6.1	AT5G53940.1
923	blue	Manes.03G108000.v6.1	AT3G59400.1
924	blue	Manes.03G110500.v6.1	AT3G15353.1
925	blue	Manes.03G112200.v6.1	AT1G30520.1
926	blue	Manes.03G113300.v6.1	AT5G54190.1
927	blue	Manes.03G114000.v6.1	AT1G61810.1
928	blue	Manes.03G114500.v6.1	AT1G52870.2
929	blue	Manes.03G114600.v6.1	AT3G15520.1
930	blue	Manes.03G116700.v6.1	AT5G54270.1
931	blue	Manes.03G116900.v6.1	AT4G27360.1
932	blue	Manes.03G117100.v6.1	AT5G54110.1
933	blue	Manes.03G117300.v6.1	AT4G10270.1
934	blue	Manes.03G118100.v6.1	AT4G27290.1
935	blue	Manes.03G121200.v6.1	AT5G54600.1
936	blue	Manes.03G122000.v6.1	AT5G54660.1
937	blue	Manes.03G122800.v6.1	AT1G51100.1
938	blue	Manes.03G125700.v6.1	AT5G25610.1
939	blue	Manes.03G126600.v6.1	AT4G27060.1
940	blue	Manes.03G127000.v6.1	AT1G50900.1
941	blue	Manes.03G131400.v6.1	AT5G55050.1
942	blue	Manes.03G135600.v6.1	AT1G79590.1
943	blue	Manes.03G136600.v6.1	AT5G55220.1
944	blue	Manes.03G142200.v6.1	AT1G55850.1
945	blue	Manes.03G142600.v6.1	AT5G55860.1
946	blue	Manes.03G144700.v6.1	AT4G13840.1
947	blue	Manes.03G147600.v6.1	AT1G04880.1
948	blue	Manes.03G154600.v6.1	AT4G13590.1
949	blue	Manes.03G155800.v6.1	AT3G23920.1
950	blue	Manes.03G156100.v6.1	AT4G17740.1
951	blue	Manes.03G156200.v6.1	AT3G04310.1
952	blue	Manes.03G156300.v6.1	AT4G13520.1
953	blue	Manes.03G156400.v6.1	AT4G13510.1
954	blue	Manes.03G160100.v6.1	AT2G05620.1
955	blue	Manes.03G161000.v6.1	AT3G23510.1
956	blue	Manes.03G162200.v6.1	AT3G23410.1
957	blue	Manes.03G164300.v6.1	AT4G14385.1
958	blue	Manes.03G164600.v6.1	AT3G54700.1
959	blue	Manes.03G165700.v6.1	AT5G07050.1
960	blue	Manes.03G166300.v6.1	AT1G06620.1
961	blue	Manes.03G167700.v6.1	AT4G14480.1
962	blue	Manes.03G168800.v6.1	AT5G43630.1
963	blue	Manes.03G170100.v6.1	AT5G43745.1
964	blue	Manes.03G173600.v6.1	AT5G43850.1
965	blue	Manes.03G176900.v6.1	AT3G22550.1
966	blue	Manes.03G178700.v6.1	AT1G05385.1
967	blue	Manes.03G182100.v6.1	AT5G19220.1
968	blue	Manes.03G182700.v6.1	AT3G06070.1
969	blue	Manes.03G183300.v6.1	AT5G19140.1
970	blue	Manes.03G186600.v6.1	AT5G35630.2
971	blue	Manes.03G188300.v6.1	AT4G15530.6
972	blue	Manes.03G191400.v6.1
973	blue	Manes.03G194600.v6.1	AT5G27690.1
974	blue	Manes.03G195400.v6.1	AT5G49030.3
975	blue	Manes.03G199000.v6.1
976	blue	Manes.03G199700.v6.1	AT3G05640.1
977	blue	Manes.03G200200.v6.1	AT3G16850.1
978	blue	Manes.03G202500.v6.1	AT3G16950.1
979	blue	Manes.03G204600.v6.1	AT3G17040.1
980	blue	Manes.03G205400.v6.1
981	blue	Manes.03G206200.v6.1	AT3G17100.1
982	blue	Manes.03G208800.v6.1	AT2G47180.1
983	blue	Manes.03G210900.v6.1	AT3G17380.1
984	blue	Manes.03G211100.v6.1	AT3G06430.1
985	blue	Manes.03G211900.v6.1	AT1G64260.1
986	blue	Manes.04G000900.v6.1	AT1G08380.1
987	blue	Manes.04G003000.v6.1	AT5G22390.1
988	blue	Manes.04G003600.v6.1	AT3G52740.1
989	blue	Manes.04G010800.v6.1	AT1G08390.1
990	blue	Manes.04G012500.v6.1	AT3G44880.1
991	blue	Manes.04G014500.v6.1	AT2G36880.1
992	blue	Manes.04G015100.v6.1	AT4G05160.1
993	blue	Manes.04G015900.v6.1
994	blue	Manes.04G018000.v6.1	AT2G37040.1
995	blue	Manes.04G019700.v6.1	AT1G08030.1
996	blue	Manes.04G025600.v6.1	AT3G08510.1
997	blue	Manes.04G030000.v6.1	AT5G06900.1
998	blue	Manes.04G035600.v6.1	AT1G31350.1
999	blue	Manes.04G037900.v6.1	AT2G43560.1
1000	blue	Manes.04G044000.v6.1	AT1G06040.1
1001	blue	Manes.04G044100.v6.1	AT1G04260.1
1002	blue	Manes.04G046300.v6.1	AT5G38260.1
1003	blue	Manes.04G046700.v6.1	AT1G66980.1
1004	blue	Manes.04G046800.v6.1	AT1G70250.1
1005	blue	Manes.04G046900.v6.1	AT1G66980.1
1006	blue	Manes.04G050100.v6.1	AT3G59290.1
1007	blue	Manes.04G057700.v6.1	AT1G17330.1
1008	blue	Manes.04G063300.v6.1	AT3G27830.1
1009	blue	Manes.04G063400.v6.1	AT3G44020.1
1010	blue	Manes.04G064200.v6.1	AT5G23120.1
1011	blue	Manes.04G064500.v6.1	AT5G23310.1
1012	blue	Manes.04G064600.v6.1	AT1G08465.1
1013	blue	Manes.04G064800.v6.1	AT4G38370.1
1014	blue	Manes.04G065300.v6.1	AT4G35250.1
1015	blue	Manes.04G070900.v6.1
1016	blue	Manes.04G072100.v6.1	AT4G35110.3
1017	blue	Manes.04G072200.v6.1	AT3G21750.1
1018	blue	Manes.04G073900.v6.1	AT2G21540.2
1019	blue	Manes.04G076300.v6.1	AT1G68010.1
1020	blue	Manes.04G078000.v6.1
1021	blue	Manes.04G080600.v6.1	AT4G38825.1
1022	blue	Manes.04G082400.v6.1	AT4G34740.1
1023	blue	Manes.04G082800.v6.1	AT2G21250.1
1024	blue	Manes.04G083100.v6.1	AT2G21280.1
1025	blue	Manes.04G083800.v6.1	AT4G38970.1
1026	blue	Manes.04G084700.v6.1	AT2G21340.1
1027	blue	Manes.04G085100.v6.1	AT2G21370.1
1028	blue	Manes.04G092400.v6.1	AT3G26744.2
1029	blue	Manes.04G094400.v6.1	AT5G13920.1
1030	blue	Manes.04G101800.v6.1	AT1G15520.1
1031	blue	Manes.04G102400.v6.1	AT1G15980.1
1032	blue	Manes.04G106300.v6.1	AT1G78955.1
1033	blue	Manes.04G110600.v6.1	AT1G15290.1
1034	blue	Manes.04G110900.v6.1	AT1G52510.1
1035	blue	Manes.04G112800.v6.1	AT3G15850.1
1036	blue	Manes.04G113600.v6.1	AT1G52560.1
1037	blue	Manes.04G117500.v6.1	AT3G15620.1
1038	blue	Manes.04G122400.v6.1	AT1G12663.1
1039	blue	Manes.04G124100.v6.1	AT1G17180.1
1040	blue	Manes.04G129500.v6.1	AT1G79870.1
1041	blue	Manes.04G129900.v6.1	AT3G16140.1
1042	blue	Manes.04G130000.v6.1	AT1G79850.1
1043	blue	Manes.04G132700.v6.1
1044	blue	Manes.04G135400.v6.1	AT5G41840.1
1045	blue	Manes.04G135900.v6.1	AT3G16370.1
1046	blue	Manes.04G136000.v6.1	AT4G29990.1
1047	blue	Manes.04G138200.v6.1	AT3G21250.2
1048	blue	Manes.04G139700.v6.1	AT1G72970.1
1049	blue	Manes.04G141500.v6.1	AT3G13920.1
1050	blue	Manes.04G144100.v6.1
1051	blue	Manes.04G145100.v6.1	AT3G18670.1
1052	blue	Manes.04G146100.v6.1	AT3G14067.1
1053	blue	Manes.04G146600.v6.1	AT1G72500.1
1054	blue	Manes.04G149900.v6.1	AT5G40990.1
1055	blue	Manes.04G151600.v6.1	AT1G53800.1
1056	blue	Manes.04G157400.v6.1	AT3G56710.1
1057	blue	Manes.04G160300.v6.1	AT5G08380.1
1058	blue	Manes.04G160900.v6.1	AT5G23395.1
1059	blue	Manes.04G164700.v6.1	AT1G52340.1
1060	blue	Manes.04G165400.v6.1	AT3G54500.1
1061	blue	Manes.04G166200.v6.1	AT3G20300.1
1062	blue	Manes.05G000800.v6.1	AT2G19570.1
1063	blue	Manes.05G002900.v6.1	AT1G02610.1
1064	blue	Manes.05G003500.v6.1	AT3G62410.1
1065	blue	Manes.05G006900.v6.1	AT3G62030.3
1066	blue	Manes.05G008000.v6.1	AT1G09530.2
1067	blue	Manes.05G009000.v6.1	AT4G01800.2
1068	blue	Manes.05G012000.v6.1	AT2G47180.1
1069	blue	Manes.05G012500.v6.1	AT4G01935.1
1070	blue	Manes.05G012600.v6.1	AT4G01940.1
1071	blue	Manes.05G015100.v6.1	AT2G46870.1
1072	blue	Manes.05G015700.v6.1	AT2G46820.1
1073	blue	Manes.05G016400.v6.1	AT4G01400.2
1074	blue	Manes.05G016500.v6.1	AT1G01090.1
1075	blue	Manes.05G017600.v6.1	AT1G01120.1
1076	blue	Manes.05G018900.v6.1	AT2G46660.1
1077	blue	Manes.05G019000.v6.1	AT2G46640.2
1078	blue	Manes.05G019200.v6.1	AT3G61870.1
1079	blue	Manes.05G019500.v6.1	AT4G09650.1
1080	blue	Manes.05G020100.v6.1	AT4G27745.1
1081	blue	Manes.05G023900.v6.1	AT2G46420.1
1082	blue	Manes.05G024700.v6.1	AT4G01050.1
1083	blue	Manes.05G026900.v6.1	AT4G01150.1
1084	blue	Manes.05G030000.v6.1	AT1G01490.1
1085	blue	Manes.05G030400.v6.1	AT2G46100.1
1086	blue	Manes.05G033500.v6.1	AT4G00370.1
1087	blue	Manes.05G034800.v6.1	AT4G00490.1
1088	blue	Manes.05G036000.v6.1	AT3G61320.1
1089	blue	Manes.05G038200.v6.1	AT4G32730.2
1090	blue	Manes.05G038300.v6.1	AT3G61200.1
1091	blue	Manes.05G038600.v6.1	AT3G61200.1
1092	blue	Manes.05G039400.v6.1	AT4G00730.1
1093	blue	Manes.05G040700.v6.1	AT4G22990.2
1094	blue	Manes.05G041900.v6.1	AT2G45660.1
1095	blue	Manes.05G042500.v6.1	AT2G45630.2
1096	blue	Manes.05G042900.v6.1	AT2G45600.1
1097	blue	Manes.05G045500.v6.1	AT2G45400.1
1098	blue	Manes.05G048000.v6.1	AT2G45190.1
1099	blue	Manes.05G049900.v6.1	AT4G00050.1
1100	blue	Manes.05G050100.v6.1	AT3G60540.2
1101	blue	Manes.05G058400.v6.1	AT3G60210.1
1102	blue	Manes.05G062800.v6.1	AT1G02850.2
1103	blue	Manes.05G064600.v6.1	AT5G27690.1
1104	blue	Manes.05G067800.v6.1	AT3G62980.1
1105	blue	Manes.05G068000.v6.1	AT1G03470.1
1106	blue	Manes.05G068500.v6.1	AT3G06350.1
1107	blue	Manes.05G070100.v6.1	AT1G04420.1
1108	blue	Manes.05G071800.v6.1	AT2G48070.2
1109	blue	Manes.05G071900.v6.1	AT4G02990.1
1110	blue	Manes.05G073900.v6.1	AT3G63088.1
1111	blue	Manes.05G076000.v6.1	AT4G02810.1
1112	blue	Manes.05G076500.v6.1	AT3G63140.1
1113	blue	Manes.05G077100.v6.1	AT3G63170.1
1114	blue	Manes.05G078400.v6.1	AT3G22750.1
1115	blue	Manes.05G079300.v6.1	AT3G22630.1
1116	blue	Manes.05G081100.v6.1	AT1G19670.1
1117	blue	Manes.05G082600.v6.1	AT3G63420.2
1118	blue	Manes.05G084200.v6.1	AT5G43700.1
1119	blue	Manes.05G084300.v6.1	AT4G14550.1
1120	blue	Manes.05G084800.v6.1	AT2G30570.1
1121	blue	Manes.05G089300.v6.1	AT1G19190.1
1122	blue	Manes.05G089900.v6.1	AT1G24020.2
1123	blue	Manes.05G090000.v6.1	AT1G24020.1
1124	blue	Manes.05G090500.v6.1	AT1G60010.1
1125	blue	Manes.05G091100.v6.1	AT1G24100.1
1126	blue	Manes.05G092700.v6.1	AT1G24130.1
1127	blue	Manes.05G093300.v6.1	AT1G70070.1
1128	blue	Manes.05G093700.v6.1	AT1G59840.2
1129	blue	Manes.05G098800.v6.1	AT1G14345.1
1130	blue	Manes.05G099100.v6.1	AT3G28857.1
1131	blue	Manes.05G101600.v6.1	AT1G14360.1
1132	blue	Manes.05G103900.v6.1	AT1G69530.1
1133	blue	Manes.05G104400.v6.1	AT1G14150.1
1134	blue	Manes.05G108500.v6.1	AT3G29320.1
1135	blue	Manes.05G109100.v6.1
1136	blue	Manes.05G112500.v6.1	AT1G13700.1
1137	blue	Manes.05G116200.v6.1	AT1G18490.1
1138	blue	Manes.05G116300.v6.1	AT4G34131.1
1139	blue	Manes.05G116700.v6.1	AT5G23060.1
1140	blue	Manes.05G117800.v6.1	AT1G74070.1
1141	blue	Manes.05G118000.v6.1	AT1G56200.1
1142	blue	Manes.05G119200.v6.1
1143	blue	Manes.05G120300.v6.1	AT2G43820.1
1144	blue	Manes.05G121300.v6.1	AT2G31800.1
1145	blue	Manes.05G125200.v6.1	AT1G42970.1
1146	blue	Manes.05G125700.v6.1	AT1G20810.1
1147	blue	Manes.05G126500.v6.1	AT1G42550.1
1148	blue	Manes.05G127800.v6.1	AT1G76450.1
1149	blue	Manes.05G131900.v6.1	AT1G21500.1
1150	blue	Manes.05G132600.v6.1	AT3G18280.1
1151	blue	Manes.05G135000.v6.1	AT1G76250.1
1152	blue	Manes.05G135400.v6.1	AT4G35230.1
1153	blue	Manes.05G135500.v6.1	AT5G42270.1
1154	blue	Manes.05G136200.v6.1	AT1G76190.1
1155	blue	Manes.05G137400.v6.1	AT5G38430.1
1156	blue	Manes.05G137600.v6.1	AT1G25440.1
1157	blue	Manes.05G137900.v6.1	AT1G73885.1
1158	blue	Manes.05G138900.v6.1	AT1G18460.1
1159	blue	Manes.05G139200.v6.1	AT1G49010.1
1160	blue	Manes.05G140400.v6.1	AT1G20440.1
1161	blue	Manes.05G142000.v6.1	AT1G76100.1
1162	blue	Manes.05G142400.v6.1	AT1G76080.1
1163	blue	Manes.05G143500.v6.1	AT5G42200.1
1164	blue	Manes.05G145200.v6.1	AT1G27940.1
1165	blue	Manes.05G145900.v6.1	AT1G75810.1
1166	blue	Manes.05G151400.v6.1	AT4G38900.3
1167	blue	Manes.05G152700.v6.1	AT1G75540.1
1168	blue	Manes.05G156400.v6.1	AT1G19640.1
1169	blue	Manes.05G159500.v6.1	AT5G42765.1
1170	blue	Manes.05G161500.v6.1	AT5G42960.1
1171	blue	Manes.05G164500.v6.1	AT1G47530.1
1172	blue	Manes.05G164600.v6.1	AT1G74970.1
1173	blue	Manes.05G166800.v6.1	AT4G31940.1
1174	blue	Manes.05G168800.v6.1	AT2G26500.1
1175	blue	Manes.05G173100.v6.1	AT1G76640.1
1176	blue	Manes.05G173900.v6.1	AT1G45474.1
1177	blue	Manes.05G175300.v6.1	AT5G67090.1
1178	blue	Manes.05G176400.v6.1	AT5G47820.2
1179	blue	Manes.05G177000.v6.1	AT1G60060.1
1180	blue	Manes.05G177600.v6.1	AT4G34200.1
1181	blue	Manes.05G182600.v6.1	AT3G12203.1
1182	blue	Manes.05G182800.v6.1	AT1G27480.1
1183	blue	Manes.05G183000.v6.1	AT4G10810.1
1184	blue	Manes.05G183400.v6.1
1185	blue	Manes.05G184900.v6.1	AT4G08150.1
1186	blue	Manes.05G187400.v6.1	AT3G28670.1
1187	blue	Manes.05G187800.v6.1	AT4G37940.1
1188	blue	Manes.05G191400.v6.1	AT5G53486.1
1189	blue	Manes.05G193800.v6.1	AT3G23700.1
1190	blue	Manes.05G197600.v6.1	AT5G24490.1
1191	blue	Manes.05G201100.v6.1
1192	blue	Manes.05G202700.v6.1	AT4G26530.2
1193	blue	Manes.05G203700.v6.1	AT5G56260.1
1194	blue	Manes.05G205800.v6.1	AT5G23810.1
1195	blue	Manes.05G206500.v6.1	AT3G13230.1
1196	blue	Manes.06G000700.v6.1	AT1G48420.1
1197	blue	Manes.06G000800.v6.1	AT3G17760.2
1198	blue	Manes.06G002200.v6.1	AT1G14590.1
1199	blue	Manes.06G004800.v6.1	AT3G17930.1
1200	blue	Manes.06G006200.v6.1	AT2G23180.1
1201	blue	Manes.06G007200.v6.1	AT5G12250.1
1202	blue	Manes.06G007300.v6.1	AT3G18010.1
1203	blue	Manes.06G010600.v6.1	AT5G64170.2
1204	blue	Manes.06G012700.v6.1	AT5G64210.1
1205	blue	Manes.06G015000.v6.1	AT2G02450.2
1206	blue	Manes.06G015400.v6.1
1207	blue	Manes.06G016800.v6.1	AT5G49730.1
1208	blue	Manes.06G018700.v6.1	AT5G57150.1
1209	blue	Manes.06G018900.v6.1	AT5G57170.1
1210	blue	Manes.06G019300.v6.1	AT5G57180.2
1211	blue	Manes.06G022400.v6.1	AT2G18950.1
1212	blue	Manes.06G023400.v6.1	AT5G38410.1
1213	blue	Manes.06G026300.v6.1	AT1G32520.1
1214	blue	Manes.06G027400.v6.1	AT5G57630.1
1215	blue	Manes.06G028600.v6.1	AT5G57685.1
1216	blue	Manes.06G031900.v6.1	AT4G30845.1
1217	blue	Manes.06G032200.v6.1	AT4G28080.1
1218	blue	Manes.06G034800.v6.1	AT5G48930.1
1219	blue	Manes.06G034900.v6.1	AT5G48930.1
1220	blue	Manes.06G035100.v6.1	AT4G30660.1
1221	blue	Manes.06G036500.v6.1	AT4G30950.1
1222	blue	Manes.06G038700.v6.1
1223	blue	Manes.06G039700.v6.1	AT1G80710.1
1224	blue	Manes.06G043000.v6.1	AT5G11090.1
1225	blue	Manes.06G043900.v6.1	AT2G12462.1
1226	blue	Manes.06G044700.v6.1	AT5G20380.1
1227	blue	Manes.06G045100.v6.1	AT1G15690.1
1228	blue	Manes.06G046800.v6.1	AT3G22142.1
1229	blue	Manes.06G053100.v6.1	AT5G20060.3
1230	blue	Manes.06G054300.v6.1	AT1G07090.1
1231	blue	Manes.06G056400.v6.1	AT5G20230.1
1232	blue	Manes.06G057000.v6.1	AT4G02530.1
1233	blue	Manes.06G057200.v6.1	AT2G26580.2
1234	blue	Manes.06G058200.v6.1	AT1G15360.1
1235	blue	Manes.06G059700.v6.1	AT5G20140.1
1236	blue	Manes.06G061100.v6.1	AT1G30380.1
1237	blue	Manes.06G061400.v6.1	AT2G01320.2
1238	blue	Manes.06G065000.v6.1
1239	blue	Manes.06G065400.v6.1	AT1G18390.2
1240	blue	Manes.06G066400.v6.1	AT1G68330.1
1241	blue	Manes.06G068600.v6.1	AT1G25440.1
1242	blue	Manes.06G069600.v6.1	AT1G68570.1
1243	blue	Manes.06G070400.v6.1	AT1G68590.1
1244	blue	Manes.06G072000.v6.1	AT1G68830.1
1245	blue	Manes.06G073200.v6.1	AT3G25690.2
1246	blue	Manes.06G076800.v6.1	AT3G57030.1
1247	blue	Manes.06G078500.v6.1	AT2G04030.1
1248	blue	Manes.06G083500.v6.1	AT5G08060.1
1249	blue	Manes.06G086400.v6.1	AT3G02100.1
1250	blue	Manes.06G087500.v6.1	AT5G07830.1
1251	blue	Manes.06G089300.v6.1	AT1G18660.2
1252	blue	Manes.06G090100.v6.1	AT5G61410.2
1253	blue	Manes.06G090300.v6.1	AT5G07690.1
1254	blue	Manes.06G090700.v6.1	AT1G18720.1
1255	blue	Manes.06G091000.v6.1	AT1G18730.1
1256	blue	Manes.06G091400.v6.1	AT3G47470.1
1257	blue	Manes.06G092600.v6.1	AT5G62470.2
1258	blue	Manes.06G100100.v6.1	AT1G74910.1
1259	blue	Manes.06G101400.v6.1	AT5G62570.2
1260	blue	Manes.06G102500.v6.1	AT5G04620.2
1261	blue	Manes.06G104000.v6.1	AT5G62840.1
1262	blue	Manes.06G106000.v6.1	AT1G27510.1
1263	blue	Manes.06G107400.v6.1	AT1G17100.1
1264	blue	Manes.06G110400.v6.1	AT4G24700.1
1265	blue	Manes.06G111400.v6.1	AT5G50200.2
1266	blue	Manes.06G111900.v6.1	AT4G24750.1
1267	blue	Manes.06G113900.v6.1	AT3G48420.1
1268	blue	Manes.06G114600.v6.1	AT3G48460.1
1269	blue	Manes.06G115500.v6.1	AT5G63310.1
1270	blue	Manes.06G117400.v6.1	AT5G63380.1
1271	blue	Manes.06G125400.v6.1	AT4G25050.1
1272	blue	Manes.06G126300.v6.1	AT5G13980.1
1273	blue	Manes.06G127500.v6.1	AT3G23760.1
1274	blue	Manes.06G131400.v6.1	AT5G51180.1
1275	blue	Manes.06G134500.v6.1	AT3G47430.1
1276	blue	Manes.06G135400.v6.1	AT5G51460.2
1277	blue	Manes.06G135500.v6.1	AT1G62660.1
1278	blue	Manes.06G137900.v6.1
1279	blue	Manes.06G138200.v6.1	AT4G25370.1
1280	blue	Manes.06G139800.v6.1	AT5G51750.1
1281	blue	Manes.06G141300.v6.1	AT5G51820.1
1282	blue	Manes.06G143900.v6.1	AT5G52100.1
1283	blue	Manes.06G144000.v6.1	AT5G52110.1
1284	blue	Manes.06G146500.v6.1	AT5G23730.1
1285	blue	Manes.06G147000.v6.1	AT5G52280.1
1286	blue	Manes.06G149600.v6.1
1287	blue	Manes.06G150200.v6.1	AT4G23420.1
1288	blue	Manes.06G150500.v6.1	AT1G02260.1
1289	blue	Manes.06G150600.v6.1	AT1G02260.1
1290	blue	Manes.06G151000.v6.1	AT5G23940.1
1291	blue	Manes.06G151600.v6.1	AT1G23020.2
1292	blue	Manes.06G151700.v6.1	AT5G24000.1
1293	blue	Manes.06G154400.v6.1	AT4G28000.1
1294	blue	Manes.06G154700.v6.1	AT5G52900.1
1295	blue	Manes.06G157400.v6.1	AT5G24120.1
1296	blue	Manes.06G158900.v6.1	AT1G66930.1
1297	blue	Manes.06G162400.v6.1	AT3G21090.1
1298	blue	Manes.06G163500.v6.1	AT1G51400.1
1299	blue	Manes.06G164600.v6.1	AT5G12860.1
1300	blue	Manes.06G165100.v6.1	AT3G12080.1
1301	blue	Manes.06G165200.v6.1	AT4G36250.1
1302	blue	Manes.06G167200.v6.1	AT5G12950.1
1303	blue	Manes.06G167500.v6.1	AT3G20820.1
1304	blue	Manes.06G171400.v6.1	AT1G56050.1
1305	blue	Manes.06G171700.v6.1	AT5G45030.2
1306	blue	Manes.06G173400.v6.1	AT1G31320.1
1307	blue	Manes.06G177800.v6.1	AT1G78995.1
1308	blue	Manes.06G178400.v6.1	AT3G13050.1
1309	blue	Manes.07G000300.v6.1	AT5G03680.1
1310	blue	Manes.07G000600.v6.1	AT5G06710.1
1311	blue	Manes.07G002200.v6.1	AT2G44500.1
1312	blue	Manes.07G004100.v6.1	AT5G26880.2
1313	blue	Manes.07G005100.v6.1
1314	blue	Manes.07G010200.v6.1	AT5G13720.1
1315	blue	Manes.07G010400.v6.1	AT5G12470.1
1316	blue	Manes.07G012000.v6.1	AT3G51990.1
1317	blue	Manes.07G014300.v6.1	AT2G02850.1
1318	blue	Manes.07G015000.v6.1	AT3G06470.1
1319	blue	Manes.07G016300.v6.1	AT3G55330.1
1320	blue	Manes.07G018100.v6.1	AT2G23180.1
1321	blue	Manes.07G020000.v6.1	AT1G60950.1
1322	blue	Manes.07G020100.v6.1	AT1G60950.1
1323	blue	Manes.07G022400.v6.1	AT1G58100.1
1324	blue	Manes.07G023600.v6.1	AT1G78560.1
1325	blue	Manes.07G024400.v6.1	AT1G61580.1
1326	blue	Manes.07G024900.v6.1	AT5G49920.1
1327	blue	Manes.07G025000.v6.1	AT4G24275.1
1328	blue	Manes.07G025600.v6.1	AT1G57770.1
1329	blue	Manes.07G028700.v6.1	AT1G10310.1
1330	blue	Manes.07G033700.v6.1	AT1G22360.1
1331	blue	Manes.07G034500.v6.1	AT1G17840.1
1332	blue	Manes.07G034700.v6.1	AT1G60600.2
1333	blue	Manes.07G035300.v6.1	AT5G64290.1
1334	blue	Manes.07G036800.v6.1	AT5G64350.1
1335	blue	Manes.07G037400.v6.1	AT4G14660.1
1336	blue	Manes.07G037600.v6.1	AT2G36690.1
1337	blue	Manes.07G038600.v6.1	AT2G22540.1
1338	blue	Manes.07G038800.v6.1	AT4G33580.1
1339	blue	Manes.07G041000.v6.1	AT5G09570.1
1340	blue	Manes.07G048300.v6.1	AT5G09650.1
1341	blue	Manes.07G049100.v6.1	AT2G22780.1
1342	blue	Manes.07G049800.v6.1	AT4G33680.1
1343	blue	Manes.07G054000.v6.1	AT1G49975.1
1344	blue	Manes.07G056400.v6.1	AT1G50020.1
1345	blue	Manes.07G059900.v6.1	AT4G35270.1
1346	blue	Manes.07G066600.v6.1	AT1G24625.1
1347	blue	Manes.07G069200.v6.1	AT5G13510.1
1348	blue	Manes.07G070800.v6.1	AT4G15480.1
1349	blue	Manes.07G087700.v6.1	AT3G48410.1
1350	blue	Manes.07G088500.v6.1	AT5G22510.1
1351	blue	Manes.07G091600.v6.1	AT5G04660.1
1352	blue	Manes.07G093100.v6.1	AT5G04490.1
1353	blue	Manes.07G093600.v6.1	AT3G10520.1
1354	blue	Manes.07G094300.v6.1	AT3G10420.2
1355	blue	Manes.07G099200.v6.1	AT2G28320.1
1356	blue	Manes.07G101200.v6.1	AT3G54950.1
1357	blue	Manes.07G104400.v6.1	AT2G39190.2
1358	blue	Manes.07G104600.v6.1	AT3G54890.1
1359	blue	Manes.07G105700.v6.1	AT5G02790.1
1360	blue	Manes.07G110000.v6.1	AT1G25270.1
1361	blue	Manes.07G110100.v6.1	AT3G55240.1
1362	blue	Manes.07G111100.v6.1	AT3G55330.1
1363	blue	Manes.07G118800.v6.1	AT2G44920.2
1364	blue	Manes.07G119100.v6.1	AT5G06060.1
1365	blue	Manes.07G121200.v6.1	AT1G53350.1
1366	blue	Manes.07G121800.v6.1	AT3G21580.1
1367	blue	Manes.07G126000.v6.1	AT2G39980.1
1368	blue	Manes.07G127800.v6.1	AT5G05740.2
1369	blue	Manes.07G128500.v6.1	AT2G40100.1
1370	blue	Manes.07G128700.v6.1	AT5G05690.1
1371	blue	Manes.07G130700.v6.1	AT5G05580.1
1372	blue	Manes.07G131600.v6.1	AT3G56010.1
1373	blue	Manes.07G133100.v6.1	AT5G58330.2
1374	blue	Manes.07G138400.v6.1	AT2G40475.1
1375	blue	Manes.07G138700.v6.1	AT2G40460.1
1376	blue	Manes.07G139500.v6.1	AT3G56290.1
1377	blue	Manes.07G141400.v6.1	AT2G40815.1
1378	blue	Manes.07G142100.v6.1	AT5G05200.1
1379	blue	Manes.08G000300.v6.1	AT5G02710.1
1380	blue	Manes.08G000700.v6.1	AT2G37330.1
1381	blue	Manes.08G002100.v6.1	AT3G53470.1
1382	blue	Manes.08G003100.v6.1	AT3G09650.1
1383	blue	Manes.08G003700.v6.1	AT5G02970.1
1384	blue	Manes.08G004900.v6.1	AT2G42760.1
1385	blue	Manes.08G008000.v6.1	AT3G53460.2
1386	blue	Manes.08G010600.v6.1	AT2G36950.1
1387	blue	Manes.08G011000.v6.1	AT2G36930.1
1388	blue	Manes.08G011800.v6.1	AT3G56630.1
1389	blue	Manes.08G015600.v6.1	AT2G36750.1
1390	blue	Manes.08G021500.v6.1	AT5G03680.1
1391	blue	Manes.08G024000.v6.1	AT3G52820.1
1392	blue	Manes.08G024900.v6.1	AT3G52740.1
1393	blue	Manes.08G025800.v6.1	AT5G03880.1
1394	blue	Manes.08G026700.v6.1	AT5G22400.1
1395	blue	Manes.08G027400.v6.1	AT3G52590.1
1396	blue	Manes.08G027600.v6.1	AT2G36145.1
1397	blue	Manes.08G029000.v6.1	AT5G06220.2
1398	blue	Manes.08G029700.v6.1	AT2G47140.1
1399	blue	Manes.08G030700.v6.1	AT3G11600.1
1400	blue	Manes.08G031700.v6.1	AT2G36000.1
1401	blue	Manes.08G031800.v6.1	AT5G06290.1
1402	blue	Manes.08G032100.v6.1	AT3G52500.1
1403	blue	Manes.08G033000.v6.1
1404	blue	Manes.08G035400.v6.1	AT3G11780.1
1405	blue	Manes.08G035700.v6.1	AT1G08465.1
1406	blue	Manes.08G037300.v6.1	AT2G38910.1
1407	blue	Manes.08G038300.v6.1	AT3G54720.1
1408	blue	Manes.08G039400.v6.1	AT3G11945.1
1409	blue	Manes.08G041900.v6.1	AT2G41940.1
1410	blue	Manes.08G044800.v6.1	AT3G12120.1
1411	blue	Manes.08G046500.v6.1	AT2G42220.1
1412	blue	Manes.08G049400.v6.1	AT5G13650.2
1413	blue	Manes.08G050600.v6.1	AT5G13630.1
1414	blue	Manes.08G051700.v6.1	AT2G41680.1
1415	blue	Manes.08G055900.v6.1	AT2G41290.1
1416	blue	Manes.08G057800.v6.1	AT1G32990.1
1417	blue	Manes.08G058400.v6.1	AT2G41250.1
1418	blue	Manes.08G061300.v6.1	AT1G28110.2
1419	blue	Manes.08G066600.v6.1
1420	blue	Manes.08G069000.v6.1	AT3G22210.1
1421	blue	Manes.08G070500.v6.1	AT4G16410.1
1422	blue	Manes.08G073300.v6.1	AT5G02640.1
1423	blue	Manes.08G074200.v6.1	AT5G47800.1
1424	blue	Manes.08G074600.v6.1	AT5G02600.2
1425	blue	Manes.08G075700.v6.1
1426	blue	Manes.08G080100.v6.1	AT5G02280.1
1427	blue	Manes.08G080200.v6.1	AT5G02270.1
1428	blue	Manes.08G080400.v6.1	AT3G53830.1
1429	blue	Manes.08G081300.v6.1	AT5G02160.1
1430	blue	Manes.08G083500.v6.1	AT3G54050.1
1431	blue	Manes.08G088900.v6.1	AT2G37660.1
1432	blue	Manes.08G089200.v6.1	AT5G01220.1
1433	blue	Manes.08G090600.v6.1	AT2G38140.1
1434	blue	Manes.08G091200.v6.1	AT2G40060.1
1435	blue	Manes.08G091700.v6.1	AT3G08940.2
1436	blue	Manes.08G092100.v6.1	AT3G51860.1
1437	blue	Manes.08G092300.v6.1	AT3G08920.1
1438	blue	Manes.08G093000.v6.1	AT5G05580.1
1439	blue	Manes.08G093600.v6.1	AT2G38270.1
1440	blue	Manes.08G094200.v6.1	AT5G58590.1
1441	blue	Manes.08G094600.v6.1	AT1G45616.1
1442	blue	Manes.08G096000.v6.1	AT1G07030.1
1443	blue	Manes.08G098700.v6.1	AT1G03600.1
1444	blue	Manes.08G098800.v6.1	AT5G47900.1
1445	blue	Manes.08G101200.v6.1	AT1G28140.1
1446	blue	Manes.08G101300.v6.1	AT5G13330.1
1447	blue	Manes.08G104400.v6.1	AT5G16530.1
1448	blue	Manes.08G106900.v6.1	AT1G09540.1
1449	blue	Manes.08G109300.v6.1	AT1G56600.1
1450	blue	Manes.08G109600.v6.1	AT4G15510.1
1451	blue	Manes.08G109900.v6.1	AT1G56580.1
1452	blue	Manes.08G119500.v6.1	AT3G05410.2
1453	blue	Manes.08G120200.v6.1	AT2G47450.1
1454	blue	Manes.08G122200.v6.1	AT1G54870.1
1455	blue	Manes.08G122400.v6.1	AT5G64330.1
1456	blue	Manes.08G122700.v6.1	AT5G27430.1
1457	blue	Manes.08G123800.v6.1	AT1G54740.1
1458	blue	Manes.08G124300.v6.1	AT3G20460.1
1459	blue	Manes.08G124900.v6.1	AT5G27290.1
1460	blue	Manes.08G125600.v6.1	AT1G54630.1
1461	blue	Manes.08G127300.v6.1	AT4G14880.2
1462	blue	Manes.08G128100.v6.1	AT3G04870.1
1463	blue	Manes.08G132200.v6.1
1464	blue	Manes.08G132900.v6.1	AT3G04790.1
1465	blue	Manes.08G133300.v6.1	AT1G60690.1
1466	blue	Manes.08G134600.v6.1	AT5G28750.1
1467	blue	Manes.08G135500.v6.1	AT2G30570.1
1468	blue	Manes.08G135700.v6.1	AT1G08780.1
1469	blue	Manes.08G135800.v6.1	AT1G72030.1
1470	blue	Manes.08G135900.v6.1	AT4G32551.1
1471	blue	Manes.08G136400.v6.1	AT3G04650.1
1472	blue	Manes.08G138300.v6.1	AT3G04530.1
1473	blue	Manes.08G141800.v6.1	AT1G64780.1
1474	blue	Manes.08G142400.v6.1	AT3G04290.1
1475	blue	Manes.08G142500.v6.1	AT5G33370.1
1476	blue	Manes.08G148500.v6.1	AT2G03090.1
1477	blue	Manes.08G148600.v6.1
1478	blue	Manes.08G150100.v6.1	AT1G54385.2
1479	blue	Manes.08G151100.v6.1	AT1G08810.1
1480	blue	Manes.08G151200.v6.1	AT3G03630.1
1481	blue	Manes.08G151600.v6.1	AT5G17780.1
1482	blue	Manes.08G156300.v6.1	AT1G08540.1
1483	blue	Manes.08G156800.v6.1	AT2G30410.2
1484	blue	Manes.08G158300.v6.1	AT5G35970.1
1485	blue	Manes.08G159000.v6.1	AT1G64860.1
1486	blue	Manes.08G159200.v6.1	AT5G17520.1
1487	blue	Manes.08G159600.v6.1	AT1G64890.1
1488	blue	Manes.08G160400.v6.1	AT1G64970.1
1489	blue	Manes.08G162600.v6.1	AT5G17010.3
1490	blue	Manes.08G163600.v6.1	AT1G64940.1
1491	blue	Manes.08G164800.v6.1	AT5G17170.1
1492	blue	Manes.08G166200.v6.1	AT1G80120.1
1493	blue	Manes.08G166500.v6.1	AT3G54210.1
1494	blue	Manes.08G166900.v6.1	AT4G11240.1
1495	blue	Manes.08G169800.v6.1	AT1G64230.2
1496	blue	Manes.08G169900.v6.1	AT1G64230.1
1497	blue	Manes.08G170900.v6.1	AT2G38550.1
1498	blue	Manes.08G171300.v6.1	AT3G08740.1
1499	blue	Manes.08G171700.v6.1	AT2G38540.1
1500	blue	Manes.08G171800.v6.1	AT5G59320.1
1501	blue	Manes.08G171900.v6.1	AT5G59320.1
1502	blue	Manes.08G174300.v6.1	AT5G01760.1
1503	blue	Manes.09G000200.v6.1	AT3G56650.1
1504	blue	Manes.09G000400.v6.1	AT4G04780.1
1505	blue	Manes.09G004300.v6.1	AT5G04130.1
1506	blue	Manes.09G004900.v6.1	AT3G56710.1
1507	blue	Manes.09G005600.v6.1	AT5G04140.1
1508	blue	Manes.09G016400.v6.1	AT3G57190.1
1509	blue	Manes.09G019200.v6.1	AT2G41540.1
1510	blue	Manes.09G020100.v6.1	AT2G41680.1
1511	blue	Manes.09G025200.v6.1	AT3G20910.1
1512	blue	Manes.09G025600.v6.1	AT3G14460.1
1513	blue	Manes.09G026700.v6.1	AT3G52105.1
1514	blue	Manes.09G029500.v6.1	AT3G57680.1
1515	blue	Manes.09G035300.v6.1	AT2G42130.4
1516	blue	Manes.09G040500.v6.1	AT3G03990.1
1517	blue	Manes.09G042700.v6.1	AT2G35880.1
1518	blue	Manes.09G044400.v6.1	AT3G52380.1
1519	blue	Manes.09G045000.v6.1	AT5G06340.1
1520	blue	Manes.09G046700.v6.1	AT3G11660.1
1521	blue	Manes.09G047800.v6.1	AT3G10060.1
1522	blue	Manes.09G050000.v6.1	AT1G52340.1
1523	blue	Manes.09G054900.v6.1	AT3G52720.1
1524	blue	Manes.09G058800.v6.1	AT5G03630.1
1525	blue	Manes.09G059900.v6.1	AT3G52960.1
1526	blue	Manes.09G061100.v6.1	AT3G52990.1
1527	blue	Manes.09G061200.v6.1	AT3G10040.1
1528	blue	Manes.09G065300.v6.1	AT2G36885.1
1529	blue	Manes.09G065700.v6.1	AT2G36910.1
1530	blue	Manes.09G065800.v6.1	AT2G36930.1
1531	blue	Manes.09G067500.v6.1	AT2G36990.1
1532	blue	Manes.09G067800.v6.1	AT3G53460.3
1533	blue	Manes.09G070500.v6.1	AT3G22142.1
1534	blue	Manes.09G071600.v6.1	AT5G02750.1
1535	blue	Manes.09G072200.v6.1	AT3G57520.1
1536	blue	Manes.09G072800.v6.1	AT3G52155.1
1537	blue	Manes.09G072900.v6.1	AT2G32240.1
1538	blue	Manes.09G073800.v6.1	AT3G56940.1
1539	blue	Manes.09G084100.v6.1
1540	blue	Manes.09G084500.v6.1	AT4G17190.1
1541	blue	Manes.09G084900.v6.1	AT5G47800.1
1542	blue	Manes.09G087000.v6.1
1543	blue	Manes.09G087300.v6.1	AT5G02540.1
1544	blue	Manes.09G092700.v6.1	AT2G37660.1
1545	blue	Manes.09G095000.v6.1	AT2G39730.1
1546	blue	Manes.09G097100.v6.1	AT1G52240.2
1547	blue	Manes.09G099100.v6.1	AT3G54000.1
1548	blue	Manes.09G099400.v6.1	AT5G01030.2
1549	blue	Manes.09G100600.v6.1	AT2G37970.1
1550	blue	Manes.09G100700.v6.1	AT3G54090.1
1551	blue	Manes.09G100900.v6.1	AT1G74270.1
1552	blue	Manes.09G102400.v6.1	AT3G09050.1
1553	blue	Manes.09G103500.v6.1	AT2G38110.1
1554	blue	Manes.09G103800.v6.1	AT5G01500.1
1555	blue	Manes.09G104200.v6.1
1556	blue	Manes.09G104500.v6.1	AT5G01260.2
1557	blue	Manes.09G105000.v6.1	AT2G38185.2
1558	blue	Manes.09G106900.v6.1	AT3G51820.1
1559	blue	Manes.09G107700.v6.1	AT5G01370.1
1560	blue	Manes.09G108300.v6.1
1561	blue	Manes.09G111600.v6.1	AT3G51660.1
1562	blue	Manes.09G111800.v6.1	AT2G21530.1
1563	blue	Manes.09G115200.v6.1	AT2G40435.1
1564	blue	Manes.09G116400.v6.1	AT2G30400.1
1565	blue	Manes.09G117300.v6.1	AT5G59310.1
1566	blue	Manes.09G118600.v6.1	AT5G43180.1
1567	blue	Manes.09G119700.v6.1	AT2G38670.1
1568	blue	Manes.09G119900.v6.1	AT2G38640.1
1569	blue	Manes.09G120100.v6.1	AT4G11240.1
1570	blue	Manes.09G127000.v6.1	AT1G65060.1
1571	blue	Manes.09G127400.v6.1	AT5G16810.1
1572	blue	Manes.09G128100.v6.1	AT2G23910.1
1573	blue	Manes.09G128800.v6.1	AT4G27600.1
1574	blue	Manes.09G130800.v6.1	AT1G64860.1
1575	blue	Manes.09G133500.v6.1	AT5G17670.1
1576	blue	Manes.09G134000.v6.1	AT2G43030.1
1577	blue	Manes.09G135300.v6.1	AT1G33110.1
1578	blue	Manes.09G135700.v6.1	AT3G28910.1
1579	blue	Manes.09G141500.v6.1	AT5G18170.1
1580	blue	Manes.09G142000.v6.1	AT1G55370.2
1581	blue	Manes.09G144600.v6.1	AT1G08550.1
1582	blue	Manes.09G145700.v6.1	AT5G33370.1
1583	blue	Manes.09G145800.v6.1	AT5G33370.1
1584	blue	Manes.09G146400.v6.1	AT5G18470.1
1585	blue	Manes.09G146600.v6.1	AT5G37360.1
1586	blue	Manes.09G149100.v6.1	AT3G04550.1
1587	blue	Manes.09G149500.v6.1	AT4G14465.1
1588	blue	Manes.09G151200.v6.1	AT3G04670.1
1589	blue	Manes.09G152100.v6.1	AT2G30570.1
1590	blue	Manes.09G153300.v6.1	AT5G28770.1
1591	blue	Manes.09G155500.v6.1	AT1G79590.2
1592	blue	Manes.09G156400.v6.1	AT1G54520.1
1593	blue	Manes.09G157000.v6.1	AT1G54500.1
1594	blue	Manes.09G158200.v6.1	AT1G54570.1
1595	blue	Manes.09G161700.v6.1	AT5G27330.1
1596	blue	Manes.09G162200.v6.1	AT3G20460.1
1597	blue	Manes.09G163400.v6.1	AT5G27390.1
1598	blue	Manes.09G163500.v6.1	AT1G54780.1
1599	blue	Manes.09G167100.v6.1	AT5G27560.1
1600	blue	Manes.09G169000.v6.1	AT5G66730.1
1601	blue	Manes.09G170000.v6.1	AT3G05500.1
1602	blue	Manes.09G173400.v6.1	AT3G61110.1
1603	blue	Manes.09G175400.v6.1	AT5G26910.1
1604	blue	Manes.09G176200.v6.1	AT3G62550.1
1605	blue	Manes.09G177500.v6.1	AT1G56500.1
1606	blue	Manes.09G178300.v6.1	AT1G09310.1
1607	blue	Manes.09G179000.v6.1	AT1G09340.1
1608	blue	Manes.09G180100.v6.1	AT1G09430.1
1609	blue	Manes.09G181200.v6.1	AT1G11910.1
1610	blue	Manes.09G182000.v6.1	AT1G09540.1
1611	blue	Manes.09G182100.v6.1	AT5G26670.1
1612	blue	Manes.09G184900.v6.1	AT1G65295.1
1613	blue	Manes.09G188400.v6.1	AT1G01630.1
1614	blue	Manes.09G189000.v6.1	AT5G13400.1
1615	blue	Manes.09G189100.v6.1	AT4G14100.1
1616	blue	Manes.10G004800.v6.1	AT3G56290.1
1617	blue	Manes.10G005000.v6.1	AT3G10940.1
1618	blue	Manes.10G005300.v6.1	AT2G40490.1
1619	blue	Manes.10G006300.v6.1	AT1G64810.2
1620	blue	Manes.10G008900.v6.1	AT2G40300.1
1621	blue	Manes.10G010100.v6.1	AT3G56040.1
1622	blue	Manes.10G011300.v6.1	AT5G05580.1
1623	blue	Manes.10G013200.v6.1	AT3G11210.1
1624	blue	Manes.10G018100.v6.1	AT3G55800.1
1625	blue	Manes.10G027000.v6.1	AT3G55560.1
1626	blue	Manes.10G027600.v6.1	AT2G39730.1
1627	blue	Manes.10G028300.v6.1	AT4G27190.1
1628	blue	Manes.10G028800.v6.1
1629	blue	Manes.10G037200.v6.1	AT1G75270.1
1630	blue	Manes.10G037300.v6.1	AT3G55240.1
1631	blue	Manes.10G037400.v6.1
1632	blue	Manes.10G039600.v6.1	AT3G12345.1
1633	blue	Manes.10G040600.v6.1	AT3G45740.1
1634	blue	Manes.10G041600.v6.1	AT3G54770.1
1635	blue	Manes.10G044900.v6.1	AT3G54890.1
1636	blue	Manes.10G051300.v6.1	AT2G39210.1
1637	blue	Manes.10G057700.v6.1	AT5G22510.1
1638	blue	Manes.10G057900.v6.1	AT3G20930.1
1639	blue	Manes.10G060700.v6.1	AT5G04830.1
1640	blue	Manes.10G061900.v6.1
1641	blue	Manes.10G062500.v6.1	AT5G04750.1
1642	blue	Manes.10G066600.v6.1	AT1G19190.1
1643	blue	Manes.10G072700.v6.1	AT2G14880.1
1644	blue	Manes.10G074500.v6.1	AT4G24220.1
1645	blue	Manes.10G078000.v6.1	AT2G15480.1
1646	blue	Manes.10G083900.v6.1
1647	blue	Manes.10G088300.v6.1	AT2G42975.1
1648	blue	Manes.10G091900.v6.1	AT4G04850.2
1649	blue	Manes.10G097600.v6.1	AT5G64380.1
1650	blue	Manes.10G099600.v6.1	AT4G33580.1
1651	blue	Manes.10G101300.v6.1
1652	blue	Manes.10G105300.v6.1	AT1G22380.1
1653	blue	Manes.10G105800.v6.1	AT5G49810.1
1654	blue	Manes.10G122900.v6.1	AT1G22940.1
1655	blue	Manes.10G123200.v6.1	AT1G60950.1
1656	blue	Manes.10G130400.v6.1	AT3G06470.1
1657	blue	Manes.10G130500.v6.1	AT3G06470.1
1658	blue	Manes.10G136300.v6.1	AT3G63490.1
1659	blue	Manes.10G136500.v6.1	AT5G13730.1
1660	blue	Manes.10G138100.v6.1	AT5G45480.1
1661	blue	Manes.10G140800.v6.1	AT3G08010.1
1662	blue	Manes.10G140900.v6.1	AT3G63510.1
1663	blue	Manes.10G144200.v6.1	AT5G42260.1
1664	blue	Manes.10G144400.v6.1	AT3G57670.1
1665	blue	Manes.10G147600.v6.1	AT2G44480.1
1666	blue	Manes.10G148200.v6.1	AT3G52150.2
1667	blue	Manes.10G148800.v6.1	AT3G45140.1
1668	blue	Manes.10G149500.v6.1	AT5G24550.1
1669	blue	Manes.10G153000.v6.1	AT2G44280.2
1670	blue	Manes.11G001600.v6.1	AT3G19970.1
1671	blue	Manes.11G002900.v6.1	AT2G38780.1
1672	blue	Manes.11G003300.v6.1	AT5G54160.1
1673	blue	Manes.11G008200.v6.1	AT5G07020.1
1674	blue	Manes.11G010800.v6.1	AT1G17260.1
1675	blue	Manes.11G012900.v6.1	AT1G53860.1
1676	blue	Manes.11G013000.v6.1	AT3G14280.1
1677	blue	Manes.11G016100.v6.1	AT3G14130.1
1678	blue	Manes.11G016500.v6.1	AT3G14110.1
1679	blue	Manes.11G020100.v6.1	AT5G20630.1
1680	blue	Manes.11G024000.v6.1	AT1G17500.1
1681	blue	Manes.11G025200.v6.1	AT1G17650.1
1682	blue	Manes.11G026400.v6.1	AT1G72970.1
1683	blue	Manes.11G029600.v6.1	AT3G21300.1
1684	blue	Manes.11G029700.v6.1	AT3G21330.1
1685	blue	Manes.11G030800.v6.1	AT4G29990.1
1686	blue	Manes.11G031100.v6.1	AT2G19230.1
1687	blue	Manes.11G031200.v6.1	AT3G16370.1
1688	blue	Manes.11G034600.v6.1	AT1G52150.1
1689	blue	Manes.11G035100.v6.1	AT3G16300.1
1690	blue	Manes.11G035200.v6.1	AT3G16290.1
1691	blue	Manes.11G036400.v6.1	AT3G16250.1
1692	blue	Manes.11G037400.v6.1	AT3G16170.1
1693	blue	Manes.11G037700.v6.1	AT1G52220.1
1694	blue	Manes.11G038100.v6.1	AT1G52230.1
1695	blue	Manes.11G043100.v6.1	AT3G24550.1
1696	blue	Manes.11G045700.v6.1
1697	blue	Manes.11G047800.v6.1	AT3G16000.1
1698	blue	Manes.11G050100.v6.1	AT1G15520.1
1699	blue	Manes.11G054900.v6.1	AT5G11170.1
1700	blue	Manes.11G056800.v6.1	AT3G15840.1
1701	blue	Manes.11G069400.v6.1	AT2G24100.1
1702	blue	Manes.11G069800.v6.1	AT1G16080.1
1703	blue	Manes.11G071500.v6.1	AT1G73110.1
1704	blue	Manes.11G072000.v6.1	AT5G36880.2
1705	blue	Manes.11G072400.v6.1	AT1G12900.1
1706	blue	Manes.11G073900.v6.1	AT3G02060.1
1707	blue	Manes.11G074600.v6.1	AT1G12880.1
1708	blue	Manes.11G076200.v6.1	AT3G26710.1
1709	blue	Manes.11G077900.v6.1	AT1G64510.1
1710	blue	Manes.11G079700.v6.1	AT3G26900.3
1711	blue	Manes.11G087800.v6.1	AT2G21385.1
1712	blue	Manes.11G089300.v6.1	AT3G61430.1
1713	blue	Manes.11G089800.v6.1	AT2G21180.1
1714	blue	Manes.11G090800.v6.1	AT2G16630.1
1715	blue	Manes.11G093400.v6.1	AT1G75580.1
1716	blue	Manes.11G094500.v6.1	AT4G35000.1
1717	blue	Manes.11G096000.v6.1	AT2G24960.2
1718	blue	Manes.11G097600.v6.1	AT4G14210.1
1719	blue	Manes.11G103500.v6.1	AT1G08465.1
1720	blue	Manes.11G104200.v6.1	AT5G20935.1
1721	blue	Manes.11G105400.v6.1	AT5G20970.1
1722	blue	Manes.11G106100.v6.1	AT3G12500.1
1723	blue	Manes.11G111600.v6.1	AT2G24190.1
1724	blue	Manes.11G111900.v6.1	AT3G43720.2
1725	blue	Manes.11G113900.v6.1	AT5G12890.1
1726	blue	Manes.11G115200.v6.1	AT4G25810.1
1727	blue	Manes.11G116500.v6.1	AT1G66920.2
1728	blue	Manes.11G117500.v6.1	AT2G31570.1
1729	blue	Manes.11G120400.v6.1	AT3G59400.1
1730	blue	Manes.11G121800.v6.1	AT3G59480.1
1731	blue	Manes.11G122000.v6.1	AT2G31380.1
1732	blue	Manes.11G128300.v6.1	AT3G54420.1
1733	blue	Manes.11G129100.v6.1	AT1G31350.1
1734	blue	Manes.11G130200.v6.1	AT2G30695.2
1735	blue	Manes.11G135600.v6.1	AT5G06900.1
1736	blue	Manes.11G138200.v6.1	AT3G45780.2
1737	blue	Manes.11G144600.v6.1	AT5G60590.2
1738	blue	Manes.11G146800.v6.1
1739	blue	Manes.11G148000.v6.1	AT2G27990.1
1740	blue	Manes.11G151500.v6.1	AT2G36870.1
1741	blue	Manes.11G152200.v6.1	AT2G28150.1
1742	blue	Manes.11G153200.v6.1	AT5G22870.1
1743	blue	Manes.11G155200.v6.1	AT5G22830.1
1744	blue	Manes.11G157100.v6.1	AT3G44735.1
1745	blue	Manes.11G159800.v6.1	AT2G27680.1
1746	blue	Manes.11G161700.v6.1	AT3G44450.1
1747	blue	Manes.11G163300.v6.1	AT2G27385.1
1748	blue	Manes.11G163600.v6.1	AT5G22360.1
1749	blue	Manes.11G165200.v6.1	AT2G27290.1
1750	blue	Manes.12G000500.v6.1	AT1G65590.1
1751	blue	Manes.12G001800.v6.1	AT1G65450.1
1752	blue	Manes.12G003100.v6.1	AT5G36170.1
1753	blue	Manes.12G004900.v6.1	AT4G12910.1
1754	blue	Manes.12G009700.v6.1	AT1G27970.1
1755	blue	Manes.12G011000.v6.1	AT1G27385.1
1756	blue	Manes.12G011200.v6.1	AT3G61470.1
1757	blue	Manes.12G011500.v6.1	AT1G67360.2
1758	blue	Manes.12G013000.v6.1	AT1G67480.2
1759	blue	Manes.12G017100.v6.1	AT1G67700.2
1760	blue	Manes.12G018800.v6.1	AT1G67740.1
1761	blue	Manes.12G019100.v6.1	AT1G67750.1
1762	blue	Manes.12G022400.v6.1	AT1G67900.1
1763	blue	Manes.12G023200.v6.1	AT3G26570.2
1764	blue	Manes.12G023600.v6.1	AT3G26590.1
1765	blue	Manes.12G023900.v6.1	AT1G70590.1
1766	blue	Manes.12G024100.v6.1	AT1G70580.4
1767	blue	Manes.12G025000.v6.1	AT1G10750.1
1768	blue	Manes.12G025500.v6.1	AT1G23360.1
1769	blue	Manes.12G026600.v6.1	AT1G10657.2
1770	blue	Manes.12G031600.v6.1	AT5G24530.1
1771	blue	Manes.12G037200.v6.1	AT1G68660.1
1772	blue	Manes.12G037500.v6.1	AT4G17940.1
1773	blue	Manes.12G038000.v6.1	AT4G28660.1
1774	blue	Manes.12G040000.v6.1	AT2G20260.1
1775	blue	Manes.12G040300.v6.1	AT3G17609.2
1776	blue	Manes.12G041700.v6.1
1777	blue	Manes.12G042000.v6.1	AT3G24750.1
1778	blue	Manes.12G047900.v6.1	AT3G25150.2
1779	blue	Manes.12G048200.v6.1	AT4G31970.1
1780	blue	Manes.12G051200.v6.1	AT3G07350.1
1781	blue	Manes.12G052500.v6.1	AT4G12970.1
1782	blue	Manes.12G055600.v6.1	AT4G12800.1
1783	blue	Manes.12G056200.v6.1	AT1G04970.1
1784	blue	Manes.12G062400.v6.1
1785	blue	Manes.12G067600.v6.1	AT3G07600.1
1786	blue	Manes.12G071600.v6.1	AT2G32640.1
1787	blue	Manes.12G072000.v6.1
1788	blue	Manes.12G072200.v6.1	AT4G15440.1
1789	blue	Manes.12G075000.v6.1	AT1G05190.1
1790	blue	Manes.12G075600.v6.1	AT1G05230.1
1791	blue	Manes.12G076000.v6.1	AT3G21720.1
1792	blue	Manes.12G080900.v6.1	AT1G33470.2
1793	blue	Manes.12G083000.v6.1	AT4G28230.1
1794	blue	Manes.12G083500.v6.1	AT5G35735.1
1795	blue	Manes.12G084200.v6.1
1796	blue	Manes.12G087400.v6.1	AT2G20725.1
1797	blue	Manes.12G087700.v6.1	AT1G52855.1
1798	blue	Manes.12G093300.v6.1	AT5G54010.1
1799	blue	Manes.12G094900.v6.1	AT5G66985.1
1800	blue	Manes.12G095500.v6.1	AT2G23610.1
1801	blue	Manes.12G097200.v6.1	AT5G66570.1
1802	blue	Manes.12G099300.v6.1	AT3G50770.1
1803	blue	Manes.12G099500.v6.1	AT4G36970.1
1804	blue	Manes.12G106600.v6.1	AT4G36910.1
1805	blue	Manes.12G112100.v6.1	AT5G67370.1
1806	blue	Manes.12G114300.v6.1	AT4G37320.1
1807	blue	Manes.12G114400.v6.1	AT4G37340.1
1808	blue	Manes.12G117100.v6.1	AT3G49780.1
1809	blue	Manes.12G118000.v6.1	AT2G22830.1
1810	blue	Manes.12G121100.v6.1	AT5G65640.1
1811	blue	Manes.12G121800.v6.1	AT4G37930.1
1812	blue	Manes.12G122600.v6.1	AT4G39330.1
1813	blue	Manes.12G123500.v6.1	AT5G10530.1
1814	blue	Manes.12G124000.v6.1	AT4G37980.1
1815	blue	Manes.12G124300.v6.1	AT4G15560.1
1816	blue	Manes.12G126300.v6.1	AT5G10490.1
1817	blue	Manes.12G129000.v6.1	AT5G65380.1
1818	blue	Manes.12G131400.v6.1	AT1G17840.1
1819	blue	Manes.12G134700.v6.1	AT5G10250.1
1820	blue	Manes.12G137800.v6.1	AT5G10170.1
1821	blue	Manes.12G141200.v6.1	AT5G64940.1
1822	blue	Manes.12G142000.v6.1
1823	blue	Manes.12G142600.v6.1	AT2G21960.1
1824	blue	Manes.12G143100.v6.1	AT5G64840.1
1825	blue	Manes.12G149800.v6.1	AT4G39330.1
1826	blue	Manes.12G156000.v6.1	AT5G64040.1
1827	blue	Manes.12G157000.v6.1	AT2G13610.1
1828	blue	Manes.12G159200.v6.1	AT5G09230.7
1829	blue	Manes.13G000900.v6.1	AT1G65450.1
1830	blue	Manes.13G001100.v6.1	AT5G36700.4
1831	blue	Manes.13G003200.v6.1	AT2G43945.1
1832	blue	Manes.13G004600.v6.1	AT5G16400.1
1833	blue	Manes.13G004800.v6.1	AT1G65230.1
1834	blue	Manes.13G005500.v6.1	AT1G26220.1
1835	blue	Manes.13G007300.v6.1	AT5G13140.1
1836	blue	Manes.13G007500.v6.1	AT5G50760.1
1837	blue	Manes.13G011400.v6.1	AT1G27950.1
1838	blue	Manes.13G012100.v6.1	AT3G61470.1
1839	blue	Manes.13G012200.v6.1	AT1G67340.1
1840	blue	Manes.13G013300.v6.1	AT3G27350.1
1841	blue	Manes.13G013400.v6.1	AT4G27670.1
1842	blue	Manes.13G016600.v6.1	AT5G63400.1
1843	blue	Manes.13G016900.v6.1	AT5G14230.1
1844	blue	Manes.13G019200.v6.1	AT1G67740.1
1845	blue	Manes.13G022200.v6.1	AT1G67810.1
1846	blue	Manes.13G023100.v6.1	AT1G67856.1
1847	blue	Manes.13G025800.v6.1	AT1G70570.1
1848	blue	Manes.13G028800.v6.1	AT1G60550.1
1849	blue	Manes.13G030100.v6.1	AT1G23740.1
1850	blue	Manes.13G039500.v6.1	AT4G28660.1
1851	blue	Manes.13G042300.v6.1	AT4G28740.1
1852	blue	Manes.13G042400.v6.1	AT2G20260.1
1853	blue	Manes.13G043400.v6.1
1854	blue	Manes.13G045400.v6.1	AT3G07090.1
1855	blue	Manes.13G047600.v6.1	AT4G13150.1
1856	blue	Manes.13G050500.v6.1	AT3G25180.1
1857	blue	Manes.13G051000.v6.1
1858	blue	Manes.13G056900.v6.1	AT2G43840.2
1859	blue	Manes.13G058300.v6.1	AT2G04039.1
1860	blue	Manes.13G058600.v6.1	AT1G61520.3
1861	blue	Manes.13G058900.v6.1	AT5G48300.1
1862	blue	Manes.13G062300.v6.1	AT5G35790.1
1863	blue	Manes.13G063100.v6.1
1864	blue	Manes.13G065800.v6.1	AT1G05010.1
1865	blue	Manes.13G071000.v6.1	AT1G05230.1
1866	blue	Manes.13G071100.v6.1	AT1G10500.1
1867	blue	Manes.13G073200.v6.1	AT3G21870.1
1868	blue	Manes.13G078600.v6.1	AT5G08650.1
1869	blue	Manes.13G079500.v6.1	AT5G64440.1
1870	blue	Manes.13G082200.v6.1	AT5G64700.1
1871	blue	Manes.13G086600.v6.1	AT5G09820.2
1872	blue	Manes.13G087100.v6.1	AT1G74880.1
1873	blue	Manes.13G087200.v6.1	AT4G33460.1
1874	blue	Manes.13G090300.v6.1	AT4G39710.1
1875	blue	Manes.13G091100.v6.1	AT2G22240.1
1876	blue	Manes.13G092100.v6.1	AT5G10300.1
1877	blue	Manes.13G097800.v6.1	AT3G05200.1
1878	blue	Manes.13G102500.v6.1	AT4G37970.1
1879	blue	Manes.13G103800.v6.1	AT4G37930.1
1880	blue	Manes.13G105000.v6.1	AT4G37870.1
1881	blue	Manes.13G107100.v6.1	AT5G65730.1
1882	blue	Manes.13G108200.v6.1	AT2G22830.1
1883	blue	Manes.13G108600.v6.1	AT3G49750.1
1884	blue	Manes.13G108700.v6.1	AT4G35160.1
1885	blue	Manes.13G109000.v6.1	AT5G65840.1
1886	blue	Manes.13G114000.v6.1	AT5G67350.1
1887	blue	Manes.13G114700.v6.1	AT4G37470.1
1888	blue	Manes.13G115200.v6.1	AT4G34280.1
1889	blue	Manes.13G119500.v6.1	AT5G43060.1
1890	blue	Manes.13G120500.v6.1	AT4G36910.1
1891	blue	Manes.13G121100.v6.1	AT2G23370.1
1892	blue	Manes.13G124100.v6.1	AT5G67030.1
1893	blue	Manes.13G126100.v6.1	AT3G50560.1
1894	blue	Manes.13G132100.v6.1	AT2G23670.1
1895	blue	Manes.13G135400.v6.1	AT4G36850.1
1896	blue	Manes.13G136500.v6.1	AT1G75080.1
1897	blue	Manes.13G137800.v6.1	AT2G26200.1
1898	blue	Manes.13G138300.v6.1	AT3G15030.3
1899	blue	Manes.13G140900.v6.1	AT4G35150.1
1900	blue	Manes.13G142200.v6.1	AT2G20570.1
1901	blue	Manes.13G143300.v6.1	AT5G53970.1
1902	blue	Manes.13G143400.v6.1	AT5G53970.1
1903	blue	Manes.13G144200.v6.1	AT1G03780.2
1904	blue	Manes.13G144400.v6.1	AT1G53160.1
1905	blue	Manes.13G145600.v6.1	AT4G20970.1
1906	blue	Manes.13G148200.v6.1	AT1G03630.1
1907	blue	Manes.13G152400.v6.1	AT2G20890.1
1908	blue	Manes.13G152700.v6.1	AT4G28100.1
1909	blue	Manes.13G154700.v6.1	AT5G23530.1
1910	blue	Manes.13G155200.v6.1	AT4G36480.2
1911	blue	Manes.14G001000.v6.1	AT1G51200.3
1912	blue	Manes.14G002200.v6.1	AT4G36250.1
1913	blue	Manes.14G002800.v6.1	AT5G19855.1
1914	blue	Manes.14G003500.v6.1	AT1G51400.1
1915	blue	Manes.14G005300.v6.1	AT1G50450.1
1916	blue	Manes.14G005700.v6.1	AT1G08520.1
1917	blue	Manes.14G006800.v6.1	AT1G78950.1
1918	blue	Manes.14G009000.v6.1	AT3G12780.1
1919	blue	Manes.14G010700.v6.1	AT1G16470.1
1920	blue	Manes.14G013200.v6.1	AT3G20820.1
1921	blue	Manes.14G013300.v6.1	AT1G51140.1
1922	blue	Manes.14G013700.v6.1	AT5G12900.1
1923	blue	Manes.14G014700.v6.1	AT2G44450.1
1924	blue	Manes.14G015000.v6.1	AT5G60900.1
1925	blue	Manes.14G016000.v6.1	AT4G03280.1
1926	blue	Manes.14G018500.v6.1	AT5G24120.1
1927	blue	Manes.14G019700.v6.1	AT3G59140.1
1928	blue	Manes.14G019800.v6.1	AT5G52960.1
1929	blue	Manes.14G020200.v6.1	AT5G52900.1
1930	blue	Manes.14G021700.v6.1	AT5G52780.1
1931	blue	Manes.14G022700.v6.1	AT4G25700.1
1932	blue	Manes.14G023600.v6.1	AT4G25640.1
1933	blue	Manes.14G024300.v6.1	AT1G02260.1
1934	blue	Manes.14G024600.v6.1	AT5G52420.1
1935	blue	Manes.14G029900.v6.1	AT5G62140.1
1936	blue	Manes.14G034100.v6.1	AT4G25290.1
1937	blue	Manes.14G040900.v6.1	AT4G25120.1
1938	blue	Manes.14G042100.v6.1	AT5G51110.1
1939	blue	Manes.14G042600.v6.1	AT5G51060.1
1940	blue	Manes.14G043100.v6.1	AT5G07360.1
1941	blue	Manes.14G043300.v6.1	AT5G61790.1
1942	blue	Manes.14G044000.v6.1	AT1G01630.1
1943	blue	Manes.14G045600.v6.1	AT3G26744.1
1944	blue	Manes.14G049200.v6.1	AT5G50740.3
1945	blue	Manes.14G050500.v6.1	AT4G24930.1
1946	blue	Manes.14G054200.v6.1	AT5G50360.1
1947	blue	Manes.14G054400.v6.1	AT3G48500.1
1948	blue	Manes.14G055000.v6.1	AT5G63310.1
1949	blue	Manes.14G055200.v6.1	AT5G50330.1
1950	blue	Manes.14G057800.v6.1	AT5G14410.1
1951	blue	Manes.14G061900.v6.1	AT5G63100.1
1952	blue	Manes.14G062400.v6.1	AT4G24670.2
1953	blue	Manes.14G064600.v6.1	AT1G06110.1
1954	blue	Manes.14G064700.v6.1	AT1G10650.1
1955	blue	Manes.14G065500.v6.1	AT3G06040.3
1956	blue	Manes.14G065900.v6.1	AT5G62790.1
1957	blue	Manes.14G067000.v6.1	AT4G20970.1
1958	blue	Manes.14G068300.v6.1	AT1G63800.1
1959	blue	Manes.14G069600.v6.1	AT5G50100.1
1960	blue	Manes.14G070000.v6.1
1961	blue	Manes.14G073900.v6.1	AT5G62670.1
1962	blue	Manes.14G074300.v6.1	AT5G62720.1
1963	blue	Manes.14G075200.v6.1	AT1G18870.1
1964	blue	Manes.14G078500.v6.1	AT3G47520.1
1965	blue	Manes.14G078700.v6.1	AT1G74470.1
1966	blue	Manes.14G079800.v6.1	AT3G47470.1
1967	blue	Manes.14G081000.v6.1	AT5G61410.1
1968	blue	Manes.14G082400.v6.1	AT2G03350.1
1969	blue	Manes.14G088000.v6.1
1970	blue	Manes.14G093500.v6.1	AT1G26190.1
1971	blue	Manes.14G097700.v6.1	AT1G68830.1
1972	blue	Manes.14G098500.v6.1	AT1G29700.1
1973	blue	Manes.14G099900.v6.1	AT1G68590.1
1974	blue	Manes.14G100000.v6.1	AT3G25805.1
1975	blue	Manes.14G101100.v6.1	AT1G68570.1
1976	blue	Manes.14G102100.v6.1	AT1G68530.1
1977	blue	Manes.14G102300.v6.1	AT3G25900.1
1978	blue	Manes.14G102900.v6.1	AT3G25920.1
1979	blue	Manes.14G105100.v6.1	AT1G70250.1
1980	blue	Manes.14G105800.v6.1	AT1G25390.1
1981	blue	Manes.14G110200.v6.1	AT1G15140.1
1982	blue	Manes.14G110600.v6.1	AT2G04570.1
1983	blue	Manes.14G112200.v6.1	AT2G24270.4
1984	blue	Manes.14G113100.v6.1	AT4G30810.1
1985	blue	Manes.14G113600.v6.1	AT2G24090.1
1986	blue	Manes.14G114300.v6.1	AT2G23950.1
1987	blue	Manes.14G115000.v6.1	AT2G13290.1
1988	blue	Manes.14G116900.v6.1	AT5G20270.1
1989	blue	Manes.14G117500.v6.1
1990	blue	Manes.14G119500.v6.1	AT2G25290.2
1991	blue	Manes.14G120200.v6.1
1992	blue	Manes.14G120300.v6.1	AT2G47910.1
1993	blue	Manes.14G120500.v6.1	AT2G41040.1
1994	blue	Manes.14G130600.v6.1	AT1G15410.1
1995	blue	Manes.14G132700.v6.1	AT1G15360.1
1996	blue	Manes.14G132800.v6.1	AT4G13730.1
1997	blue	Manes.14G132900.v6.1	AT1G52565.1
1998	blue	Manes.14G133600.v6.1	AT2G26580.2
[truncated: 5,284 more rows]

## Sheet: Supplementary Table S9
Supplementary Table S9: List of identified statistically significant enriched terms for genes in the yellow module detected from WCGNA of 8820 DEGs.
GO cellular component complete	Arabidopsis thaliana - REFLIST (27462)	upload_1 (233)	upload_1 (expected)	upload_1 (over/under)	upload_1 (fold Enrichment)	upload_1 (P-value)
integral component of plasma membrane (GO:0005887)	106	7	0.9	+	7.78	0.0336
plant-type cell wall (GO:0009505)	230	12	1.95	+	6.15	0.000751
cell wall (GO:0005618)	563	17	4.78	+	3.56	0.00647
external encapsulating structure (GO:0030312)	565	17	4.79	+	3.55	0.00677
Unclassified (UNCLASSIFIED)	3005	20	25.5	-	0.78	0
protein-containing complex (GO:0032991)	2946	5	25	-	0.2	0.000704
GO molecular function complete
sugar transmembrane transporter activity (GO:0051119)	39	6	0.33	+	18.13	0.00365
carbohydrate transmembrane transporter activity (GO:0015144)	95	7	0.81	+	8.68	0.0452
monooxygenase activity (GO:0004497)	222	14	1.88	+	7.43	2.64e-05
oxidoreductase activity, acting on paired donors, with incorporation or reduction of molecular oxygen, NAD(P)H as one donor, and incorporation of one atom of oxygen (GO:0016709)	147	9	1.25	+	7.22	0.0131
oxidoreductase activity, acting on paired donors, with incorporation or reduction of molecular oxygen (GO:0016705)	391	16	3.32	+	4.82	0.000733
iron ion binding (GO:0005506)	324	13	2.75	+	4.73	0.0112
heme binding (GO:0020037)	373	14	3.16	+	4.42	0.0102
tetrapyrrole binding (GO:0046906)	403	14	3.42	+	4.09	0.0237
oxidoreductase activity (GO:0016491)	1451	37	12.31	+	3.01	5.8e-06
transporter activity (GO:0005215)	1282	28	10.88	+	2.57	0.0108
transmembrane transporter activity (GO:0022857)	1237	26	10.5	+	2.48	0.045
catalytic activity (GO:0003824)	8293	120	70.36	+	1.71	3.6e-08
Unclassified (UNCLASSIFIED)	6071	28	51.51	-	0.54	0
GO biological process complete
sporopollenin biosynthetic process (GO:0080110)	8	6	0.07	+	88.4	2.69e-06
pollen exine formation (GO:0010584)	30	8	0.25	+	31.43	2.49e-06
anther wall tapetum development (GO:0048658)	21	5	0.18	+	28.06	0.00655
cuticle development (GO:0042335)	33	6	0.28	+	21.43	0.00245
pollen wall assembly (GO:0010208)	44	8	0.37	+	21.43	3.47e-05
cellular component assembly involved in morphogenesis (GO:0010927)	47	8	0.4	+	20.06	5.49e-05
cellular component morphogenesis (GO:0032989)	49	8	0.42	+	19.24	7.35e-05
cellular carbohydrate catabolic process (GO:0044275)	46	7	0.39	+	17.94	0.000861
starch metabolic process (GO:0005982)	64	7	0.54	+	12.89	0.00654
anther development (GO:0048653)	76	7	0.64	+	10.86	0.0187
androecium development (GO:0048466)	105	8	0.89	+	8.98	0.0152
stamen development (GO:0048443)	105	8	0.89	+	8.98	0.0152
anatomical structure formation involved in morphogenesis (GO:0048646)	204	14	1.73	+	8.09	1.54e-05
floral whorl development (GO:0048438)	195	13	1.65	+	7.86	7.58e-05
floral organ development (GO:0048437)	245	13	2.08	+	6.25	0.000929
cellular glucan metabolic process (GO:0006073)	194	10	1.65	+	6.08	0.0277
carbohydrate catabolic process (GO:0016052)	233	12	1.98	+	6.07	0.00358
glucan metabolic process (GO:0044042)	202	10	1.71	+	5.83	0.0387
flower development (GO:0009908)	356	15	3.02	+	4.97	0.00192
cellular carbohydrate metabolic process (GO:0044262)	383	16	3.25	+	4.92	0.000905
organic hydroxy compound metabolic process (GO:1901615)	293	12	2.49	+	4.83	0.0337
external encapsulating structure organization (GO:0045229)	320	13	2.72	+	4.79	0.0158
reproductive shoot system development (GO:0090567)	371	15	3.15	+	4.77	0.00316
pollen development (GO:0009555)	346	13	2.94	+	4.43	0.0353
phyllome development (GO:0048827)	495	18	4.2	+	4.29	0.00116
monocarboxylic acid metabolic process (GO:0032787)	438	15	3.72	+	4.04	0.0221
lipid biosynthetic process (GO:0008610)	511	17	4.34	+	3.92	0.00789
organic acid biosynthetic process (GO:0016053)	467	15	3.96	+	3.79	0.0458
carboxylic acid biosynthetic process (GO:0046394)	467	15	3.96	+	3.79	0.0458
small molecule biosynthetic process (GO:0044283)	641	20	5.44	+	3.68	0.00267
carbohydrate metabolic process (GO:0005975)	930	27	7.89	+	3.42	0.000125
anatomical structure morphogenesis (GO:0009653)	897	25	7.61	+	3.28	0.00086
cellular lipid metabolic process (GO:0044255)	689	19	5.85	+	3.25	0.0281
shoot system development (GO:0048367)	729	20	6.19	+	3.23	0.0175
lipid metabolic process (GO:0006629)	824	22	6.99	+	3.15	0.00903
carboxylic acid metabolic process (GO:0019752)	911	23	7.73	+	2.98	0.0131
plant organ development (GO:0099402)	1009	25	8.56	+	2.92	0.00684
small molecule metabolic process (GO:0044281)	1516	35	12.86	+	2.72	0.000288
anatomical structure development (GO:0048856)	2843	56	24.12	+	2.32	6.3e-06
multicellular organism development (GO:0007275)	2459	48	20.86	+	2.3	0.000162
developmental process (GO:0032502)	2998	58	25.44	+	2.28	7e-06
multicellular organismal process (GO:0032501)	2741	53	23.26	+	2.28	4.98e-05
response to chemical (GO:0042221)	2676	47	22.7	+	2.07	0.00594
Unclassified (UNCLASSIFIED)	6046	40	51.3	-	0.78	0

## Sheet: Supplementary Table S10
Supplementary Table S10: Detected modules or cluster annotations for 8,820 DEGs with GO annotations.
Entry	Modules	Top 5 Genes in the overexpressed GO terms	Top significant GO terms (function)[q-value]
1	Black	bHLH111, KRP3, LBD4, AHL20, VQ4	GO:0005515 (protein binding)[2.11E-02]
2	Blue	HPD, SIGB, LHCA4, ndhN, PSB27-1	GO:0010189 (vitamin E biosynthetic process)[4.71E-04], GO:0016987 (sigma factor activity)[7.19E-03], GO:0016168 (chlorophyll binding)[4.76E-03], GO:0010598 (NAD(P)H dehydrogenase complex (plastoquinone))[4.57E-06], GO:0009543 (chloroplast thylakoid lumen)[3.01E-22]
3	Brown	MCM3, MCM2, MCM5, CDC6B, MPS1	GO:0006267 (pre-replicative complex assembly involved in nuclear cell cycle DNA replication)[2.45E-03], GO:1902969 (mitotic DNA replication)[8.93E-03], GO:0000727 (double-strand break repair via break-induced replication)[1.79E-02], GO:0006270 (DNA replication initiation)[4.79E-06], GO:2001251 (negative regulation of chromosome organization)[2.44E-02]
4	Cyan	NA	NA
5	Green	ATXR3, rpoB, rpoC1, DMT1, SUVH4	GO:0042800 (histone methyltransferase activity (H3-K4 specific))[1.24E-02], GO:0006354 (DNA-templated transcription, elongation)[7.94E-04], GO:0003899 (DNA-directed 5'-3' RNA polymerase activity)[7.93E-04], GO:0040029 (regulation of gene expression, epigenetic)[1.29E-03], GO:0016570 (histone modification)[8.14E-03]
6	Greenyellow	IRX7, GAUT12, COBL4, CESA7, At1g67980	GO:0010417 (glucuronoxylan biosynthetic process)[1.18E-04], GO:0009834 (plant-type secondary cell wall biogenesis)[3.90E-18], GO:0015020 (glucuronosyltransferase activity)[3.77E-02], GO:0030244 (cellulose biosynthetic process)[1.93E-02], GO:0009699 (phenylpropanoid biosynthetic process)[6.23E-03]
7	Gray60	TULP1, At4g27220, LCB1, SHM2, XLG3	GO:0005488 (binding)[4.94E-03]
8	Lightcyan	NA	NA
9	Lightgreen	NA	NA
10	Magenta	AP3, PI, AG, SAG12, BOR2	GO:0045944 (positive regulation of transcription by RNA polymerase II)[1.33E-02], GO:0009908 (flower development)[8.46E-03], GO:0099402 (plant organ development)[2.06E-02], GO:0000981(DNA-binding transcription factor activity, RNA polymerase II-specific)[2.44E-02]
11	Midnightblue	ALKBH9B, AT2G19490, SUMO2, AT1G51650, AT1G34750	GO:0044260 (cellular macromolecule metabolic process)[3.67E-02], GO:0006807 (nitrogen compound metabolic process)[2.46E-03]
12	Pink	CYP86B1, HHT1, CYP84A1, PER53, CYP71B34	GO:0010345 (suberin biosynthetic process)[1.10E-04], GO:0009808 (lignin metabolic process)[1.90E-04], GO:0020037 (heme binding)[2.18E-04], GO:0016491 (oxidoreductase activity)[1.89E-02]
13	Purple	TIFY6B, HSP70-1, NBP35, RAP2-4, GPA1	GO:0005515 (protein binding)[2.07E-05]
14	Red	PUB23, WRKY53, ZAT10, LOX3, DRIP2	GO:0051865 (protein autoubiquitination)[3.91E-03], GO:0010200 (response to chitin)[7.46E-14], GO:0071456 (cellular response to hypoxia)[7.40E-06], GO:0009611 (response to wounding)[8.06E-06], GO:0009414 (response to water deprivation)[3.38E-02]
15	Salmon	NA	NA
16	Tan	WRKY70, WRKY50, EDS1, CRK10, AR1	GO:0009627 (systemic acquired resistance)[2.86E-02], GO:0009867 (jasmonic acid mediated signaling pathway)[4.77E-02], GO:0009751 (response to salicylic acid)[4.72E-02], GO:0042742 (defense response to bacterium)[6.39E-03]
17	Turquoise	ARF10, AAP1, GAT1, PAL2, OEP161	GO:0009962 (regulation of flavonoid biosynthetic process)[2.41E-02], GO:0015718 (monocarboxylic acid transport)[4.18E-02], GO:0006865 (amino acid transport)[2.41E-03], GO:0009699 (phenylpropanoid biosynthetic process)[6.07E-04], GO:0015171 (amino acid transmembrane transporter activity)[2.49E-03]
18	Yellow	TKPR1, BHLH91, KRS, PHS1, SWEET9	GO:0080110 (sporopollenin biosynthetic process)[2.68E-06], GO:0048658 (anther wall tapetum development)[6.53E-03], GO:0042335 (cuticle development)[2.44E-03], GO:0044275 (cellular carbohydrate catabolic process)[8.58E-04], GO:0051119 GO:0051119 (sugar transmembrane transporter activity)[3.64E-03]
NA = No Gene Ontology term was significantly overexpressed for cyan, lightcyan, lightgreen and salmon at Bonferroni threshould of < 0.05.

## Sheet: Supplementary Table S11
Supplementary Table S11. Details of genes previously annotated as candidates for association with CMD resistance.
GWAS***	CHR	N. Sig. SNP per time point			Time point			Scaffold known QTLs**	atcode	Gene description	RNAseq*	3'RNAseq
cassava4.1_012639m.g	1	1	1		CMD6S	CMD9S			AT1G14520.1	inositol oxygenase 1	Yes
cassava4.1_000282m.g	11	1			CMD1S				AT1G68720.1	tRNA-specific adenosine deaminase		Manes.06G075700.v6.1
cassava4.1_014755m.g	14	1	1		CMD3S	CMD6S			AT3G44150.1	hypothetical protein	Yes	Manes.09G043700.v6.1
cassava4.1_023699m.g	15	1			CMD9S				AT1G32120.1	hypothetical protein		Manes.17G008600.v6.1
cassava4.1_000703m.g	15	1			CMD1S				AT3G06400.2	chromatin-remodeling protein 11		Manes.03G191900.v6.1
cassava4.1_015765m.g	17	2			CMD1S				AT5G24910.1	cytochrome P450, family 714, subfamily A, polypeptide 1	Yes	Manes.16G076900.v6.1
cassava4.1_002872m.g	3	1			CMD1S				AT5G04590.1	sulfite reductase		Manes.14G003400.v6.1
cassava4.1_025888m.g	4	1			CMD3S				AT3G52130.1	protease inhibitor/seed storage/lipid transfer protein (LTP) family protein		Manes.10G147700.v6.1
cassava4.1_010296m.g	5	1			CMD1S				AT3G57990.1	hypothetical protein		Manes.15G170400.v6.1
cassava4.1_017202m.g	7	1			CMD1S				AT1G63800.1	ubiquitin-conjugating enzyme E2 5		Manes.15G181200.v6.1; Manes.02G021300.v6.1
cassava4.1_034179m.g	7	2			CMD1S				AT5G62360.1	plant invertase/pectin methylesterase inhibitor superfamily protein	Yes	Manes.02G034900.v6.1; Manes.14G034900.v6.1
cassava4.1_005101m.g	7	1			CMD1S				AT2G35720.1	DNAJ heat shock N-terminal domain-containing protein		Manes.01G080300.v6.1
cassava4.1_019189m.g	7	1			CMD1S				AT2G01300.1	hypothetical protein	Yes	Manes.02G073500.v6.1
cassava4.1_033427m.g	8	1	1	1	CMD1S	CMD3S	CMD6S	scaffold07933:186569..190482 forward	AT1G04970.1	lipid-binding serum glycoprotein family protein		Manes.15G065900.v6.1
cassava4.1_000395m.g	8	4	4	4	CMD1S	CMD3S	CMD6S		AT5G35750.1	histidine kinase 2		Manes.13G063800.v6.1; Manes.12G061600.v6.1
cassava4.1_007986m.g	8	4	5	6	CMD1S	CMD3S	CMD6S	scaffold05214:1069101..1074291 forward	AT1G04980.1	protein disulfide-isomerase like 2-2		Manes.12G068300.v6.1
cassava4.1_012736m.g	8	2	2	2	CMD1S	CMD3S	CMD6S	scaffold05214:758221..763816 forward	AT2G32980.1	hypothetical protein		Manes.12G070000.v6.1
cassava4.1_008793m.g	8	2	2	2	CMD1S	CMD3S	CMD6S	scaffold05214:99492..103089 forward	AT1G05170.2	putative beta-1,3-galactosyltransferase 2		Manes.12G074300.v6.1
cassava4.1_026844m.g	8	1	2	3	CMD1S	CMD3S	CMD6S	scaffold05214:23779..37944 forward	AT1G05180.1	NEDD8-activating enzyme E1 regulatory subunit		Manes.12G066600.v6.1
cassava4.1_034346m.g	8	1	1	1	CMD1S	CMD3S	CMD6S		AT1G61730.1	DNA-binding storekeeper protein-related transcriptional regulator		Manes.17G030100.v6.1
cassava4.1_011863m.g	8	2	2	2	CMD1S	CMD3S	CMD6S		AT4G38620.1	transcription repressor MYB4		Manes.11G094800.v6.1
cassava4.1_019255m.g	8	3	3	3	CMD1S	CMD3S	CMD6S		AT3G52950.2	CBS / octicosapeptide/Phox/Bemp1 domain-containing protein		Manes.12G080500.v6.1
cassava4.1_006167m.g	8	1	1	1	CMD1S	CMD3S	CMD6S		AT2G20710.1	pentatricopeptide repeat-containing protein		Manes.09G041100.v6.1
cassava4.1_003255m.g	8	1	1	1	CMD1S	CMD3S	CMD6S		AT5G23570.1	protein SUPPRESSOR OF GENE SILENCING 3		Manes.11G071700.v6.1
cassava4.1_006550m.g	8	1	1	1	CMD1S	CMD3S	CMD6S		AT4G36480.1	serine palmitoyltransferase		Manes.12G080800.v6.1
cassava4.1_001210m.g									AT3G44480.1	Disease resistance protein (TIR-NBS-LRR class) family	yes	Manes.10G126600.v6.1
cassava4.1_001509m.g									AT1G56140.1	Leucine-rich repeat transmembrane protein kinase	yes	Manes.06G174700.v6.1
cassava4.1_031642m.g									AT5G17680.1	disease resistance protein (TIR-NBS-LRR class), putative	yes	Manes.10G126900.v6.1
cassava4.1_000331m.g									AT5G17680.1	disease resistance protein (TIR-NBS-LRR class), putative	yes	Manes.18G112100.v6.1
cassava4.1_018874m.g									AT3G27360.1	Histone superfamily protein	yes	Manes.13G097600.v6.1
cassava4.1_030637m.g									AT3G27360.1	Histone superfamily protein	yes	Manes.18G018600.v6.1
cassava4.1_000485m.g									AT3G14460.1	LRR and NB-ARC domains-containing disease resistance protein	yes	Manes.14G169600.v6.1
cassava4.1_001074m.g									AT2G25790.1	Leucine-rich receptor-like protein kinase family protein	yes	Manes.16G074500.v6.1
*Allie at al 2014
**Rabbi et al. 2014
***Wolfe at al. 2016
